# Supplementary material for: Selective Calcium Sensitivity in Immature Glioma Cancer Stem Cells
Source: PLoS One. 2014 Dec 22;9(12):e115698. doi: 10.1371/journal.pone.0115698 (PMC4274094; doi:10.1371/journal.pone.0115698)
Supplement: S1 Table — Illumina mRNA sequencing data in simple reads of undifferentiated and differentiated GICs. (XLSX) [file pone.0115698.s003.xlsx]

## Sheet: Sheet1
Gene	G166NS	G166NS diff p24	G166NS	G166NS diff	G179NS	G179NS diff	G179NS	G179NS diff	GliNS1	GliNS1 diff	GliNS1	GliNS1 diff	hf5205NS	hf5205NS	hf5205NS
MARCH1	3.96176	6.99132	3.0181	4.9064	2.94474	5.62484	2.69499	0.428197	9.33145	6.08683	11.267	6.82683	7.54565	7.76376	6.19679
MARCH1	16.0378	13.0187	13.4283	8.71029	2.34629	0.21018	1.48608	0.654989	3.56718	4.81206	6.75595	5.11892	0.116823	0.322186	0.0468439
MARCH2	6.85408	5.2431	4.10744	6.41513	2.64161	1.83201	2.74608	2.04327	7.86662	6.1184	10.2254	6.57535	2.92523	2.24664	3.38897
MARCH2	8.3196	10.8063	5.85605	9.27839	7.12402	7.06524	7.02967	6.1247	13.8567	15.3316	13.1196	16.813	13.9746	16.3138	15.9559
MARCH3	1.13252	0.695181	1.53351	2.11524	0.134619	0.605148	0.0613901	0.395581	3.36726	1.65656	2.20676	1.91678	0.628841	0.576748	1.96738
MARCH4	1.14437	0.481962	0.672544	0.389526	0.0469984	0.0244951	0.0571535	0.0294625	0.129273	0.268831	0.402836	0.287822	25.3647	8.92156	0.645568
MARCH5	21.766	17.8496	26.8157	27.5053	10.1804	10.4013	9.6945	8.39106	18.983	17.9836	19.0062	19.7791	12.6237	12.4814	12.5092
MARCH6	24.0879	23.3037	23.8577	25.5902	25.8552	20.1315	25.3604	29.9131	37.1086	44.9229	46.4976	46.8875	27.6853	37.6256	48.7255
MARCH7	23.9068	21.5465	25.2328	30.6042	33.2431	24.349	26.3595	23.5196	15.4755	18.1514	15.5482	18.7923	26.0259	25.9845	20.83
MARCH8	1.03795	2.69346	1.70343	3.62813	3.89115	4.65812	2.98702	3.81902	3.98852	6.74309	5.29464	6.34466	5.74886	6.56145	6.82868
MARCH9	12.4026	13.1403	6.90864	11.6177	6.5389	12.0304	5.45104	7.93028	128.244	159.056	145.682	148.117	8.05226	10.5185	7.55065
MARCH10	1.24732	0.914939	4.39017	1.35157	0.645359	0.0651008	0.126581	0.0587271	0.407991	0.58286	0.160593	0.596659	0.30757	0.365909	0.319206
MARCH11	0	0	0	0	0	0	0	0	0	0	0	0	0	0	0
SEPT1	1.10647	0.444362	0.824955	1.86219	0.716179	0.461092	0.358617	0.594212	1.47744	0.951209	1.01106	0.959747	1.53772	0.592375	0.282607
SEPT2	44.5299	31.0182	47.6487	21.1247	128.144	100.342	123.794	88.2828	122.511	147.978	153.441	156.394	207.757	203.06	200.752
SEPT3	0.664265	1.71261	0.620838	1.20077	1.67861	3.73774	3.18955	1.11336	56.7201	50.7199	69.6653	43.4841	6.20003	5.78229	33.9396
SEPT4	6.41798	12.2577	3.68739	6.57064	7.4715	2.15867	13.1774	10.713	19.9846	5.281	15.3737	3.32513	13.0269	16.0484	17.878
SEPT5	12.1199	11.3232	4.88704	17.0037	18.8699	17.6243	24.7458	25.281	16.1173	20.0588	18.9956	18.0397	3.44157	4.08819	3.79501
SEPT6	6.19683	6.26122	5.47512	2.74633	7.79406	4.99667	7.2384	3.05086	10.1153	13.4837	12.8906	15.1755	6.23298	8.51114	6.62762
SEPT7	40.235	31.7219	51.5854	30.9248	46.73	30.6444	43.7117	26.8681	148.9	193.018	164.28	167.456	44.9291	42.3634	57.8056
SEPT8	23.6189	16.8081	24.3705	15.2601	24.5522	11.5917	26.9968	19.6537	28.9462	24.9542	36.4816	23.8225	17.6864	21.4435	27.028
SEPT9	56.5424	42.5959	48.6535	38.2865	79.0583	44.6512	116.085	100.011	96.1911	43.258	52.7126	38.5205	46.1617	33.4045	36.5461
SEPT10	14.7002	12.8298	16.2577	7.65989	18.9516	16.3109	16.1481	14.9038	7.2319	12.1656	12.2012	14.9734	15.8056	9.63462	8.16464
SEPT11	91.5222	38.7761	121.622	42.3456	47.5289	34.6724	70.0891	23.8757	42.506	32.8674	37.6308	35.4668	289.433	230.716	157.966
SEPT12	0	0.0385807	0.0330576	0	0	0	0	0	0	0	0.0376212	0.0322559	0	0	0
SEPT14	0.0903545	0.0645097	0.0276373	0.0760335	0.0550432	0.0573758	0.0669365	0.0345056	0.0378503	0.0165709	0.047179	0.0809013	0.0478364	0.064498	0.140664
SEPT15	61.4967	61.7395	74.6054	55.9702	54.3374	85.0687	46.1492	46.9484	40.8269	59.047	41.4256	56.7978	58.2669	63.315	87.3424
DEC1	0	0.0463768	0	0.0728819	0	0.0412482	0	0.049613	0.0544221	0.047652	0.0452234	0.038774	0	0	0
1/2-SBSRNA4	0.774894	0.533487	0.761857	0.465768	1.2813	0.263606	0.820083	0.0634126	0.973832	1.21812	0.635823	1.23897	0.761898	0.592655	0.840143
A1BG	5.01646	2.3504	1.49606	6.64865	2.82679	1.9113	1.76524	2.40666	5.55569	4.38156	4.91132	3.73367	4.91336	5.23709	4.42954
A1BG-AS1	2.22999	3.65254	1.92594	1.41293	2.55716	2.59889	1.7492	1.89359	3.06626	3.2622	3.09594	2.60744	3.05574	3.65187	2.63438
A1CF	0.00605073	0	0.00555234	0.0203668	0	0.0057634	0	0.00693217	0.00760413	0	0.00631884	0	0	0.00647882	0
A2LD1	1.95467	3.23327	1.42072	1.43314	2.31079	1.40099	1.49107	2.50548	2.45648	2.61941	2.10191	2.33933	2.64351	2.90113	2.75681
A2M	0.570719	3.79198	0.662653	2.56793	2.42664	0.399392	1.38057	1.32106	96.5199	401.134	55.6963	291.932	0.0863303	0.0997709	0.938363
A2ML1	0.0109682	0.0234927	0.0100648	0.0738383	0	0.0104474	0	0.025132	0.0827045	0.072416	0.160359	0.0589242	0	0	0.204905
A2MP1	0	0	0	0	0	0.1285	0	0.0515197	0	0	0	0	0	0	0
A4GALT	20.8945	49.4455	8.45279	22.5362	2.46363	47.7012	2.89608	30.6822	0.395292	2.24976	1.61893	6.01486	0.0713689	0	0.104931
A4GNT	0.0312024	0.033416	0.0858969	0	0	0.0297207	0.0462308	0	0	0.0686697	0	0	0.132156	0.501149	0
AA06	0	0	0	0	0	0	0	0	0	0	0	0	0	0	0
AAA1	0.121884	0.0602452	0.163466	0.0157794	0.0114232	0	0.0138915	0	0.0235655	0.0619018	0.058747	0.0755533	0	0	0
AAAS	28.4519	24.1304	21.6183	20.9432	22.6318	10.9611	19.1982	12.4573	38.9827	35.7618	43.2756	37.2662	17.4939	20.6009	15.4817
AACS	17.8575	13.9152	18.4934	17.2883	15.0436	8.60193	9.82741	5.67003	14.9186	10.8357	14.1375	9.85238	14.6046	11.254	8.61819
AACSP1	0	0	0	0.0433187	0	0	0.0381359	0	0	0	0	0	0	0	0
AADAC	0	0.0734526	0	0.230864	0.125347	0.195989	0	0.314313	0	0	0	0	0	0	0
AADACL2	0	0	0	0	0	0.137257	0	0	0	0	0	0	0	0	0
AADACL3	0.0141009	0	0	0	0	0	0	0	0	0	0	0	0	0	0
AADACL4	0	0	0	0	0	0	0	0	0	0	0	0	0	0	0
AADAT	6.26166	3.92845	8.919	7.66788	6.6897	2.35902	4.46569	1.23133	14.5933	11.9294	13.5906	9.28847	6.7292	7.0299	5.97441
AAGAB	22.79	22.5194	23.757	21.5474	20.5599	21.592	24.9123	15.225	13.3148	12.8845	11.8259	13.8033	27.9282	23.3395	20.8857
AAK1	2.5576	3.39009	3.41989	2.76518	3.27629	3.8681	4.53193	3.76155	1.50731	1.99175	1.81303	2.43713	2.28772	2.17853	2.97028
AAMP	53.6367	48.938	60.8604	58.2178	62.7183	51.9011	55.6699	41.9312	48.2897	42.0816	47.7845	42.5498	44.7135	54.4997	49.2344
AANAT	0.0266778	0.0285705	0.0244804	0	0.0325038	0.025411	0	0.580719	0	0	0.0278599	0	0	0	0
AARS	159.036	148.451	74.6048	106.783	121.699	152.357	89.0236	189.657	119.082	92.1927	142.453	173.608	53.0625	58.4056	85.6455
AARS2	8.58034	11.7943	8.4784	4.51778	5.51909	4.93112	4.74074	4.07765	5.97893	5.14284	4.78062	4.17395	4.51732	7.60912	4.25364
AARSD1	7.76669	7.60941	6.4267	10.0461	8.61569	5.36264	7.63814	4.7599	10.0377	8.02391	8.99629	8.00179	7.50561	9.51458	6.93001
AASDH	4.8872	4.3222	3.44305	4.64325	7.39508	6.39703	5.69944	5.68945	4.35876	5.58601	5.33424	5.05345	3.3887	5.06416	7.47343
AASDHPPT	13.2183	16.9916	18.9286	13.6007	26.0473	22.1324	23.9468	15.7325	34.8129	39.179	37.533	40.1944	19.7289	21.5159	26.2536
AASS	6.39969	4.21044	7.48393	2.51207	11.4107	3.46605	6.41774	7.7008	14.0379	20.622	16.698	17.2079	5.34054	9.08788	7.56343
AATF	31.1189	32.5717	50.9546	51.802	41.4772	32.3764	41.4654	20.9067	40.2563	28.2677	33.7246	28.728	21.9486	22.223	18.2587
AATK	0.0826773	0.332035	0.0758672	0.521799	0.151099	0.0590633	0.0306246	0.213123	1.16891	2.87716	2.3312	1.78591	0.262631	0.165987	0.229269
AATK-AS1	0	0.0373614	0	0.058714	0	0	0	0	0	0	0	0	0	0.0373546	0.0407335
ABAT	1.18488	1.11666	0.904617	0.49455	0.589003	1.38142	0.449425	2.70411	48.2339	35.5059	57.8896	33.3721	22.9244	36.8534	81.0601
ABCA1	2.5991	23.3553	1.97991	11.7669	1.42535	8.74632	4.96288	16.0645	6.65061	9.72165	5.85497	9.88184	2.95659	8.07715	32.5121
ABCA10	0.118264	0.233824	0.225394	0.122486	0.199511	0.389937	0.0269578	0.12507	0.057164	0.0200211	0.0285011	0.0407274	0.0192655	0.0292227	0.063732
ABCA11P	2.87391	2.26123	3.63286	3.45486	5.32374	2.12291	4.1712	2.25104	2.02699	2.19433	2.14375	2.2844	4.28514	4.14484	6.74541
ABCA12	0.0623051	0.226866	0.14865	0.15729	0.182188	0.0296732	0.120008	0.135625	0.00783006	0.123408	0.0195198	0.117152	0.052778	0.00667132	0.16732
ABCA13	6.33314	7.57269	4.59079	8.56228	1.53416	0.190225	1.31398	0.67477	0.267995	0.108017	0.247442	0.145476	0	0	0.0355699
ABCA17P	0.327451	0.774421	0.137719	0.757764	0.0831167	0.15595	0.141506	0.23447	0.480103	0.120108	0.199477	0.146596	0.158916	0.0438272	0.0637221
ABCA2	15.8204	18.2495	7.54014	8.71286	7.56735	8.52276	13.3594	20.755	14.0863	12.4857	21.2295	12.6592	11.7079	20.5048	25.7964
ABCA3	15.8901	16.9056	8.49642	6.73705	2.16292	1.30965	5.31211	2.28309	49.5083	30.585	49.5645	29.0553	25.2842	23.6673	20.2095
ABCA4	0.236382	0.202521	0.18799	0.636531	0.0960012	0.0300209	0.0933956	0.081245	0.0495113	0.0173408	0	0.0282201	0	0.00843686	0.0736001
ABCA5	1.76992	3.8105	2.48363	1.86301	1.83038	2.88509	0.630814	2.39009	0.122298	0.200783	0.215957	0.452005	0.386411	0.455875	2.19439
ABCA6	0.0867376	0.441233	0.278576	0.0729899	0.951117	2.90198	0.2249	1.031	0.0272514	0	0.0113226	0.00970786	0.0114804	0	0
ABCA7	13.3872	34.3616	7.64387	6.76064	2.44197	2.12659	1.36577	1.17235	3.73042	4.83904	6.53537	4.61139	1.36111	5.53271	5.86531
ABCA8	0.0892744	0.233708	0.163842	0.0500831	0.954763	0.141725	0.0881819	0.454576	0.0498639	1.13518	0.124307	0.790462	0	0	0.312712
ABCA9	0.0182798	0.127248	0.259999	0.199973	0.256126	0.226353	0.0947945	0.209427	0.0344591	0.0402299	0.00954489	0.0818366	0	0	0
ABCB1	0.0719613	0.0513776	0.110056	0.767038	5.43594	0.62832	0.746347	0.274814	0.0753632	0.065988	0.0751499	0.0322162	0	0	0
ABCB10	4.8504	4.66922	5.56359	4.67781	4.39903	2.60852	4.36038	2.26338	5.59908	4.70765	5.34989	4.30634	4.65982	2.87396	2.24307
ABCB11	0.26402	0.0128523	0.165186	0	0.0438652	0.0228621	0.0533433	0.0137492	0.256392	0.09244	0.225588	0.204162	0	0.01285	0.0700616
ABCB4	2.33274	4.0922	2.16686	2.09548	2.00521	0.777005	0.360472	0.803408	2.62587	2.72441	4.78253	4.45927	0.045461	0.0612952	0.267359
ABCB5	0.0445635	0.357938	0.143125	0.850008	0.0452462	0.00707456	0.0550227	0.0170184	0	0	0	0	0	0.00795273	0
ABCB6	19.4952	15.1313	15.8749	10.7369	15.0426	7.89962	16.2913	23.3886	27.4714	13.3381	32.018	11.8443	17.0467	24.4708	31.4822
ABCB7	24.3169	16.3167	22.8467	12.2346	11.7717	5.55272	13.6614	5.45477	13.6599	11.7817	14.9407	11.7702	9.0254	10.395	11.8505
ABCB8	6.33605	5.6328	5.82538	2.86147	6.39338	5.8604	8.60848	4.28817	10.2992	14.2538	10.9471	13.7667	7.49906	9.53473	9.45459
ABCB9	3.9256	3.82901	5.16903	6.33663	2.75593	0.639413	4.45414	1.23722	3.46622	2.39269	3.15466	2.14291	1.88518	2.43762	4.12348
ABCC1	17.6664	28.1351	16.8477	13.8023	69.4409	24.9066	42.164	59.231	11.7078	14.9664	11.9663	12.7126	11.0824	11.8086	13.8814
ABCC10	7.23218	8.84055	5.9757	6.00686	4.25956	3.94637	3.86563	2.66626	5.65269	5.87968	5.44924	4.64407	5.29311	11.4538	8.24936
ABCC11	0.0233644	0.175154	0.0321599	0.117967	0.0569336	0.0445098	0.0519266	0.0803041	0.117451	0.089985	0.0853989	0.0627599	0.0247397	0.0625436	0.150042
ABCC12	0.0111056	0.0118935	0.0101909	0.242981	0	0	0	0	0.0418703	0.0122205	0.0115977	0	0	0.0118914	0.012967
ABCC13	0	0	0	0	0	0	0	0	0	0	0	0	0	0	0
ABCC2	0.43585	0.658267	0.46148	1.59874	1.04845	0.244834	0.960383	0.102429	0.449432	0.135273	0.268429	0.0600385	0.0828343	0.0598316	0.0521949
ABCC3	14.2982	20.1827	10.7628	5.59081	15.3774	10.9568	29.8341	28.0696	1.06733	0.0591491	0.235765	0.0866322	49.1192	98.6621	36.5902
ABCC4	5.71966	8.61112	5.93313	2.96072	19.122	22.0642	19.7602	8.65275	11.1583	8.46277	10.7535	7.79322	9.68428	5.77916	9.18401
ABCC5	4.27427	7.66404	4.85605	8.53642	3.79914	4.09455	4.37877	2.8542	14.0071	18.6253	18.2967	13.464	1.93965	4.62897	3.23204
ABCC6	0.391472	2.41617	0.293054	0.728203	0.414205	0.539698	0.213692	0.40129	0.388401	0.668831	0.505644	0.415084	0.218166	0.562569	0.288685
ABCC6P1	0.33147	0.621226	0.152084	0.6276	0.201929	0.138132	0.153475	0.142409	0.833137	1.75535	0.887029	0.946022	0.0219363	0.288374	0.169324
ABCC6P2	1.23397	1.86566	0.799289	2.44326	0.795941	0.345696	0.860375	0.0831602	2.00687	2.79556	2.80469	1.88477	1.15288	0.93266	0.508512
ABCC8	0.0112682	0.0120676	0.0206801	0.0189644	0.123561	0.17173	0.417386	0.206555	0.382349	0.905159	0.764887	0.484286	0	0	0
ABCC9	0.0204991	0.0804958	0.163025	0.264501	0.208132	0.44909	0.0202483	0.336623	0.060111	0.0751902	0.114173	0.116245	0.0144705	0	1.65948
ABCD1	12.3257	25.1685	14.4483	11.3531	8.65446	11.5331	8.88936	12.1625	1.91429	2.73657	1.54203	2.93649	8.01508	8.62099	6.06152
ABCD2	0.0645152	0.310915	0.148003	0.126676	0.0393021	0.0307258	0.0159314	0.0246378	0.648625	1.40801	0.965692	1.44414	0.12524	0.207239	0.42686
ABCD3	22.9082	22.5278	29.4671	17.1273	19.2264	14.3118	16.0245	9.84617	26.6366	23.323	22.5892	25.6199	17.324	18.7154	22.8322
ABCD4	11.3884	12.4464	8.9833	11.9414	9.10435	8.62329	8.88918	10.1868	11.6257	15.2593	11.7992	14.3464	11.8304	21.2338	18.2048
ABCE1	29.0343	19.7274	36.3571	33.0199	30.8928	20.401	30.5832	10.0993	31.4542	19.8501	29.2963	21.5927	17.8025	11.0436	9.91085
ABCF1_loc2	45.9048	54.4469	53.4156	49.8368	37.313	32.4395	37.6029	25.7062	34.6057	28.988	30.6338	27.9916	23.9487	29.8695	28.6788
ABCF2	15.1264	21.3328	19.8272	23.3467	31.1285	22.117	32.943	11.941	58.9621	45.6297	53.9393	48.9475	16.0009	17.8274	15.151
ABCF3	27.7196	33.2972	30.2182	32.5755	28.9979	26.0278	26.3098	20.946	25.9481	25.3946	25.1064	23.1531	14.977	21.0766	19.5573
ABCG1	1.33	4.45525	0.156104	1.14523	0	2.01811	0.0229138	1.29341	6.84128	8.30462	12.3873	11.9639	0	0	0.0722285
ABCG2	1.14715	1.56979	1.87139	3.81841	2.43815	0.497773	1.24642	0.277454	0.112129	0.154282	0.119798	0.114126	0	0	0.0446471
ABCG4	0.143993	0.16963	0.0528531	0.0969366	0.280703	0.205733	0.405359	0.445418	0.361921	0.380278	0.421046	0.219178	0.503148	0.894249	0.302629
ABCG5	0	0	0	0	0	0	0	0	0.0262774	0	0.0218359	0	0	0	0
ABCG8	0	0	0	0.0357269	0	0	0	0	0.0266779	0	0	0	0	0	0
ABHD1	1.10109	0.86475	0.673595	1.79137	0.849647	0.6992	1.19638	0.546646	1.10702	0.969303	1.26487	0.98589	0.621814	1.02179	0.685672
ABHD10	12.7072	12.6041	16.5909	16.0039	13.9497	7.2501	10.3615	6.22884	25.0261	20.2002	29.2125	20.7511	7.49519	8.88061	12.97
ABHD11	10.2928	22.4409	14.8289	9.536	17.0747	6.09955	15.896	9.48751	13.6515	8.44844	9.87353	9.1859	6.03507	5.95923	5.51961
ABHD11-AS1	0.510511	0.765419	0.374768	1.89022	0.248799	0.194507	0.605116	0.584879	0.128315	0	0.213253	0.18284	0.108112	0.218652	0
ABHD12	54.5902	74.9315	46.5232	70.5047	58.762	51.2211	52.1961	56.9637	32.6189	28.074	28.8817	32.8988	65.0074	52.49	98.3709
ABHD12B	0.161793	0.0346543	0.207853	0.10892	0.0788506	0	0.0958881	0.14829	0.284663	0.142429	0.13517	0.202813	0.582477	0.17324	0.415604
ABHD13	2.15453	3.34053	2.29182	3.10291	3.86573	4.26779	3.31929	2.72628	2.9636	3.78624	3.39178	4.05978	2.57645	2.6398	2.34042
ABHD14A	4.6978	6.12028	6.22184	6.76528	4.72059	2.81399	5.16653	1.72007	12.112	9.85919	13.9592	8.02233	9.28197	12.6013	15.1549
ABHD14A-ACY1	7.71586	15.1651	6.13084	6.31877	10.1933	9.57399	12.6148	8.39956	13.8578	15.3869	16.3933	14.9819	7.857	10.5725	11.4943
ABHD14B	11.2766	18.4977	10.9614	17.3873	16.0712	14.2556	15.9562	10.383	11.2446	9.38897	10.6685	10.5098	5.07892	7.58045	7.91611
ABHD15	8.39891	7.1813	8.39079	8.52115	7.67482	7.03232	6.59843	4.75301	4.17099	3.22355	2.97085	2.62297	5.14591	5.11303	3.30182
ABHD16A_loc1	16.1179	15.4928	17.5786	10.6727	15.5063	28.5448	13.4412	22.2247	14.002	14.5377	16.1423	14.9639	15.3646	20.0639	19.4107
ABHD16B	2.33893	4.07458	2.06043	1.99446	2.50775	3.50517	2.40272	2.82257	4.07597	2.84827	2.41	2.178	0.891578	1.83657	1.92987
ABHD2	17.8054	14.0786	27.2391	17.9758	15.5099	14.3415	17.4972	18.16	24.0881	14.9722	23.1837	18.9064	23.8807	20.9217	27.1577
ABHD3	13.1935	11.9601	15.5798	23.9991	7.1768	5.55993	4.97587	3.48114	10.7523	7.74294	8.07202	7.70839	4.74136	3.73864	7.43787
ABHD4	50.1849	62.7027	40.7847	37.139	36.318	67.2317	34.1128	31.908	18.451	28.9578	25.2518	36.4295	55.4472	90.4403	259.63
ABHD5	7.63895	8.66347	9.47102	20.7291	6.90195	5.91702	6.62878	3.08524	5.86522	4.04944	5.22119	4.0635	5.86196	5.24998	8.55599
ABHD6	7.06372	16.4114	5.4913	10.7034	5.83285	11.1095	6.74547	5.64609	12.8586	14.9776	17.2777	14.4775	2.38549	5.22659	16.3035
ABHD8	11.7543	17.738	6.64328	14.7021	9.79706	14.2242	7.12461	8.78392	8.76248	10.5239	6.86293	10.094	5.65737	9.63969	10.1373
ABI1	10.113	12.9966	13.9339	19.2049	7.31935	11.775	10.5782	12.7621	19.2157	21.7416	19.4198	26.2999	18.9393	21.4631	22.9286
ABI2	20.3444	12.5614	17.7405	9.49692	25.1872	14.164	23.097	19.4962	24.2516	24.3882	26.2029	26.7558	29.1703	26.3533	32.0624
ABI3	0	0.113454	0.194425	0.668606	0	0.0252269	0.117722	0.0303428	0	0	0	0	0	0	0.0309235
ABI3BP	16.3117	12.0432	6.76205	4.45701	6.74932	89.6519	34.5366	59.1563	0.112545	0.1267	0.0668017	0.02291	0.54186	0.465752	1.09045
ABL1	16.0449	15.053	18.9361	11.5027	33.2055	84.5143	34.3463	112.054	19.394	19.8341	20.3787	21.5072	39.5586	32.1092	24.2266
ABL2	10.9169	13.8885	16.3922	48.0757	7.04105	6.09779	12.3009	7.31864	3.09037	2.2373	2.76887	2.6856	11.3559	8.07072	4.23463
ABLIM1	2.50076	3.1781	4.47329	4.27614	2.35626	0.863875	2.09469	0.710535	4.67646	4.82118	6.71348	4.54393	1.63821	5.71241	14.763
ABLIM2	0.0351519	0.100389	0.0107522	0.0986014	0.0285523	0	0.0173609	0.0134242	0.29451	0.438383	0.195784	0.398674	0.12407	0.552037	1.05345
ABLIM3	0.0131294	0.182791	0.0963834	0.397743	12.8293	26.9502	13.3837	25.06	0.0660003	0.260054	0.137111	0.188092	0.0139022	0.0140583	0
ABO	0.0684664	0	0	0	0	0	0.0507214	0	0	0	0	0	0	0	0
ABP1	0	0	0	0.0386434	0	0.0218706	0	0.0263058	0	0	0	0	0	0	0
ABR	11.7328	19.4208	14.9179	9.14653	20.2189	30.2368	22.7798	45.8963	43.6333	26.0589	42.2179	27.0701	39.2183	39.5681	36.5606
ABRA	0	0	0	0	0.0249758	0	0.0303724	0	0	0	0	0	0	0	0.0239349
ABT1	16.1349	14.7206	16.2526	25.1652	9.6942	8.42347	9.05151	5.98306	10.4946	9.40594	7.58887	8.86662	8.1902	8.65142	6.87415
ABTB1	5.37624	8.50361	2.04926	3.43369	3.05682	15.8618	3.14542	15.0985	0.935512	3.2462	0.489466	2.987	2.51062	5.16618	2.44654
ABTB2	4.2972	5.84251	5.41001	14.5229	4.23367	9.30058	4.05012	10.4436	4.70171	3.35208	4.60857	4.36617	0.735872	0.496089	0.649156
ACAA1	17.4925	19.7242	32.0261	28.3076	36.5114	18.6911	35.2629	14.8699	28.9235	31.3098	27.1672	28.7395	27.3973	35.329	33.2877
ACAA2	5.49038	10.6932	7.4049	14.4837	15.0589	8.87826	10.4806	9.68398	34.275	42.9654	33.3619	40.0365	53.8362	52.8001	34.5874
ACACA	14.0331	10.652	12.6403	6.08274	18.8069	7.68782	23.0509	6.9477	14.2874	10.4679	15.7333	10.5369	20.2179	16.8409	16.6638
ACACB	1.90238	5.07326	2.23379	2.35916	1.3114	0.494735	1.29806	0.659589	0.259525	0.275443	0.392107	0.588328	1.01381	1.08549	1.37365
ACAD10	4.76672	6.77149	4.56707	3.68087	6.71301	5.98259	7.02104	6.15179	9.72572	10.2283	12.0642	11.3479	5.00277	7.89614	9.49433
ACAD11	16.4007	17.9386	11.7302	10.7187	13.7043	11.2061	12.2063	20.8448	12.5692	11.0223	16.0004	12.5889	8.94861	13.5736	13.0799
ACAD8	5.82284	10.3753	7.80755	10.2223	11.131	12.4314	9.18518	8.33886	21.2593	19.3603	20.8112	17.9107	10.5772	14.1089	11.4876
ACAD9	19.6383	24.9653	23.6322	12.364	21.9518	13.8778	22.5904	12.1782	14.9576	17.5679	13.9081	15.3788	13.7542	15.0072	16.5804
ACADL	0.384006	0.411249	0.912032	0.456201	0.715561	0.0430319	0.100405	0	0.0851633	0.0248563	0.047179	0	0	0	0
ACADM	14.8987	21.5412	24.4007	14.8217	30.2104	13.051	19.5725	11.2161	20.8726	21.3809	24.22	24.8616	20.7098	19.2028	23.186
ACADS	6.0912	9.94031	4.60466	7.22488	6.67927	4.0061	4.55547	4.81851	6.37915	4.81956	5.54324	6.36291	11.026	11.8641	12.2261
ACADSB	1.74626	3.13432	2.91837	2.80761	4.29088	2.66691	4.8133	2.68243	7.06186	5.85058	7.06022	7.8178	3.50182	3.32178	5.66118
ACADVL	96.699	130.138	75.0878	75.5381	101.728	124.894	77.608	174.585	92.3364	101.231	106.766	97.1335	102.521	196.43	121.774
ACAN	0	0.0210252	0	0.0881104	0.00797326	0.0124667	0	0	0.444106	1.69226	1.4625	2.16214	0	0	0.00764095
ACAP1	0.403789	0.744749	0.370529	0.981614	0.519301	0.619656	0.398847	0.899521	0.451069	0.493695	0.468534	0.461972	0.261285	0.504416	0.628621
ACAP2	9.19012	10.2472	10.6633	12.1217	8.06935	8.53141	8.54905	10.7778	7.99969	6.04815	6.93327	6.76592	6.10961	4.90292	5.50615
ACAP3	34.6721	32.2936	26.2793	26.8676	16.2363	13.1265	12.8261	13.6521	43.2115	29.7116	58.532	24.0131	17.9953	28.1645	20.994
ACAT1	28.7148	35.055	28.7685	21.0193	34.705	12.7249	32.2691	8.73757	38.5633	33.0901	46.3438	31.8289	36.5294	29.8147	38.9959
ACAT2	115.875	32.9404	145.448	42.2242	140.792	26.5974	149.372	13.1537	72.1883	50.3013	117.827	36.7732	115.679	76.9861	40.9612
ACBD3	20.6721	13.9157	12.4949	17.8389	17.0763	18.3676	15.9411	15.2526	9.22815	9.7489	9.20204	10.4481	11.5276	11.3494	13.1401
ACBD4	6.15508	11.1054	2.6613	4.10849	5.31302	4.19338	3.92608	7.02781	2.51724	3.19134	2.50576	3.10117	2.31974	5.965	4.36074
ACBD5	11.5805	13.6018	10.511	14.8237	8.41108	8.40296	8.17449	10.6525	21.5223	12.4503	22.5201	16.174	13.0776	14.4389	24.95
ACBD6	29.6273	30.6703	29.94	23.583	22.9711	15.4579	22.1253	12.8898	32.906	23.2225	30.3348	27.3823	28.0139	29.022	24.0041
ACBD7	2.58035	0.478283	3.20262	1.83732	1.75331	0.110287	1.17636	0.947514	2.86863	2.63918	7.75586	3.46558	3.95824	3.13484	2.221
ACCN1	0.0247481	0.145771	0.0227096	0.0208256	0	0	0.0183339	0.0425299	0	0	0.0129223	0	0	0	0
ACCN2	6.7117	4.64683	1.16682	2.82396	1.35758	0.449506	2.33071	1.23151	14.2337	14.4248	18.0156	9.67154	6.35722	9.44638	18.4895
ACCN3	1.3102	1.31724	0.613409	1.03504	0.912187	2.08846	0.9112	2.38945	3.49476	1.97135	4.71909	1.67589	0.141564	0.629872	0.561966
ACCN4	0.058485	0.146146	0.0536677	0.754635	0.0475048	0.204262	0.231077	2.65786	1.5435	1.88779	2.87059	0.733126	0.041285	0.0626228	0.0227624
ACCN5	0	0.0699275	0.0898754	0.109892	0.0397773	0	0.0967442	0.0374035	0	0.0359251	0	0	0	0	0.0381195
ACCS	1.29127	3.74973	2.07359	1.58812	2.60194	0.993422	0.993394	2.19062	0.124829	0.245926	0.10373	0.37798	3.91778	9.86452	6.34971
ACCSL	0.0304711	0	0	0.102566	0	0	0	0	0	0.0335301	0.0318213	0	0	0	0
ACD	13.0341	9.98302	16.0883	17.8776	21.8894	11.8473	16.6621	15.1191	16.8571	11.0626	12.8759	10.7242	7.05848	8.38537	5.91662
ACE	0.161197	0.0863166	0.0832047	0.186516	1.21522	0.412645	1.52258	1.70829	0	0.0110862	0	0.0180415	0.896099	1.01404	0.694041
ACE2	0.268225	0.354842	0.579132	0.292097	0.0384471	0.0150287	0.0233772	0.0723055	0.0991428	0.173619	0.0823852	0.226035	0.0167066	0.0506826	0.0552671
ACER1	0	0.0527399	0	0.0828816	0	0	0	0	0.0618891	0	0	0	0	0	0
ACER2	1.01577	0.836795	1.05758	2.03831	0.0475999	0.26049	0.057885	0.246177	0.441882	0.601863	0.469191	0.454749	1.13761	1.25497	0.707049
ACER3	4.05503	4.17514	6.13788	6.21019	6.30678	6.08555	6.04674	4.89969	7.20987	13.2572	6.71289	12.8887	5.01163	3.33671	4.04958
ACHE	0.842067	2.82839	0.632214	1.12732	2.12187	2.18749	1.44613	3.88087	12.9876	21.6699	14.0101	20.0316	1.45903	2.62296	1.67591
ACIN1	31.6123	36.1494	42.3505	45.4663	39.1549	24.6798	30.8342	18.831	30.4727	45.0019	33.2461	36.4877	27.3409	45.6416	28.2595
ACLY	123.276	56.0817	119.86	39.381	146.017	68.3812	143.032	77.5308	130.352	116.601	168.023	108.698	108.252	84.1766	49.0478
ACMSD	0.0351168	0.0376081	0.0644484	0.177305	0.128357	0.0334491	0.104061	0	0.308926	0.154569	0.0733456	0.34587	0.185919	0.338411	0.287017
ACN9	1.24766	1.5976	1.16978	1.91723	3.46986	2.4285	2.81307	2.39272	5.21521	4.80521	5.66498	5.34279	1.95293	1.74252	2.12183
ACO1	17.7695	13.0531	15.7319	10.1756	30.736	75.4321	42.7474	47.7164	16.7889	14.1003	15.5757	13.1103	23.7061	25.0369	24.8485
ACO2	29.4347	41.1621	38.6365	23.6776	67.7737	45.1642	79.1138	35.4413	70.5691	64.6455	88.131	75.1449	45.3342	51.1178	67.9314
ACOT1	3.60715	7.06387	5.92653	4.16287	14.5241	8.08244	11.707	6.45476	7.94391	6.04842	6.70881	6.02888	12.1132	12.0285	9.46634
ACOT11	0.192791	0.730578	0.612383	0.77373	0.0722747	0.070629	0.30762	0.0679616	0.0745494	0.14687	0.139384	0.252291	0.0471089	0.254068	0.415575
ACOT12	0.0558782	0.418897	0.128189	0.188087	3.50618	0.319348	1.61444	0.128037	0.0702238	0.15372	0	0.12508	2.84003	2.69242	1.89207
ACOT13	15.5864	18.4214	10.5388	9.46721	7.7262	4.71311	7.42775	4.52019	7.82208	9.44247	9.09722	9.67692	7.56945	9.59244	13.8505
ACOT2	5.11488	8.45139	8.58254	4.30419	12.4044	9.51198	13.6051	7.00409	9.06045	8.14774	7.91054	7.65473	14.881	14.8394	11.603
ACOT4	2.26317	3.21957	3.84354	5.57125	0.0411553	0.225222	0.150143	0.193496	0.0424505	0	0	0	0.393435	0.542526	0.43384
ACOT6	0.211973	0.851291	0.340397	0.713503	0.387396	0.0504767	0	0.060713	0.133196	0	0	0.0474489	0.0561125	0.170227	0.185625
ACOT7	37.9218	35.4137	49.3599	22.8976	46.1748	49.1022	36.9967	25.3725	20.5586	13.0964	17.3274	10.3848	40.2774	26.087	13.1879
ACOT8	30.2879	40.9156	24.9631	22.9309	20.3019	18.9408	18.5505	13.2367	14.6933	17.8293	16.0073	16.4858	9.79668	13.9975	20.6919
ACOT9	43.9985	35.8372	52.422	36.917	24.5016	26.1398	31.2191	30.6337	19.5984	16.5966	14.3797	15.2821	32.6525	25.03	17.6103
ACOX1	8.61626	9.68852	8.64967	10.8913	7.49343	4.99653	7.23168	5.11543	9.12292	8.17267	8.15996	9.01476	7.43162	9.23367	13.7489
ACOX2	0.364287	1.43048	2.18397	1.38969	1.18358	0.231325	1.07949	0.528649	0.549372	0.374134	0.0507238	0.391409	0.257153	0.884137	0.992467
ACOX3	7.77771	6.75013	7.74881	4.58997	8.73782	6.81184	10.6258	7.19801	6.32167	8.38068	7.15188	8.71854	29.2842	24.1619	13.9404
ACOXL	0.0946292	0.0506713	0	0.0398154	0	0.0450677	0.0350517	0.0813107	0	0.0520646	0.0247056	0.148276	0	0.0759931	0.0828671
ACP1	38.9744	28.9507	32.9524	35.1827	36.1464	29.2952	33.5191	23.7859	44.7336	28.3603	33.4642	29.7174	39.5098	29.7734	25.5787
ACP2	16.2258	44.0628	30.6205	18.9775	17.2098	25.2758	16.3134	19.8066	20.8769	20.8039	13.9693	23.0894	24.9276	31.0504	39.864
ACP5	0.206625	2.65541	0.189606	3.03041	0.107892	0.95595	0.481085	0.304361	0.667728	0.162406	0.739821	0.396445	0.562597	0.284457	4.0669
ACP6	14.611	14.8394	11.9117	9.90731	15.5582	5.95219	8.45359	6.57129	18.7794	18.7021	12.4842	18.5965	4.41117	5.17182	3.80675
ACPL2	5.08192	4.1439	1.91442	4.38149	2.25944	2.29291	3.51381	2.1246	7.73114	12.2634	9.88797	13.7944	52.942	35.2836	41.3483
ACPP	0.0443216	0.253152	0.13557	0.174051	0.0180002	0.0140723	0.0875584	0.0507782	0.0185667	0.016257	0	0.0264564	0	0	0
ACPT	0.0404316	0.0433	0.0371013	0.136093	0	0	0	0	0.203246	0.133472	0.380008	0	0	0	0
ACR	0	0.0411663	0	0.129387	0.0468337	0.109842	0	0.176155	0.0483077	0	0.0401425	0	0	0	0.0897636
ACRBP	0.235668	0.315484	0.108128	0.644524	0.0717834	0.392834	0.218235	0.539997	0.29617	0.291743	0.123055	0.0527529	0.12477	0.157713	0.0343958
ACRC	2.33804	1.39531	1.78515	4.02504	0.521886	0.629003	0.396657	0.184028	2.4224	1.08017	1.47244	0.767057	0.151185	0.363096	0.625169
ACRV1	0.179737	0.192489	0.453565	0.983122	0.328483	0.128402	0.332883	0	0.225881	0.197781	0.0469254	0.241399	0.190317	0.14434	0.0524655
ACSBG1	0.018995	0.0610276	0	0.0319686	0.0925726	0.0904647	0.140719	0.10881	2.19618	10.3464	2.85648	8.91202	2.6147	1.87117	1.81865
ACSBG2	0.0416106	0.0222813	0.0763664	0.175077	0.101395	0.0198173	0	0.0476722	0.15688	0.160258	0.173817	0.149029	0	0.155941	0.0485847
ACSF2	11.6309	19.1528	6.67913	8.04041	13.2871	10.8879	11.3774	11.4912	1.50884	2.28446	2.14192	2.57551	4.52892	10.5254	8.35258
ACSF3	3.6896	5.40405	3.16163	2.28294	5.22253	6.46027	4.48186	3.76086	7.63712	7.20948	8.31529	6.6436	3.33225	4.67685	3.53192
ACSL1	27.7316	22.6713	27.6058	19.6927	28.0378	138.666	27.7918	84.2431	4.10456	3.49503	6.07057	3.78289	2.79203	1.90899	3.93592
ACSL3	52.0521	31.3626	43.9377	35.9112	58.4341	35.5269	68.1065	30.5611	24.1785	19.0348	26.652	22.4283	43.1318	31.8484	31.3605
ACSL4	27.928	23.2873	33.4766	27.1958	20.4915	70.9707	26.7515	31.229	13.5211	10.1381	15.024	12.5676	10.6284	6.77527	8.95239
ACSL5	0.167417	1.28766	1.94128	1.84427	9.8651	34.5752	6.49445	27.6548	0.0573811	0.0502429	0.190729	0.0953916	0.0161156	0.0977789	0.0710823
ACSL6	0.091726	0.133955	0.114778	0.196478	0.0711184	0.0555992	0.210035	0.343925	1.28898	2.44996	3.00433	2.38922	0	0.0446434	0.136309
ACSM1	0	0	0.0249584	0.366205	0	0.0259071	0	0	0.0341814	0	0.0284039	0	0	0	0
ACSM2A	0	0	0	0	0	0	0	0	0	0	0	0	0	0	0
ACSM2B	0	0	0	0	0	0	0	0	0	0	0	0	0	0	0
ACSM3	0.43514	0.862118	0.798595	0.805576	0.689217	0.455923	0.419069	0.174485	0.656223	0.694294	1.61319	0.915593	0.138226	0.256259	0.254035
ACSM4	0	0	0.0291294	0.0534256	0	0.0907102	0	0.0363685	0	0	0.0331508	0	0	0	0
ACSM5	0.0228444	0.0244651	0.0838509	0.0384472	0.0278332	0.0435191	0	0.0261723	0	0.251378	0	0.0613631	0	0	0.0266732
ACSS1	9.14266	4.43952	6.74815	2.65213	15.3251	3.15075	11.6741	1.91924	28.118	37.6956	48.2726	36.4054	17.197	17.6029	9.23289
ACSS2	56.9588	16.1918	16.0095	24.3692	22.6203	14.1304	21.1377	9.44446	25.9445	25.6104	30.1681	23.6386	11.3061	14.705	10.6002
ACSS3	2.76999	4.85791	4.79366	1.50182	10.6684	8.41118	5.6191	7.71015	0.163543	0.163655	0.0582429	0.166456	11.9093	20.0253	31.5611
ACTA1	6.1834	3.52655	5.03617	3.63311	5.21568	1.42888	6.99317	1.71865	2.57496	3.0196	1.68121	2.26046	7.90333	5.01463	1.8797
ACTA2	10.9771	6.45928	10.7925	2.63923	15.285	9.56539	147.182	16.7568	0.0757982	0.630505	0.503892	0.405028	667.955	859.833	80.0707
ACTB	2932.1	1817.38	2801.68	1235.93	2813.68	796.711	4227.92	1065.2	1483.82	1557.2	1269.2	1469.08	3166.48	2166	951.635
ACTBL2	0.0404316	0.02165	0.0371013	0.986675	0	0	0.179716	0	0	0	0	0	0	0	0
ACTC1	0.601549	0.7103	0.396308	0.519185	0.469819	0.132227	0.502774	0.0353426	0.0581526	0.390375	0.161078	0.303833	3.57676	2.77462	1.22465
ACTG1	2145.67	1059.03	1996.4	971.997	2590.1	623.022	3464.17	986.196	734.209	819.277	603.986	760.477	2841.39	1804.14	874.214
ACTG2	4.7425	1.22595	4.23932	1.16973	51.2565	0.89567	53.4271	4.21554	1.13035	0.809784	1.11008	0.98837	1.38528	1.92615	1.33661
ACTL10	0.439884	0.588863	0.504563	0.416434	0.569443	0.392807	0.244406	0.220484	0.0691018	0.0302527	0.0861328	0.0738491	0.349332	0.471005	0.674113
ACTL6A	41.8342	32.7459	59.2338	41.9148	53.9167	29.0424	45.5597	24.6734	50.4394	48.0299	49.4307	47.9754	32.4984	29.6879	22.5235
ACTL6B	0	0	0	0	0.0874076	0	0.053147	0	1.89333	5.8023	5.16944	3.50081	0	0	0
ACTL7A	0	0	0	0	0	0	0	0	0	0	0	0	0	0	0
ACTL7B	0.0379161	0	0.034793	0.063813	0	0	0	0	0	0	0.0395961	0	0	0	0
ACTL8	0	0	0	0	0.0726985	0.0568345	0	0.0341801	0.0374933	0	0	0	0	0	0
ACTL9	0	0	0	0	0	0	0	0	0	0	0	0	0	0	0
ACTN1	121.535	124.972	126.894	71.0829	183.872	142.474	286.136	140.514	37.962	25.2151	21.7788	21.325	255.387	179.012	81.635
ACTN2	0.08849	0.175997	0.278404	0.489338	0.0154021	0.0842878	0	0.101381	5.57628	4.74348	5.0958	3.59939	0.0133855	0.0947506	0.369004
ACTN3	0.0194045	0.0831244	0.0178062	0.195947	0	0.055449	0	0	0.0731585	0.0854101	0.0607929	0.052123	0.0205467	0	0.090627
ACTN4	307.965	200.64	203.974	98.7274	197.755	65.0842	222.696	69.8206	93.3613	81.6059	69.659	68.7894	187.279	170.419	114.694
ACTR10	20.7363	27.8619	23.6388	21.0686	25.3685	27.052	23.1848	17.0007	23.3041	26.8241	18.876	28.2506	26.4429	24.2778	29.8049
ACTR1A	49.2556	41.0113	55.6177	31.2976	44.0681	33.3645	52.4529	30.7292	66.204	83.5851	77.2907	83.3768	70.4705	65.9097	54.7538
ACTR1B	31.7086	24.6847	21.7884	16.0348	18.5911	17.1338	17.0572	32.1492	22.2943	23.4523	33.269	23.1927	45.187	47.6071	39.6303
ACTR2	49.0753	43.3837	63.8705	33.9437	72.6139	62.8429	91.5033	59.6054	57.3323	55.2534	49.4307	58.4289	107.251	74.4819	62.4439
ACTR3	68.075	78.0291	99.219	50.1771	113.766	97.2633	121.609	76.1802	48.4758	65.1562	41.6945	73.1918	154.826	97.9754	71.2009
ACTR3B	2.1392	3.01021	1.94017	6.44701	6.00069	2.20346	3.83291	2.30833	21.1945	15.6839	17.8459	14.5436	5.58377	4.9806	6.01199
ACTR3BP2	0	0	0.0373335	0	0	0	0	0	0.0511296	0.089538	0.0849748	0.109284	0	0	0
ACTR3BP5	0.134108	0.323149	0.0615307	0.112852	0.367638	0.287413	0.29805	0.153644	1.09549	1.10678	1.19043	1.05067	0.426005	0.287192	0.117439
ACTR3C	0.401215	1.01561	0.435107	1.10495	1.02211	1.25071	0.594458	0.710388	3.52953	2.24761	2.59014	2.38404	0.772421	0.663929	1.10727
ACTR5	4.37142	5.48201	4.80115	7.62396	5.40885	5.04837	5.16808	3.26962	6.85999	6.00661	7.02507	5.19172	2.9739	3.29831	2.72394
ACTR6	15.0756	13.0039	16.4964	10.8283	13.0265	16.2522	7.14958	11.0206	25.1291	23.0441	24.1423	24.2292	7.7143	8.40877	10.5687
ACTR8	10.9696	12.6722	12.8598	13.8662	19.7323	14.1707	17.2761	9.43918	13.2139	14.7475	12.8159	15.035	10.7346	11.5777	10.4994
ACTRT1	0	0	0	0	0	0	0	0	0	0	0	0	0	0	0
ACTRT2	0	0	0	0	0	0	0	0	0	0	0	0	0	0	0
ACVR1	6.3706	8.81852	8.28682	6.13079	13.5006	21.9484	12.5769	18.2272	2.57644	4.38135	2.37098	4.59665	11.8227	10.74	8.32857
ACVR1B	3.19518	3.99634	4.63341	4.6121	5.08642	5.50931	5.51162	5.51768	15.0507	19.5815	17.2075	17.3429	6.606	7.6416	6.88956
ACVR1C	0.184256	0.115675	0.151588	0.278024	0.0851531	0.163402	0.0470693	0.0873508	0.0239545	0.013983	0.0132704	0.0113779	0.00672765	0	0.0222557
ACVR2A	3.93443	2.7732	4.96423	3.85137	4.13329	1.95984	4.87767	3.2197	3.92281	4.90372	4.44417	5.3471	3.56024	3.90112	9.55099
ACVR2B	1.39211	0.846468	0.687856	1.3474	0.397627	0.680003	0.513765	0.876325	3.09529	3.26575	3.63716	2.89473	0.815321	0.819014	0.887144
ACVRL1	0.0129292	0.0692321	0.0474568	0.0652796	0.283548	0.701966	0.114939	1.73308	0.0324969	0.142271	0.0810124	0.127341	0	0	0
ACY1	7.56808	15.6109	5.73693	6.03628	10.6641	10.3429	13.3583	9.34912	13.4808	15.316	15.635	15.2319	6.9683	9.23096	9.79701
ACY3	0.585045	0.49229	0.766936	0.773641	2.69849	0.79609	1.91941	0.287259	0	0	0	0	0	0	0
ACYP1	18.6118	4.7899	16.2182	27.3172	23.0279	10.1008	14.9637	8.76064	18.7664	9.28756	21.3199	8.78443	3.43732	2.78073	2.44265
ACYP2	2.83229	5.40293	4.71068	4.46884	2.74987	2.82425	1.70481	1.97735	3.89312	5.01582	3.92831	4.79457	5.10768	7.34476	17.155
ADA	21.4015	12.4005	14.5398	13.3336	6.07111	5.66824	5.04587	5.87309	18.9667	6.70603	16.3599	7.18991	5.54193	4.56777	3.13925
ADAD1	0	0	0.0227964	0	0	0	0	0	0	0	0	0	0	0	0
ADAD2	0	0	0	0	0.029614	0	0	0	0.030546	0	0	0	0	0	0
ADAL	3.78344	7.1494	4.46374	4.94161	4.69867	3.75683	3.67942	2.44344	3.26775	2.94161	3.05103	3.49224	2.61404	3.31597	3.32596
ADAM1	0.477588	0.596715	0.876499	1.23917	0.678866	0.663408	0.501227	0.41037	2.05068	1.46711	2.05734	1.60358	0.884974	1.61936	1.32438
ADAM10	25.6856	19.5107	27.636	12.1765	30.1798	27.3719	27.1866	27.7796	14.2594	18.8162	11.5913	17.626	32.7201	30.2407	35.5036
ADAM11	0.324881	0.431432	0.166948	0.612389	0.30083	0.309453	0.250306	0.96774	4.7198	2.60257	6.02554	1.1752	0.385284	0.445268	0.591758
ADAM12	8.15443	6.24788	9.17411	4.65312	13.5644	3.18996	37.2212	14.4801	14.2499	8.32113	5.26756	10.4988	77.9449	38.6963	38.8628
ADAM15	40.9169	25.1682	55.9436	42.249	35.6521	35.6852	28.1783	47.1834	38.1406	17.8209	49.0249	15.9867	26.3992	22.8761	10.3122
ADAM17	27.3865	29.9983	21.2508	12.3989	20.5277	26.2537	22.3529	42.5502	14.2299	15.297	15.2366	17.9392	32.424	36.1492	65.2246
ADAM18	0	0.0372061	0.0318798	0	0	0	0	0	0	0	0	0	0	0	0.0202821
ADAM19	48.7789	46.4415	46.001	40.6661	20.612	4.04759	35.1816	9.11553	1.65349	1.76083	1.85676	1.56809	52.2714	38.599	9.44571
ADAM2	0	0	0	0	0.025394	0.0198526	0	0	0	0	0	0	0	0	0
ADAM20	0.0809191	0	0.0556904	0.0680936	0.0492952	0	0.0299733	0.0231768	0.07627	0	0.0633785	0.0362266	0.0642616	0.043322	0.0944815
ADAM21	0.169333	0.158678	0.0388463	0.320612	0.154734	0.181453	0.313614	0	0.452212	0.512414	0.464195	0.511707	0.134475	0.181313	0.345999
ADAM21P1	0.0544481	0.0583109	0.0499633	0	0	0.0518625	0.0403363	0.0311899	0.171066	0.149786	0.113721	0.195007	0.0288265	0.0874505	0.222508
ADAM22	0.876654	1.54519	0.53071	0.840166	1.09035	0.574079	0.613364	0.662599	15.447	14.3025	16.568	14.396	1.05073	1.21246	7.98965
ADAM23	3.43328	3.84398	5.71224	2.50974	4.81685	2.90688	2.51776	1.84752	7.77954	10.2463	9.77839	9.16015	0.899662	0.798363	1.90313
ADAM28	0.0309712	0	0.01421	0	0.0943368	0.634259	0.321217	1.38383	0.233534	0.238563	0.307263	0.235712	0	0	0
ADAM29	0	0	0	0	0	0	0	0	0.0214544	0.037571	0.0534843	0.0305711	0	0	0
ADAM30	0	0	0	0.0315993	0.0228758	0	0	0	0	0	0	0	0	0	0
ADAM32	1.30378	0.509751	0.873553	1.25387	0.277358	0.0985608	0.521262	0.331935	0.780237	0.27327	0.432238	0.185298	0.438261	0.509658	0.797394
ADAM33	1.8326	5.2776	0.395682	2.43631	2.64559	1.11482	4.33528	3.44046	0.154829	0.067784	0.257318	0.0827328	1.66326	3.05056	2.19369
ADAM3A	0	0	0.0196434	0	0	0	0	0	0	0	0	0	0	0	0
ADAM5P	0.0616486	0.0330111	0.084856	0.103755	0.0375558	0	0	0	0.0387378	0	0	0	0	0	0
ADAM6	0	0	0	0	0	0	0	0	0	0	0	0	0	0	0
ADAM7	0	0	0	0	0	0	0	0	0	0	0	0	0	0.0174107	0
ADAM8	0.292437	0.884282	0.252564	0.781685	0.209588	0.884804	0.331337	4.53286	0.389132	0.302866	0.197608	0.277244	1.51182	0.570995	0.441877
ADAM9	111.1	61.267	132.104	49.9353	153.361	36.7836	174.336	82.1314	46.5876	44.9019	29.6024	51.3604	301.02	273.689	195.004
ADAMDEC1	0	0	0	0	0	0.197611	0	0.0792283	0	0	0	0	0	0	0
ADAMTS1	21.5251	2.24192	11.0964	21.0564	9.15204	2.93234	5.56478	3.44235	6.12831	5.55566	6.75139	6.39497	0.0782339	0.0659268	0.215671
ADAMTS10	12.5828	19.0182	2.29447	2.21724	0.360336	3.08594	0.398359	4.05058	4.24049	12.6034	7.44056	8.47382	9.02462	32.3294	9.02535
ADAMTS12	3.57695	2.04552	7.70123	4.89005	2.03096	1.03646	2.72706	1.23338	1.71663	2.19094	2.39358	2.68448	1.53216	2.51616	0.986671
ADAMTS13	1.57765	5.24472	1.09583	1.30916	2.90997	3.15156	2.35375	4.45593	0.633355	0.952406	1.13269	0.912299	0.533636	1.66581	1.25363
ADAMTS14	0.347208	0.317158	0.852747	1.73587	3.28472	0.106998	6.85413	1.84854	0.834191	0.516911	2.1009	0.265164	0.0324393	0.0874759	1.59776
ADAMTS15	9.22743	3.33018	5.34439	4.92658	5.83724	0.135071	10.085	0.0928354	14.104	32.9468	10.6729	22.2286	72.0512	86.7641	90.8397
ADAMTS16	0.83627	0.282175	0.336389	0.983284	2.14945	0.261882	3.90387	0.787474	0.604664	0.264722	0.0957068	0.205144	0.0121301	0.0245325	2.23376
ADAMTS17	0.144836	0.0775554	0.107986	0.137114	0	0	0	0	0.193395	0.278908	0.36868	0.291786	0.00958505	0.00969266	0.0422776
ADAMTS18	0	0	0	0.0163751	0	0.0185353	0.0288318	0.122617	0	0	0.0101608	0	0.0103024	0	0.0113604
ADAMTS19	0.0622058	0.0222063	0.0761092	0.0697951	1.57897	0.0197506	0.860223	0.0475117	0.56026	0.479155	0.855334	0.677655	0	0	0
ADAMTS2	0.104143	0.0428968	0.0220535	0.0134826	0.0097605	0.0839366	0	0.211095	0.110745	0.132229	0.301176	0.193668	0	0.0085778	0.0187074
ADAMTS20	0.142648	0.325904	0.261796	0.0320102	0.0579331	0	0.0140902	0	0.0597564	0.0732518	0.0595873	0.00851489	0	0	0.0111037
ADAMTS3	0.997797	1.30135	1.31449	1.09736	0.120366	0.00941004	0.161012	0	13.3839	6.50084	3.1673	5.56388	0.209214	0.105781	0.196095
ADAMTS4	1.47712	2.7966	1.50068	8.63441	0.449925	10.7533	0.76209	15.6236	0.812148	1.3787	0.867696	1.26354	0.321192	0.451893	0.862346
ADAMTS5	0.0955468	0.0831393	0.0493182	0.27136	0.0800337	0.790645	0.0619353	0.0547328	1.14073	2.03707	1.81476	2.40076	0	0	0.0557804
ADAMTS6	0.889319	0.756827	1.32611	2.47228	1.1319	1.31601	1.85883	2.28336	1.05776	1.20577	1.31846	1.13754	2.11875	1.14779	0.908576
ADAMTS7	0.568708	0.409727	0.332095	0.295843	1.13384	1.1425	0.689418	1.72958	4.02837	5.45016	5.16159	3.61075	2.18976	4.93798	1.8472
ADAMTS8	0.0455879	0	0.0139443	0.0511498	0.0555436	0	0.18012	0	1.96701	1.27084	2.69778	0.857187	0.0321809	0	0.0177429
ADAMTS9	5.16747	3.25439	6.02565	3.44331	7.87224	15.9197	6.99882	10.5996	5.35032	2.64034	2.20728	4.04091	1.33804	0.781234	1.59841
ADAMTS9-AS2	0.678532	1.9647	0.184486	0.761315	0.244952	0.861746	0.372349	1.84267	0.157913	0.193576	0.18371	0.450031	0.10644	0.107635	0.733571
ADAMTSL1	12.1547	3.64507	16.1401	5.04722	11.481	2.27145	11.3065	8.41979	3.90507	7.92795	2.80732	5.33153	4.57572	5.28479	3.105
ADAMTSL2	0	0.0281596	0.0120642	0.0663798	0	0.0125228	0.0194793	0.165685	0.132179	0.0434008	0.0823778	0.0353148	0	0.0422317	0.475868
ADAMTSL3	0	0	0.00683805	0.0125415	0	0	0.022082	0	0.00936496	0.00819996	0.0155641	0.0133444	0	0	0
ADAMTSL4	2.81949	2.6492	0.366121	2.75313	0.777787	0.139347	0.709384	1.44751	0.200566	0.160981	0.138888	0.130989	1.71804	1.2674	2.0653
ADAMTSL5	1.95882	4.15844	0.572646	2.0422	1.09825	2.85649	1.00167	1.37033	0.04357	0.0572248	0.108617	0.0155211	0.550651	0.408344	0.0809601
ADAP1	1.93244	3.28538	0.886632	1.74811	0.706334	5.29192	0.858954	11.4848	1.09285	3.16307	2.97664	3.76332	0.383659	0.310373	0.084612
ADAP2	1.95083	2.87269	0.634008	2.25724	0.544696	0.290342	0.180652	0.628598	0	0	0.0424431	0.0545852	0	0.0652765	0.047454
ADAR	76.6448	150.426	100.78	45.6174	66.1172	88.4011	42.4857	58.6767	35.1674	35.4293	36.6054	38.472	45.1519	49.9791	45.7047
ADARB1	17.5473	22.7443	5.59456	3.07146	5.18496	10.9453	15.9965	3.41381	0.893049	1.39508	1.41674	1.07009	13.9031	9.88292	5.14801
ADARB2	0	0	0	0	0	0	0	0	0	0.0074858	0.00710428	0.0121822	0	0	0
ADARB2-AS1	0	0	0	0	0	0	0	0	0	0	0	0	0	0	0
ADAT1	6.27229	7.90168	8.19129	6.70072	14.3601	8.45751	9.41034	4.95961	9.31215	8.62312	7.96915	9.13849	6.29018	6.10704	6.86237
ADAT2	0.74162	0.963007	0.748586	0.858103	0.700272	0.220751	0.576878	0.297379	2.67954	1.90757	4.12411	1.60197	0.687113	0.794089	0.454607
ADAT3	1.81085	4.66183	2.90797	4.16125	2.58818	1.29365	1.44471	0.478765	2.88845	4.79002	3.20031	3.64815	1.76995	2.38643	1.05718
ADC	1.94844	11.3943	0.399936	1.63962	3.62339	20.0243	1.17755	8.28294	0.354412	1.07202	0.615788	1.40026	1.19444	2.80002	6.1066
ADCK1	1.63337	4.53215	2.88412	1.7077	4.28168	1.43795	4.36348	0.623772	8.83287	8.41487	9.69176	8.57549	3.11837	4.39884	6.21264
ADCK2	19.1137	24.1313	14.9683	24.7357	13.7991	13.7054	10.9409	19.5043	8.77279	6.16606	6.42211	7.3133	6.13448	4.83048	4.408
ADCK3	5.301	9.26151	5.30819	11.3962	3.2529	2.10079	3.78377	4.07837	32.4343	33.2534	41.1757	37.6074	3.13428	7.85118	26.2714
ADCK4	12.1562	13.0917	7.45749	8.04565	9.31922	5.76778	7.58896	5.39869	27.9221	29.3834	32.2363	26.151	12.3896	21.8887	23.3637
ADCK5	4.59861	5.92806	3.62071	5.0641	4.21944	4.218	2.85999	2.53669	3.78145	3.49846	3.3498	2.51624	3.667	5.80541	3.81158
ADCY1	1.35603	0.984736	1.62361	1.3834	1.98034	0.897955	2.26374	0.590571	4.89073	5.35034	3.27356	3.29321	0.0934288	0.0845327	0.656098
ADCY10	0.0635803	0.113485	0.12641	0.428024	0.0387326	0.0908416	0.0314011	0.0242808	0.0532688	0.0116605	0.0331988	0.0284642	0	0.0226929	0.0123728
ADCY2	0.0085408	0	0	0	0	0	0	0.00978499	1.26655	2.97924	4.61125	4.60364	24.0829	37.7965	27.6033
ADCY3	17.1245	12.6258	20.9441	12.2422	19.9923	10.7585	17.6605	11.7178	11.2183	6.47215	10.586	5.11486	15.3493	10.3106	5.92548
ADCY4	0.0455761	0.0488094	0	0.178978	0	0.766942	0.0450183	0.887662	0	0.0167172	0.0317304	0.0136026	0	0	0
ADCY5	0.147251	0.0492804	0.109786	0.29429	0.560649	0.482137	0.518161	0.569367	0.832743	2.11656	2.22974	1.62334	0.565203	1.30077	2.2136
ADCY6	19.4816	18.6306	13.1676	10.9149	9.35342	11.0091	7.83096	12.9101	9.56222	9.9648	8.94144	7.76533	8.66049	13.5148	8.81453
ADCY7	5.25209	6.0365	3.17569	2.65179	15.4034	4.66321	4.30774	4.44842	3.51238	3.68434	4.476	2.75438	1.94643	1.45613	1.04031
ADCY8	0.0130649	0.475719	0.0359662	0.0219883	6.51047	16.7253	1.43245	35.19	1.31352	1.65329	1.51446	0.959236	0	0	0.0915276
ADCY9	5.47148	6.75621	5.03452	7.13284	3.73389	5.09774	5.09443	3.26272	7.49615	7.08181	4.83186	6.69268	5.16037	4.66606	4.18047
ADCYAP1	0	0	0	0	0	0	0	0	0	0.0178233	0	0.0145027	0	0	0
ADCYAP1R1	0.00876472	0.0657057	0.0241283	0.0885064	0.0213576	0.0584395	0.0519448	0.763156	26.634	39.9094	33.9488	31.1712	0	0.0187696	4.3391
ADD1	54.9325	53.276	71.6314	36.7207	92.3526	61.5327	92.1184	61.2125	45.827	52.0243	37.9803	52.3589	102.955	107.95	86.6839
ADD2	10.2702	8.46218	11.3777	12.3947	3.35316	1.47057	7.33131	2.92234	18.7275	17.9701	17.4348	16.9231	7.75749	5.48299	8.17348
ADD3	10.0766	18.731	13.936	5.47131	14.455	29.5371	11.393	14.4032	9.73892	19.8268	13.1915	19.2478	8.57392	14.1163	44.4289
ADH1A	0.0353288	0	0	0.0594586	0.172176	0.0336511	0	0.161901	0.0443987	0.0388755	0	0.0316326	0	0.0756566	0.165
ADH1B	0	0	0	0	0.0512444	0	0	0	0	0	0	0	0	0	0.0245543
ADH1C	0	0	0.033871	0	0.764527	0	0.164068	0.0422884	0	0.0406169	0	0	0	0	0
ADH4	0	0	0.520257	0.0454377	0	0	0	0	0	0	0	0.0241733	0.371632	0.115632	0.189137
ADH5	53.5987	47.6077	60.4974	45.8096	58.9857	35.969	53.6547	25.2184	48.3492	44.7022	49.5471	46.9507	69.6262	65.155	68.4608
ADH6	0.018836	0	0.0345689	0.0634021	0.252444	0.107649	0.223265	0.258959	0.0473434	0.0414539	0.0393412	0.0505959	0.179502	0.0806744	0.0659789
ADH7	0	0	0	0	0	0	0	0	0.0273528	0	0.045459	0	0	0	0.076239
ADHFE1	1.31767	3.16725	0.376175	0.936339	0.499466	0.306801	0.780926	1.44253	0.441587	0.354433	0.581001	0.26218	0.806133	2.82179	2.18811
ADI1	30.1746	36.5135	47.519	54.6095	39.5738	14.0885	27.0884	3.69857	26.4538	18.8856	20.572	16.6648	38.613	31.9567	42.8477
ADIG	0	0.216052	0	0	0	0	0	0	0	0	0.0702263	0.0602111	0	0	0
ADIPOQ	0	0	0	0	0	0	0	0	0.0154171	0	0	0	0	0	0
ADIPOR1	67.6159	58.5465	59.0101	95.8808	35.5528	50.6104	29.5929	43.0183	26.1252	16.886	26.5671	21.254	30.9741	31.8867	34.855
ADIPOR2	37.8641	37.1473	50.331	55.467	53.7562	38.9856	52.5597	23.5827	30.1094	27.354	29.0434	27.5703	27.602	25.8945	26.4146
ADK	19.6481	12.0948	17.3714	11.9574	13.8163	7.91366	13.2013	5.22324	27.9788	34.8883	34.0286	34.1281	17.913	16.776	27.724
ADM	18.0915	45.343	23.3943	173.217	41.4617	59.9714	22.664	272.349	2.65808	1.49619	1.49883	0.811625	4.63912	3.63972	3.30746
ADM2	1.67232	5.50184	0.994404	0.878132	4.33586	14.0048	1.4272	6.75943	0.134506	0.0147217	0.139714	0.0838521	0.141661	0.401103	0.0312418
ADNP	33.3169	32.838	33.8949	49.9046	23.0161	21.5162	22.6086	16.7313	38.8138	39.5579	39.4323	42.2012	24.8475	25.507	24.3909
ADNP2	7.11628	6.70979	10.3564	13.3373	9.18876	5.18761	8.55796	7.43392	9.59826	8.61493	8.68686	8.4671	10.7902	7.85893	6.81859
ADO	16.4161	17.4005	16.6925	15.0115	11.1283	11.6582	9.36193	7.65975	23.034	19.2763	26.5861	25.1781	11.0321	9.3212	11.2897
ADORA1	1.6472	2.13762	1.68934	0.978437	1.03887	2.01198	3.12965	0.510641	13.6869	8.61499	9.36994	7.51312	81.5648	74.1806	44.1221
ADORA2A	7.90008	17.5086	1.10754	3.5825	2.62023	105.433	2.73119	107.178	1.07556	0.627841	1.12294	0.451922	0.697091	0.587431	1.40925
ADORA2B	32.5091	26.8612	26.9915	29.3654	49.0887	12.9981	53.7564	20.9017	8.18583	5.6432	6.06352	4.8821	13.3571	9.27821	4.4393
ADORA3	0.0166017	0.035559	0	0.0279408	0.242727	0.0474401	0.0983914	0.0380404	0	0	0	0.0148648	0	0	0
ADPGK	14.4893	20.9212	16.7547	17.4281	20.0485	18.2601	20.297	16.484	11.7914	11.551	9.92533	10.6691	19.5694	21.8287	15.1669
ADPRH	3.28974	6.53284	3.97446	3.19957	2.35656	1.21247	1.39613	1.70456	0.540162	0.400201	0.397069	0.532865	0.0525133	0.566431	0.46325
ADPRHL1	0.280886	0.365273	0.81007	0.945465	0.880011	0.286658	0.505352	0.11493	0.453854	0.441549	0.293332	0.467069	0.254931	0.687448	1.31185
ADPRHL2	43.3149	45.3733	50.3283	43.8715	22.3673	21.8736	19.7952	19.0116	15.5998	11.7541	15.8627	13.2787	19.9576	23.2946	17.9262
ADRA1A	0	0	0	0	0	0	0	0	0.100443	0.386971	0.367249	0.443686	0	0	0
ADRA1B	29.5753	21.027	32.0198	18.8645	9.93209	2.01221	1.28883	1.45216	0.124935	0.0273483	0	0.0445061	0.0263161	0	0
ADRA1D	3.72093	4.41405	4.35998	3.75741	3.18509	0.98148	1.13089	1.00563	0.311747	1.09186	0.0797089	0.888437	0	0	0.0222799
ADRA2A	0	0	0.0514969	0.472247	0	0	0	0	0.193949	0.169822	0.219773	0.175868	0	0	0.0163813
ADRA2B	0.0521431	0	0	0.175514	0	0.115889	0	0.039826	0	0	0.0363023	0	0	0	0
ADRA2C	0.0284278	0	0.130431	0.0478442	0	0	0	0	0	0	0	0	0.0301012	0.0608782	0
ADRB1	0.477588	0.472126	0.539384	0.958356	0.402843	0.244951	0	0.336714	0.807959	0.606385	1.03586	0.641432	0	0	0
ADRB2	2.00339	4.58098	3.80097	8.88494	0.0659703	0.464171	0.0802247	0.155084	0.0340233	0	0	0	0	0	0
ADRB3	0	0	0	0	0	0	0	0.146454	0	0	0	0	0	0	0
ADRBK1	20.3054	15.8919	17.1575	20.9428	18.5499	15.9109	16.9602	21.5688	18.77	15.922	20.9029	15.8202	14.0273	14.4946	10.8876
ADRBK2	0.204996	0.192928	0.36482	0.177732	2.52034	2.52656	2.81641	2.32723	2.61527	4.48417	5.76067	6.84135	1.30237	1.42342	3.9312
ADRM1	86.1345	79.6918	139.864	129.934	101.97	91.5812	81.4105	75.5404	66.4218	59.0418	54.1383	61.1923	59.6949	56.6669	50.7132
ADSL	20.6569	18.8977	35.7582	13.317	56.6067	21.31	60.071	19.6148	95.5684	77.8621	74.2595	75.9578	38.3701	34.5646	26.6945
ADSS	26.5014	38.806	33.8979	29.0676	21.0921	23.4768	16.9305	15.6543	18.5394	16.1444	17.4893	16.7093	23.2813	19.9389	24.7309
ADSSL1	1.26249	2.15754	0.345086	3.25499	1.04729	1.07461	1.43277	5.75486	0.405093	0.532048	0.561036	0.408871	1.22304	1.35181	0.439092
AEBP1	6.65604	8.27464	2.44311	2.70237	32.706	11.6472	12.5866	32.3894	34.7184	40.6684	54.1172	38.7686	16.2318	61.3358	387.267
AEBP2	10.8985	13.3468	14.3534	12.9062	3.67542	2.03169	2.96467	2.14115	6.39508	8.05841	6.23697	8.53962	4.82895	5.10067	5.19441
AEN	10.4971	5.65002	12.9098	17.3005	6.82547	2.72846	7.65559	2.32632	15.516	8.07965	11.7574	7.66194	25.6854	24.9643	16.1726
AES	111.224	120.925	93.7329	85.0651	95.6692	105.588	86.5555	75.8198	148.74	147.726	155.09	148.151	134.903	137.951	104.956
AFAP1	12.7862	12.2683	10.1846	9.0206	31.3201	46.4716	53.2763	63.399	15.3775	17.0965	14.7269	18.2311	25.2201	20.2736	17.811
AFAP1-AS1	0.927572	0.758579	0.642246	0.766363	2.16781	2.8835	3.21094	3.91265	1.04914	1.11348	0.863	1.16274	1.33039	1.54397	1.1618
AFAP1L1	0.243431	0.883485	0.285429	0.341413	1.84546	2.08684	3.74704	5.36093	0.118971	0.104171	0.254217	0.181635	0	0	0.0157906
AFAP1L2	1.87339	1.25394	0.859542	0.416012	3.28111	3.24667	1.02161	0.447146	22.5625	13.9578	32.892	14.4675	0.0826527	0.0139301	0.106331
AFF1	6.49853	10.059	8.79824	6.60407	6.19426	7.94882	5.68239	5.16011	3.32477	3.94668	3.18927	4.51501	8.4603	10.3551	9.09419
AFF2	0.00418278	0.00447952	0.0268677	0.0492775	0.0254811	0.00796829	0.00619738	0.0047921	0.136672	1.10465	0.690162	1.66285	2.31636	2.18113	1.20631
AFF3	0.872781	1.43974	0.581292	0.69891	2.41834	3.52647	4.48431	10.7169	4.99774	4.42249	4.9542	5.59002	8.77202	10.3853	13.6259
AFF4	27.1611	33.0169	30.8304	52.0391	22.4888	21.7781	22.1184	23.7365	18.1304	22.0601	17.2813	25.169	20.4467	18.8384	23.2381
AFG3L1P	4.76216	4.30216	4.43693	6.17086	5.2504	2.79675	4.6101	3.06266	6.8843	5.51351	6.01053	4.604	3.52664	5.45884	2.43904
AFG3L2	19.7844	22.2104	23.022	24.3108	25.4836	14.18	27.8726	16.9745	26.8856	17.8795	23.5045	19.5983	29.6168	22.8311	19.7148
AFM	0	0	0.0512022	0	0.0339919	0	0.0413366	0	0	0	0	0	0	0	0
AFMID	5.92811	7.73485	5.79614	13.6367	5.77186	2.58905	5.25467	4.33007	11.5817	9.22939	13.9225	8.64562	6.08518	6.0149	1.75309
AFP	0.0547795	0	0.47754	0.276583	12.7144	0.208713	1.50153	0.345177	0	0	0	0	0	0	0
AFTPH	8.61705	12.0918	8.41578	13.6865	8.70967	15.1753	6.24001	8.90415	5.84991	6.78384	5.75812	7.70311	5.721	6.37859	8.21727
AGA	9.05553	16.0879	18.3878	13.6409	19.8789	16.396	17.7981	14.2463	3.55014	4.15435	2.70194	6.73706	5.56304	5.73857	8.32298
AGAP1	1.21905	0.789769	1.18769	0.70922	2.05371	2.54691	3.68673	4.10945	9.15429	7.73395	10.0588	8.93423	3.11281	2.63746	3.61407
AGAP11	5.63627	2.93184	4.56615	7.83262	0.706334	0.306778	0.381758	0.498137	1.09285	0.691092	0.975397	0.879549	0.375134	0.620747	0.601685
AGAP2	1.15345	1.55929	0.989036	1.16158	2.40752	1.93619	1.709	2.36133	22.6823	37.7861	49.2685	51.5202	0.941036	2.65233	1.70003
AGAP3	15.7767	15.2727	8.95181	15.3052	13.6485	33.1523	12.3103	19.5904	56.6238	43.5604	67.1547	43.1801	15.0712	18.442	12.0983
AGAP4	1.64118	1.65859	1.65447	2.41198	0.788568	0.660525	0.513727	0.63558	4.27028	4.17146	4.65891	2.93895	1.32169	2.79681	1.99721
AGAP5	2.08448	1.53785	1.82777	2.45574	0.903005	0.838321	0.960855	1.24714	4.04587	3.54257	4.81325	2.71665	1.03002	2.55435	1.54144
AGAP6	3.36116	2.9015	2.91607	4.86832	1.14169	1.45525	1.72038	1.61033	6.9889	6.36605	8.02002	5.23471	1.61773	4.47143	2.6639
AGAP7	1.50904	1.54151	1.25692	1.99271	0.961727	0.685522	0.722357	1.25011	3.79292	3.19335	3.97614	2.51525	0.958722	2.48586	1.11139
AGAP8	1.4394	1.64097	1.23562	2.26622	0.594008	0.574954	0.687959	0.797942	4.02633	2.88678	4.07312	2.36974	0.762061	2.08812	1.518
AGAP9_loc1	1.59964	1.28484	1.18726	1.90038	0.343937	0.336105	0.453107	0.485118	2.15813	2.01909	3.02168	1.68504	0.846899	1.63725	1.40081
AGAP9_loc2	1.08211	1.13369	1.40312	1.70242	0.315275	0.380919	0.209126	0.565971	2.06944	1.812	2.57948	1.3059	0.82199	1.91432	1.31841
AGBL1	0	0	0	0	0	0	0	0	0.0204632	0.0358352	0.0170044	0.0145794	0	0	0
AGBL2	0.649522	0.610772	0.523336	1.03982	0.71416	0.316884	0.328611	0.780441	0.0995455	0.0348648	0.0827198	0.0709229	0.0838724	0.169628	0.203469
AGBL3	0.464194	0.959968	0.631595	0.754302	0.390046	0.259192	0.166014	0.183385	0.583367	0.352273	0.551627	0.372633	0.118642	0.0856959	0.299032
AGBL4	0	0	0.0521556	0	0.0230832	0	0	0.0217057	0.0238097	0.125086	0.0197852	0.118745	0	0	0.0663634
AGBL5	17.7002	14.3815	14.4903	17.4816	23.5369	18.0001	22.294	15.9968	15.4124	19.495	17.2849	19.4555	26.794	33.3487	24.9551
AGER_loc1	3.48241	1.52422	1.22265	0.968325	1.88164	0.865315	1.74981	3.19177	2.24531	1.86602	2.68801	1.62682	0.67335	2.46424	0.919287
AGFG1	5.34782	4.60285	5.17828	4.46155	11.6163	8.7502	13.543	12.6146	8.38652	7.11218	9.04529	8.20771	11.2001	7.08219	7.81475
AGFG2	5.18439	16.2645	4.50811	2.72295	7.00723	21.2489	3.04457	1.94831	6.33728	6.10771	4.83447	5.72054	2.48843	3.3383	7.59767
AGGF1	13.438	16.4299	16.2641	14.4481	12.7326	12.5357	12.8128	9.0265	11.5491	10.2233	9.71546	11.5467	10.7318	12.0671	17.8392
AGK	13.8864	9.81768	14.0913	8.00727	25.3077	7.38718	21.5203	7.26774	29.5556	15.4081	24.2166	14.8925	12.5739	9.91945	8.80692
AGL	3.60569	7.38334	4.87763	3.49252	5.07349	4.03204	4.33108	2.14841	4.29744	3.83111	4.39183	4.0618	3.88362	4.82045	5.74752
AGMAT	0.647253	0.981994	1.55084	1.84581	1.40196	0.308258	0.825804	0.144189	0.316331	0.0791369	0.262863	0.0804911	0.171338	0.192513	0.146949
AGMO	0.454404	0.729962	0.959043	0.191191	0.0553638	0.0216413	0.0336632	0.0520599	0.428297	0.500022	0.498266	0.508579	0	0	0
AGPAT1_loc4	33.471	34.4998	32.1052	24.406	22.213	26.5237	25.1212	26.0979	35.5464	36.9849	31.6629	36.7382	31.3437	40.9651	37.8233
AGPAT2	23.8562	21.4806	21.0442	24.1976	19.2476	30.3316	22.7753	25.2572	0.535371	0.74222	0.519027	1.01716	15.4495	13.6843	7.37815
AGPAT3	13.3437	11.8539	10.673	8.24592	17.7839	26.3454	25.6791	22.5409	8.07418	7.97925	6.90521	6.98092	16.7276	18.8132	14.0082
AGPAT4	3.70839	3.0211	3.03218	1.62709	3.51614	2.28843	4.47899	4.25687	5.94795	9.68566	9.06394	8.94055	6.99772	8.65223	8.35659
AGPAT4-IT1	0.38983	1.05977	0.605373	0.151405	0.365356	0.171378	0.488729	0.377908	0.678338	0.956923	0.751576	0.805489	0.285768	0.931146	0.875322
AGPAT5	17.0889	22.9432	13.6735	15.3053	21.3388	10.7857	23.8293	14.1254	26.1935	24.1445	24.9824	29.7757	20.3895	17.0099	38.5622
AGPAT6	16.7519	22.3865	20.0237	25.4415	15.839	19.21	18.548	18.141	15.4355	14.7149	14.8188	14.9423	18.0362	18.0149	16.4729
AGPAT9	31.2463	12.8752	21.5311	46.8206	53.3545	4.1306	36.6007	10.4245	1.65442	2.15161	1.71848	4.6282	29.7237	11.5669	15.4613
AGPHD1	2.4498	2.17892	0.914445	1.74704	1.11297	0.395502	0.676729	0.332995	0.26091	0.137071	0.0433618	0.371779	0.527593	0.933653	0.727219
AGPS	14.5611	20.4872	17.902	17.7422	18.0759	9.87859	16.5881	5.72816	10.4288	9.85083	8.18504	8.80045	21.672	12.9822	10.1229
AGR2	0	0	0	0.269517	0	0	0	0	0	0	0	0	0	0	0
AGR3	0	0	0	0	0	0	0	0	0	0	0	0	0	0	0
AGRN	117.486	168.988	68.7031	61.5281	40.8232	79.2245	37.7925	128.369	32.9999	49.5214	44.3003	40.5123	185.066	205.203	138.923
AGRP	0.0677136	0	0	0.113962	0	0	0	0.232733	0	0	0	0.0606292	0	0	0
AGSK1_loc1	8.33266	7.67589	3.97447	6.69744	3.18768	4.06272	2.57345	6.17123	7.43256	8.34662	10.8372	7.20496	4.60945	6.26201	4.00465
AGSK1_loc2	8.18491	8.41213	3.69479	5.40641	3.40454	3.98194	2.51018	5.44485	7.79761	8.52238	9.88027	7.42709	4.26345	6.69079	3.77645
AGSK1_loc3	8.58096	8.85983	4.40145	6.3692	2.8952	4.27535	2.57538	5.5961	8.01882	8.52238	10.156	7.72259	4.56632	6.12537	4.00766
AGT	1.22203	9.55834	0.981198	6.64747	0.292462	0.145499	0.42032	0.150005	33.5398	38.7084	22.1735	40.0546	0.346596	0.303755	20.2306
AGTPBP1	10.3023	16.3352	13.4985	7.17917	10.0007	8.23705	8.58018	9.21142	9.64945	9.2456	9.97582	8.51841	5.26957	4.2353	4.72405
AGTR1	2.62843	4.78533	3.4772	3.50207	0.53374	0.66763	0.551706	0.953587	0.0550538	0.0241025	0	0.019612	0	0	0
AGTR2	0	0.0205831	0	0	0	0	0	0	0	0	0	0	0	0	0
AGTRAP	33.7885	58.9321	37.541	40.0989	26.033	76.0785	25.628	46.8219	16.9958	19.5933	15.9826	20.5739	10.3696	18.9293	16.7805
AGXT	0	0	0	0	0	0	0	0	0.11603	0.135461	0.44995	0.496005	0	0.032953	0
AGXT2	0	0	0	0	0	0	0	0	0	0	0	0	0	0	0
AGXT2L1	0.285768	10.3776	0.667493	1.57402	0.221566	0.0989809	0.192457	0	0	0.0857609	0.0542601	0	0	0	0
AGXT2L2	11.5253	12.578	6.32039	4.89546	5.68375	5.82878	5.81409	8.17404	5.24188	6.58273	5.38753	5.43001	6.07278	10.7246	9.06743
AHCTF1	15.1706	13.8715	15.5935	25.9607	11.4951	9.38877	8.99492	8.60582	9.10317	6.61401	8.04035	6.90569	7.85439	5.99818	6.11043
AHCY	55.1113	53.7722	66.3031	46.6189	54.8793	25.7929	60.3625	16.7441	141.837	126.486	137.086	114.239	33.3694	28.7097	24.7812
AHCYL1	80.4294	81.1773	45.9233	55.542	45.0554	47.7452	37.2272	43.9252	42.5085	33.5726	47.0701	35.035	34.3753	39.29	47.9025
AHCYL2	5.35699	7.08391	4.81884	3.99089	6.0239	5.88902	4.67979	3.9156	17.0358	20.9804	24.3826	24.2663	6.30257	11.5645	17.5763
AHDC1	5.4143	7.52277	4.27828	13.9364	4.33312	3.96901	6.50154	8.17948	3.74682	4.07898	5.01672	4.47554	7.94376	11.9642	14.947
AHI1	11.7936	11.1201	15.437	10.1069	8.2298	10.4164	5.20126	4.6658	6.48124	5.01307	7.15697	4.6883	4.80299	6.53572	6.87361
AHNAK	16.1773	9.88473	15.7923	13.7606	20.0118	12.0155	40.2167	24.5493	1.73025	4.40216	0.816643	3.44682	47.8494	32.83	74.8883
AHNAK2	6.17748	19.046	2.54901	9.67421	4.29593	1.71382	10.2051	2.6183	0.432403	0.225778	0.227457	0.220456	29.6037	17.2512	50.4383
AHR	2.58578	4.00217	2.45664	2.72185	25.5489	35.2129	35.6451	40.2707	7.44085	23.8891	5.09538	17.5321	5.78557	9.54868	33.3603
AHRR	2.23455	3.99208	1.43534	1.94875	5.81632	14.8797	6.7119	16.1168	5.31009	7.13074	5.55812	8.68513	9.08789	13.8664	21.8569
AHSA1	61.3907	54.0504	64.3511	102.468	82.2107	103.502	78.1879	38.2055	101.415	80.086	94.8223	66.9812	43.8593	53.8318	67.0805
AHSA2	19.3463	13.3207	8.59447	14.3841	10.8895	9.134	8.60759	21.226	8.26037	9.22025	11.2004	7.36905	5.59939	16.9868	6.7397
AHSG	0.0699396	0.0374507	0.0320894	0.117709	0.0426066	0	0.0518128	0	0.0878952	0.346324	0.365193	0.469668	0.0370282	0	0
AHSP	0	0	0	0.453052	0.109327	0	0	0	0.112767	0	0	0	0	0	0.10477
AICDA	0.464963	0.0433	0.0927532	0.10207	0	0.0192558	0	0	0	0	0	0	0	0	0
AIDA	36.5195	30.1389	34.9107	35.9289	33.5827	46.0923	26.5968	32.2863	31.8985	31.5836	32.292	31.1606	33.6413	24.8632	21.7709
AIF1_loc5	0	0	0	0	0	0	0	0	0	0	0	0	0	0	0
AIF1L	1.19036	0.861356	1.06279	1.24534	3.99816	1.76203	15.2535	2.52481	41.7857	51.828	41.14	46.8961	8.84001	9.98992	5.89755
AIFM1	28.3114	28.79	30.6957	21.9036	22.6494	13.2429	23.8262	7.02608	33.3903	21.5104	36.6254	24.2107	23.0415	19.2334	17.6776
AIFM2	17.1148	28.9896	25.2402	18.6052	9.66016	8.4338	7.34863	14.786	1.97528	1.53738	3.55638	2.26735	7.17489	6.11477	6.64749
AIFM3	0.11131	0.238413	0.12257	0.0749341	0.216989	0.0636145	0.23089	0.127525	0.111909	0	0.139491	0.0797315	0.0471447	0.0953481	0.0259932
AIG1	13.3617	10.1375	14.3308	7.13169	9.36811	4.71981	8.50626	7.67367	5.23947	8.87452	5.53155	8.96519	13.3522	14.2339	12.8081
AIM1	6.17768	4.88008	8.20858	2.16177	25.1514	13.6767	34.1203	10.5639	0.317081	0.176677	0.0718599	0.205372	18.4096	12.5091	5.57943
AIM1L	0.229511	0.134069	0.335056	0.245807	0.088974	0	0.185484	0.107569	0	0	0.0108946	0	0	0	0
AIM2	0	0.31644	0.169462	0.435129	0.0450006	3.02554	0.383068	0.592412	0.185667	0.447068	0.0385712	0.264564	0	0.0395478	0.517501
AIMP1	18.0911	14.3957	20.2919	19.1652	22.3177	15.1257	17.6461	11.3906	19.4314	15.8262	18.1472	16.9155	10.6013	11.1118	13.0724
AIMP2	32.8599	33.236	39.1673	36.6495	45.5965	19.1274	44.9514	12.8477	79.7515	60.982	87.4693	83.5569	20.0664	17.7785	17.7119
AIP	25.1047	20.6813	17.3582	31.5408	21.657	19.6066	16.3221	13.0736	38.5548	36.6563	37.7673	42.5592	18.682	25.1891	27.365
AIPL1	0.0381013	0.244826	0.104889	0.096187	0.23211	0.18146	0.0846788	0.0873034	0.0239415	0	0	0	0	0	0
AIRE	0	0	0	0	0.0232261	0.272367	0.0282446	5.37266	0.0239571	0	0.0597232	0.0170686	0.0201851	0.0408235	0
AJAP1	0	0	0	0	0.0194067	0.121375	0.1652	0.0364972	0	0	0	0	0.0337317	0.187607	0
AJUBA	26.6784	20.2825	35.9858	12.9851	17.2143	12.5737	16.7364	8.45263	4.84809	5.08072	4.4315	5.65609	23.2577	24.2675	12.1052
AK1	15.8501	40.4636	14.1361	19.9341	18.8897	30.3362	17.659	11.2467	15.4445	12.0538	14.2542	11.2915	24.1404	28.33	34.8191
AK2	29.2273	44.1712	27.1034	26.4313	20.0451	22.0589	15.8424	38.0859	22.83	20.2202	22.5926	17.8003	14.3712	17.2534	20.0358
AK3	19.4065	23.9021	18.8656	30.367	13.2567	33.051	10.6311	13.9137	13.6739	16.0774	13.9768	19.5731	15.077	14.6757	16.6543
AK4	3.13348	6.34054	3.08733	10.34	5.48748	15.9941	12.8787	29.7693	8.27257	5.47284	6.35169	3.10207	0.0570651	0.0329747	1.49223
AK5	0.563604	0.35428	0.51718	0.762962	2.10484	0.665214	2.65041	0.379002	0.0461933	0.161787	0.179132	0.0877631	8.64031	16.3464	12.0312
AK7	0.105566	0.0904439	0.0193741	0.213201	0.540202	0.7642	0.125129	1.04012	0.291868	0.278793	0.396876	0.434797	0.0223559	0.0678207	1.25724
AK8	0.0725862	0.12956	0.0888098	0.122163	0.471669	0.921857	0.645282	1.46916	0.182442	0.425991	0.353745	1.03987	0.204957	0.336794	0.932272
AKAP1	8.92796	13.3622	12.6213	21.1436	10.4288	4.73743	10.426	4.47411	25.5113	21.4728	24.8414	18.2529	6.82678	6.87713	11.0696
AKAP10	9.00615	12.9297	10.0213	12.5914	16.6538	16.8699	13.449	13.8929	9.24624	8.36912	10.479	10.0164	9.81785	9.51045	11.3229
AKAP11	6.10152	8.41654	5.7061	5.13936	5.64841	7.6137	5.46742	8.30147	12.9511	12.1688	11.6706	12.8711	8.55033	9.19649	15.1823
AKAP12	6.34087	5.28012	12.2124	18.4639	8.10752	5.62301	8.04034	13.2573	7.32042	8.29963	6.09673	7.48421	40.2777	23.7317	32.916
AKAP13	5.26272	7.01729	5.26609	6.86141	4.1077	4.02756	5.47619	5.7517	3.67676	4.03374	3.11405	4.58425	9.06447	8.75844	12.2592
AKAP14	0	0.0555945	0	0.524206	0	0.0494466	0	0.059474	0.065239	0	0.379484	0.139442	0.0549673	0.111169	2.06082
AKAP17A_loc1	22.4977	14.1521	13.9856	51.0681	9.49568	10.624	9.4689	13.1753	9.85983	7.81377	11.1595	6.1719	4.21791	6.26808	4.26685
AKAP17A_loc2	21.5971	13.3731	14.5418	49.9604	10.3186	11.1683	9.75118	13.4332	9.68571	7.73754	10.7616	5.81523	4.03452	5.91573	4.73196
AKAP2	36.8356	40.8154	66.9018	50.5039	24.1828	41.7289	42.1853	19.5364	4.3514	4.96384	3.83659	4.17002	7.88338	2.57607	4.95386
AKAP3	0.0562543	0.220899	0.0516207	0.126235	0.845319	1.01808	0.583442	0.580043	1.08401	1.42374	1.40993	1.57822	0.0595656	0.200781	0.722511
AKAP4	0	0	0	0.125832	0	0	0	0	0	0	0	0	0	0	0
AKAP5	1.57542	0.816083	1.57136	0.634039	0.698935	0.0897101	1.01487	0.107903	0.62409	0.395708	0.742139	0.498308	2.75607	1.48519	1.18965
AKAP6	0.907991	2.80456	1.32601	2.56245	2.40144	0.43771	1.09922	0.329839	3.8686	7.12805	5.77029	7.57473	0.480718	0.557254	8.83047
AKAP7	1.33066	1.29839	1.76374	0.945567	2.03557	1.39421	2.89162	1.45674	2.26686	2.66817	2.30059	2.93888	3.74163	2.80211	12.8783
AKAP8	12.7833	10.0957	13.8377	14.0276	9.60717	7.72489	9.35118	7.92992	16.045	11.6986	11.7229	11.259	8.77443	13.0343	9.39428
AKAP8L	54.3745	44.0332	36.1605	40.8641	30.0957	31.797	21.242	27.6366	86.5167	62.9016	106.178	55.8931	28.4672	57.9398	49.0825
AKAP9	2.95713	3.72549	3.9058	4.65552	6.02566	4.01435	7.04475	2.92374	4.42445	6.4055	4.04135	6.48801	4.19135	3.65002	6.46507
AKD1	0.503015	0.779044	0.44738	0.169315	0.471435	1.67326	0.458639	0.753612	0.593252	1.28585	1.00212	1.47589	0.680119	1.03578	1.771
AKIP1	33.9599	29.5572	40.2642	18.9306	25.0884	13.3154	22.9486	11.3633	12.6003	9.92558	9.68242	9.94259	25.6469	22.3178	16.7838
AKIRIN1	42.6052	46.6698	45.9538	64.1789	30.4192	22.0263	20.183	14.6577	48.5219	40.481	47.9089	46.6188	29.4396	31.7652	36.1613
AKIRIN2	47.794	54.0831	41.2417	48.7956	42.2003	30.5507	46.5408	28.005	25.6539	27.2465	25.0461	34.6217	29.023	35.8845	41.5508
AKIRIN2-AS1	9.46397	11.6326	5.42777	17.7379	10.8756	5.42921	14.1816	11.4587	8.92023	8.5206	10.8941	7.79977	6.26314	9.09715	6.78078
AKNA	5.42592	6.79049	2.76929	3.15799	5.14389	10.5525	2.89599	11.8684	3.66492	1.8669	4.87436	7.53238	3.66739	3.59973	3.17679
AKNAD1	0.225017	0.622534	0.636656	0.441823	0.456929	0.375081	0.388961	0.27928	0.636268	2.08403	0.704964	2.66955	0.0397104	0.261015	0.810088
AKR1A1	80.7571	44.1196	43.3639	45.9496	35.3859	36.4211	26.1596	19.3501	41.7075	36.2509	49.823	37.5104	48.1942	58.1318	44.8082
AKR1B1	215.948	3949.81	143.954	272.208	191.524	3912.94	261.048	296.986	83.4287	98.4809	81.7096	94.8182	52.8514	42.3073	29.9271
AKR1B10	2.65015	5.38891	3.29378	2.71	3.67849	0.319531	9.69217	1.42202	0.210792	0.110742	0.0350326	0.0901094	0.142083	0.143678	0.0391686
AKR1B15	0.712229	1.85241	0.280099	0.627883	0.330578	0.161525	1.10552	0.854839	0.0852456	0.0373205	0	0	0.035912	0	0.0396001
AKR1C1	0.0791136	2.66888	0.399284	6.39113	0.867516	88.4311	0.234436	3.26299	0.497122	1.91523	0.537024	1.5584	0.963359	3.60021	8.40598
AKR1C2	0.0137496	0.471201	0.12617	0.833063	0.15077	10.8309	0.122232	0.393814	0.0863975	0.363118	0.143588	0.393954	0.13103	0.780286	2.02281
AKR1C3	0.421908	1.62662	2.19388	2.46158	0.376966	5.54584	1.25023	1.9657	0.813009	4.61168	2.29113	7.47978	0.416959	3.28277	6.43691
AKR1C4	0	0.0484946	0.124657	0.30484	0.055171	1.8978	0.067092	0.155636	0	0.199312	0.0472886	0.202723	0	0.339401	0.370101
AKR1CL1	0	0	0.0240311	0.0440749	0.0319073	0.0498892	0	0.0600064	0	0	0	0	0	0	0
AKR1D1	0	0	0	0.0700807	0.0253669	0	0	0	0	0	0	0	0	0	0
AKR1E2	0.032593	0.0349053	0.119634	0.329126	0	0.0310453	0	0	0	0	0	0	0.931811	1.98924	1.48417
AKR7A2	15.8423	9.1055	17.2829	20.6853	11.9588	4.55159	11.9277	8.28592	8.79154	10.9902	10.2727	11.3903	10.6438	11.7082	9.92733
AKR7A2P1	2.83484	1.84797	3.92085	4.77105	2.45278	0.665271	1.76531	1.83572	2.32345	2.26046	2.18816	2.35432	2.47967	2.99141	1.48709
AKR7A3	0.959806	0.467226	0.720611	1.02795	0.31893	0.0415558	0.258562	0.249915	0.438624	0.384059	0.637849	0.585947	0.785324	0.980997	0.967854
AKR7L	0.848243	0.674826	0.867331	1.38681	0.738203	0.3001	0.466809	0.499788	0.639607	0.453365	0.83521	0.390599	0.538903	0.960156	0.481057
AKT1	51.1303	33.2925	64.6215	35.0563	88.356	65.6964	79.2521	61.7819	64.9377	45.5529	54.509	41.1966	75.0668	61.8765	44.2955
AKT1S1	27.666	25.138	23.5345	21.9181	19.8678	20.4351	16.7317	8.54043	31.5064	36.5955	28.1041	34.0285	20.1091	25.5848	17.7964
AKT2	27.959	23.4942	21.9923	17.3228	14.8943	10.7854	13.4692	10.9929	27.8667	28.7817	29.8031	25.0626	21.4222	24.0301	17.8326
AKT3	15.6935	14.2386	10.8222	12.1739	8.95681	16.828	8.81856	17.4121	12.6476	14.2754	15.2722	14.2135	15.3268	13.0406	16.0562
AKTIP	13.8829	10.3076	8.48518	6.40309	9.97687	13.3676	8.3995	9.06397	11.3675	10.4801	11.8668	10.5805	11.792	14.4334	18.3867
ALAD	17.4819	19.8099	18.969	10.5571	16.5229	10.8126	13.7034	8.73823	7.97278	14.3541	8.48619	10.8341	17.1523	21.9434	27.6112
ALAS1	44.8977	48.5491	46.6438	57.7904	43.2877	29.8269	39.5062	23.9345	33.797	22.6104	36.6485	30.2734	20.1319	22.7126	23.617
ALAS2	0.104101	0.111486	0.0477629	0.219002	0	0.0247893	0.03856	0.0894491	0	0	0.0543566	0	0	0	0
ALB	0.0498547	0.0533916	0.0457482	0.209764	20.7131	0.0474872	1.58814	0.142793	0	0.0274298	0.130159	0.0223194	0	0	0.0873159
ALCAM	76.2195	38.65	80.5491	29.3884	38.4981	17.8293	46.7629	22.6668	27.3515	23.9291	36.9054	25.6213	111.398	104.296	73.6605
ALDH16A1	3.06574	4.27993	5.50922	3.31692	5.6918	7.33515	3.19045	2.7806	9.86134	12.0282	8.04207	11.3558	5.99	7.60087	6.77561
ALDH18A1	44.7281	22.5439	30.5117	24.8991	24.8073	21.4428	27.7833	24.2487	91.147	69.3467	101.274	59.0584	30.409	31.9284	21.0126
ALDH1A1	10.492	27.3093	26.33	15.4317	7.05862	0.195531	0.709684	0.209052	0.0286644	0	0	0	0	0	0
ALDH1A2	0	0.032139	0.0413072	0.050507	0.0914092	0.300141	0.0222321	0.103145	0.0377144	0.0165114	0	0	0	0.0160666	0.157679
ALDH1A3	7.33099	17.7332	2.12051	10.0582	36.6599	107.794	9.35069	148.552	0.0801136	0.0526106	0.0998586	0.0428087	0.253125	0.0170645	0.334945
ALDH1B1	12.3469	9.46743	13.1758	8.85239	17.2693	7.15476	25.1025	8.83828	20.5961	13.6067	22.8583	10.3941	7.73864	5.51343	4.0512
ALDH1L1	0.145127	0.0971396	0.0166467	0.0305313	0	0.0345589	0.0268784	0.0207836	0.113991	0.0798485	0.246282	0.178673	0.0192087	0.0582732	0.190633
ALDH1L2	13.5022	7.24236	4.65945	3.27395	8.21144	17.5444	6.30916	19.2246	6.68928	6.25322	11.7251	15.8474	2.57881	2.27154	1.60961
ALDH2	26.1916	36.7808	24.6556	32.3197	39.3035	83.512	16.2932	35.4685	18.6874	21.3103	31.9344	29.7326	14.9995	15.8059	22.8333
ALDH3A1	31.363	13.5628	11.8719	4.34643	0.726121	0.118265	1.10377	0.142248	0.436902	0.628476	0.10373	0.689258	0.131469	0.132945	1.88462
ALDH3A2	38.7199	43.1581	25.2638	13.5146	33.8525	45.2253	53.3518	25.0221	38.6438	41.6726	33.4189	37.9638	17.9519	24.3428	52.8112
ALDH3B1	8.00191	15.8052	6.11323	3.04919	16.0957	7.89156	16.302	9.83786	3.34417	1.55753	1.30077	1.84188	14.1881	13.2966	13.2213
ALDH3B2	0.125861	0.336976	0.115494	0.0706084	0.255579	0.119884	0.279722	0.0961307	0.0527245	0	0.0219064	0.0375644	0.244328	0.291993	0.293912
ALDH4A1	12.2917	11.548	7.69435	5.15837	5.05003	0.907594	6.49415	1.25539	10.5377	13.7878	14.7103	12.1574	27.9641	29.8935	25.8852
ALDH5A1	4.14083	4.10171	3.14779	3.53123	2.624	0.602732	2.50015	0.597775	3.94827	2.13778	4.89239	1.83889	1.26953	1.87812	5.96255
ALDH6A1	12.2398	9.31582	8.68858	5.70051	11.3799	5.62151	9.3146	7.20248	19.8967	20.7534	27.3596	22.1482	7.96089	12.776	19.1148
ALDH7A1	7.33049	5.15075	8.79479	3.16741	15.4989	1.90328	11.8251	3.51374	13.5194	19.6355	18.4528	19.1186	19.0052	18.9075	29.0413
ALDH8A1	0.242118	0.141433	0.201977	0.852016	0.053635	0	0.130448	0.0252171	0.331938	0.145322	0.45972	0.137955	0.116532	0	0.0513996
ALDH9A1	29.1391	17.275	36.1433	39.827	23.0436	18.1444	23.6987	13.1411	21.0963	18.7458	23.1299	22.5456	33.3936	51.7428	67.095
ALDOA	328.396	421.656	318.943	329.278	356.553	348.95	449.158	624.254	223.862	137.357	183.764	141.856	187.156	179.094	149.842
ALDOB	0.0454757	0	0	0.0382679	0.0277034	0	0.0336894	0.0260502	0.0285753	0	0	0.101795	0	0.0486931	0
ALDOC	35.696	51.0418	7.31938	70.228	5.50168	6.27902	19.7295	33.5325	34.7532	32.2071	109.458	34.5289	0.523506	0.352922	2.07817
ALG1	4.5829	5.57589	8.14466	5.39425	4.13479	1.79584	3.50255	1.57848	9.67809	6.91017	7.6939	7.14204	7.03328	7.43835	8.24666
ALG10	1.26908	1.04846	2.97791	1.34254	1.17071	0.777094	0.564096	0.685434	1.4354	1.93513	1.57144	2.27261	0.863858	1.00944	0.656217
ALG10B	1.06591	0.810115	1.60389	1.13808	0.558573	0.474893	0.806628	0.538371	1.75006	1.99269	2.03477	2.14994	0.752432	0.785424	0.702572
ALG11	8.51773	9.99189	9.12554	7.98052	10.993	15.7246	11.5143	10.161	9.29744	13.407	9.6517	13.4251	8.25201	9.35542	10.4323
ALG12	9.55755	13.1999	10.138	8.63993	15.363	12.8443	16.6496	13.2265	13.1113	11.8447	10.4257	10.7817	11.3977	13.0708	11.5185
ALG13	4.94382	3.95383	4.10489	3.47581	4.31358	2.68112	4.05237	3.55371	6.20302	5.59807	6.30371	5.95447	3.19155	3.42376	3.09104
ALG14	6.9275	4.87377	8.07371	4.59553	6.96175	2.93803	6.36823	2.7228	4.51186	5.89806	5.17501	8.05902	9.26278	6.93033	11.631
ALG1L	0.515711	0.67503	0.841301	0.867944	1.25667	1.41908	1.5282	1.11603	2.01634	0.945806	1.1968	0.769593	1.27415	1.04304	0.602146
ALG1L2	0.437826	0.64472	0.401763	0.92108	0.73348	0.729811	0.810878	0.940512	0.825343	0.542002	0.800146	0.637032	0.405648	0.703203	0.575108
ALG2	18.6752	15.8085	12.8613	24.2159	15.2145	34.9732	16.486	28.3782	5.97282	6.72696	5.83914	8.27725	8.74261	9.65898	8.59589
ALG3	30.2056	22.6894	24.9125	37.7961	18.6592	17.2397	20.942	9.3623	22.974	19.6164	20.8924	15.6365	8.52469	9.88428	7.77456
ALG5	21.4323	20.6623	22.2838	17.098	11.8892	15.3215	12.7416	11.0266	27.8866	20.8873	19.8227	23.0201	17.4097	16.0307	19.7699
ALG6	4.1515	4.87456	6.36454	4.62994	3.6971	1.79455	3.55723	1.64273	4.8192	5.7608	3.41265	5.28464	1.88899	1.82093	1.34323
ALG8	15.251	17.0446	28.5413	12.3545	21.3573	12.9596	19.2681	8.55512	32.8454	29.595	25.9059	29.1807	15.7802	14.9749	16.5141
ALG9	4.34135	3.39902	4.53133	3.88614	4.91011	3.03961	5.08693	5.18185	5.55372	4.70106	4.73241	5.24998	5.47598	4.7411	2.78693
ALK	0.10057	0.401447	0.192963	0.369295	0.0779757	0	0.135463	0.0209493	0.0689398	0.17103	0.0190957	0.0982346	17.8419	11.0623	2.09232
ALKBH1	5.28428	6.80051	5.98996	10.3508	5.46442	5.79469	4.21078	3.28141	6.25026	6.32784	5.42568	5.76518	4.46685	4.56455	4.25156
ALKBH2	13.1714	15.8932	11.6312	22.5471	11.3214	5.62848	9.15616	4.85779	49.7153	34.3977	45.1749	27.6256	7.40321	9.22509	7.21549
ALKBH3	16.8897	23.4956	16.2335	27.136	11.0316	12.5384	7.84273	8.05922	12.3416	7.97059	8.32808	10.3832	8.33351	8.20334	6.34308
ALKBH4	5.09442	7.77747	5.84349	8.02666	8.65012	8.23376	7.46781	4.74996	13.8262	13.3884	14.404	13.9512	6.169	9.02371	7.11893
ALKBH5	51.0572	34.4214	30.0666	60.0798	27.8226	36.9066	33.3826	45.7714	22.5316	19.3773	24.09	21.3044	23.9953	23.6585	24.5272
ALKBH6	12.6026	15.591	14.2065	11.0623	7.74361	6.57125	6.43883	6.09904	17.8179	11.178	14.0687	11.3814	5.63688	8.84108	6.53291
ALKBH7	22.6495	11.3839	9.45406	20.7798	10.8092	7.94421	10.3583	7.21327	19.627	18.0402	19.2982	18.5594	13.9394	16.0658	14.8936
ALKBH8	2.27447	3.42821	3.07916	2.90641	4.63574	4.10558	4.7429	2.25193	10.6572	11.4326	7.3457	10.8237	4.04365	3.78839	5.85234
ALLC	0.0378915	0.0811594	0.0695409	0.829031	0.0923328	0	0	0	0.0476194	0.0416955	0	0	0.0401219	0	0
ALMS1	2.90681	1.91497	3.69392	1.6408	2.65483	2.19961	3.54799	3.6185	3.4611	2.77346	3.51417	2.70326	4.01507	2.83345	4.63199
ALMS1P	0.207463	0.629513	0.222103	0	0.168513	0.0658703	0.153693	0.0792283	0.0869082	0.304387	0.0722185	0.0928788	0.0732248	0.185117	1.00931
ALOX12	0.357025	1.40196	0.414982	1.64239	0.579991	0.838841	0.387921	1.63614	0.568333	1.15241	0.596552	1.1082	0.302432	0.866511	1.05606
ALOX12B	0	0.0235368	0.0403347	0.0369885	0.0535544	0.10467	0.162815	0.302151	0.0828598	0	0.0229515	0.0196783	0.0232713	0.0470651	0.0769836
ALOX12P2	0	0	0.0561564	0.102995	0.0497078	0	0.151121	0.0701121	0.0256361	0.246916	0.106515	0.0913243	0	0	0
ALOX15	0.0210146	0	0	0	0	0	0	0	0.0528192	0	0	0	0	0	0
ALOX15B	0	0	0	0.103864	0.0501272	0.0783773	0.0304792	0	0.0258524	0	0	0	0	0	0
ALOX15P1	0.0480727	0.0514832	0	0.161813	0	0.0915797	0	0.0550757	0	0	0.0502028	0.0430432	0	0.0514739	0.0561299
ALOX5	0	0.0463082	0	0	0.0526836	0.0205936	0	0.0495397	0.0271708	0.0237908	0.0225783	0.0387166	0	0	0.0504879
ALOX5AP	0.042211	0.135617	0.0774683	0.284166	0	0.0804131	0.125083	0.0483601	0.0530478	0	0	0	0	0.0451975	0
ALOXE3	0.230462	0.352589	0.226585	2.57656	0.100283	0.768314	0.0487804	0.264035	0.268941	0.181142	0.189101	0.132654	0	0	0.0192206
ALPI	0	0	0	0.0368915	0	0	0	0	0	0	0	0	0	0	0
ALPK1	4.40402	6.37574	3.82703	1.53598	5.4175	10.0677	3.67926	8.13371	0.0266731	0.268582	0.0775763	0.665129	0.168551	0.7045	0.941696
ALPK2	30.4619	52.2831	20.8866	13.7716	28.9362	8.03513	49.7021	5.02704	10.5219	13.615	5.38313	13.3649	45.038	63.6003	47.6971
ALPK3	0.127449	0.244546	0.272887	0.160873	0.0258803	0.0151746	0.0550767	0.0608398	0.220233	0.321393	0.0554569	0.175928	0.730985	0.636842	0.799855
ALPL	0.131809	0.504144	0.15551	0.316908	0.298247	0.932657	0.251093	0.345167	1.58549	1.92698	2.59568	1.09589	0.0598148	0.221783	0.351774
ALPP	0.0394368	0	0.108565	0	0.0960983	0	0.0292156	0	0	0	0	0	0	0	0
ALPPL2	0.0225538	0	0.0413921	0.0379581	0	0	0.0334167	0	0.028344	0	0.0235531	0	0	0	0
ALS2	6.88248	8.66229	7.27595	8.24708	6.91613	6.93195	7.2809	6.12225	6.79409	6.75735	6.08725	7.47806	12.7918	12.7054	12.9806
ALS2CL	30.7784	24.0222	10.7334	16.6002	0.0249583	0.078048	0.151756	0.31683	0.0386157	0.0450825	0.0641774	0.0366832	0	0	0.143509
ALS2CR11	0.0155867	0	0.0071514	0.0655811	0	0	0	0	0.0097941	0	0.00813865	0	0.00825206	0.0250341	0.0545971
ALS2CR12	0.0819009	0.0584741	0.375774	1.3784	0.133049	0.104015	0.0404493	0.0625545	0.137236	0.240328	0.22808	0.366661	0.115629	0.233854	0.286883
ALS2CR8	1.22493	2.41175	0.76953	0.380596	1.25135	1.28344	1.08895	1.84597	1.76439	2.80986	2.35177	3.34938	1.55644	2.94604	3.92764
ALX1	0	0	0.0328553	0	0	0	0	0	0.269979	0.157596	0.299128	0.416761	0	0.0383376	0
ALX3	2.44696	1.54851	1.70106	1.87193	0.993777	1.02412	0.549321	1.69904	1.3978	0.693551	1.89718	1.29465	0.785148	1.34974	0.865781
ALX4	0.0418338	0.0784028	0.0383879	0.0528048	0	0.0199236	0.046487	0.0599099	0.0262868	0	0	0.0187285	0.0221481	0.0111984	0
ALYREF	64.1585	26.3244	96.5109	113.463	108.118	25.9691	87.7477	29.369	72.6211	50.8801	58.9952	41.9155	46.3216	31.9632	16.4481
AMACR	3.11843	3.61192	4.26125	7.41613	5.94696	6.1667	5.0724	3.49504	2.59848	2.44308	2.26547	2.32175	5.67081	6.04297	7.32177
AMBN	0	0	0.0510804	0	0	0.0265111	0	0	0.559652	2.02138	0.552255	1.81922	0	0	0
AMBP	0.190817	0.0408709	0.14008	0.449605	1.16244	0.145404	1.35707	0.699566	0.0479611	0	0	0.0341707	0.848605	1.30763	1.73783
AMBRA1	7.91404	11.1417	10.1964	23.0831	8.22312	6.12412	6.78505	5.24651	7.1472	9.11067	6.24922	8.00632	6.56605	8.42504	8.78711
AMD1	21.9496	39.2728	36.7154	50.0846	33.3225	39.5354	29.5918	16.8662	35.0394	28.3219	38.2441	26.2885	23.2768	13.4681	14.9192
AMDHD1	0.474297	1.49844	1.54506	2.03552	0.69345	0.587306	0.702739	0.244526	0.327834	0.365338	0.198125	0.360973	0	0	0.0276895
AMDHD2	15.7987	27.0756	19.4808	25.6891	21.9056	17.8896	24.231	17.6288	21.6643	22.0931	19.3989	22.8948	15.8356	22.7755	29.1591
AMELX	0	0	0	0	0.0762363	0	0	0	0	0	0	0	0	0	0
AMELY	0	0	0	0	0	0	0	0	0.163025	0	0.270939	0.2323	0	0	0
AMFR	31.1686	32.7183	35.3447	32.6257	40.8505	63.3898	35.8089	49.2996	27.1487	22.7954	22.9568	24.8588	38.3696	40.9032	72.9516
AMH	2.48603	3.66819	2.63612	4.13751	0.201929	0.447284	0.12278	0.8861	0.624852	0.820681	0.346158	0.469919	0.0584969	0.0887304	0
AMHR2	0	0.031918	0	0.351118	0	0	0.0441583	0	0.0374551	0	0	0	0	0	0.0347988
AMICA1	0	0	0.0213716	0	0	0.022184	0	0	0	0	0	0	0	0	0.0271935
AMIGO1	1.11502	2.16892	0.87701	2.52765	0.471325	0.390149	0.674312	0.234634	3.5461	3.55568	5.03794	3.25997	2.26493	3.55736	4.30425
AMIGO2	16.0296	47.1239	25.2267	39.4595	5.21363	19.6588	9.15348	12.5006	0.0518751	0.151406	0.0574759	0.172477	1.23838	6.20249	13.5913
AMIGO3	4.68493	4.34425	6.90293	8.33349	4.61748	2.99311	3.61178	1.78914	2.3455	2.1585	1.78995	2.47253	2.84333	3.7317	2.9352
AMMECR1	11.9697	8.81364	10.1616	6.55658	10.5254	4.85181	7.92223	3.0685	2.80291	2.65785	3.21402	2.99983	2.76379	1.3557	0.511729
AMMECR1L	7.93098	12.4128	8.73106	16.801	8.23034	9.01723	8.31984	7.98662	9.03221	9.14968	8.75855	10.2382	9.08387	9.03169	6.69652
AMN	0.388382	0.0756247	0.0647985	0.415959	0.473199	0.100892	0.104626	0.242705	0.310604	0.155408	0.663695	0.252908	0.0373858	0.075611	0.0412252
AMN1	12.1509	9.69594	5.39285	8.46518	2.45129	5.29526	2.66716	2.72961	8.31723	7.42821	11.6665	9.81304	4.00841	5.18724	10.7256
AMOT	4.17277	2.4641	6.94956	2.73035	7.84936	0.661197	8.47067	1.35824	5.62631	5.99063	5.2129	6.11759	7.40802	6.20507	4.97231
AMOTL1	9.44465	7.48528	12.9328	9.20881	13.3098	11.5109	17.5274	16.1686	12.0537	12.3787	9.27708	10.9575	14.41	9.70997	5.83771
AMOTL2	51.139	25.348	46.5413	39.5448	29.2576	12.1751	36.3612	6.89641	14.6832	14.5392	14.1356	11.1555	31.8806	37.6923	13.2647
AMPD1	0	0.025002	0	0.275037	0	0	0	0	0	0	0	0	0	0	0
AMPD2	40.8416	34.2479	18.4942	18.5871	25.7487	45.1123	16.0143	34.7916	22.104	23.1051	23.455	18.0346	13.3084	20.5848	17.4104
AMPD3	1.08232	5.54264	1.67937	5.84554	2.54147	14.8453	0.626869	27.1107	0.123653	0.18406	0.246607	0.114529	0.187532	0.147496	0.333164
AMPH	2.93684	10.0397	2.64926	1.48002	6.12539	2.67094	3.98259	1.08354	0.250224	0.803354	0.311895	0.341697	39.091	26.6671	26.522
AMT	6.55698	7.10381	3.24166	4.02066	3.56095	3.19542	2.07105	8.99713	1.34145	1.3983	2.0171	1.61565	1.80301	3.91863	4.24342
AMTN	0	0	0	0.0898389	0	0.254226	0	0.0611562	0	0	0	0	0	0	0
AMY1A_loc1	0.44092	0.7083	0.10115	0.185517	0	0.104995	0.0408303	0.15786	0.450219	0.121296	0.690685	0.271418	0.0583591	0.442607	0.25741
AMY1A_loc2	0.33069	0.619763	0.379314	0.278276	0	0.0524977	0.0408303	0.0315719	0.588748	0.333564	0.546792	0.345441	0.0291796	0.20655	0.225234
AMY1A_loc3	0.44092	0.796838	0.328739	0.417414	0.0335756	0	0.0816607	0.0315719	0.588748	0.242592	0.546792	0.271418	0.116718	0.324579	0.353938
AMY1B_loc1	0.483009	0.775914	0.110806	0.203227	0	0.115018	0.044728	0.172929	0.493197	0.132875	0.756617	0.297327	0.06393	0.484858	0.281982
AMY1B_loc2	0.362257	0.678925	0.415523	0.30484	0	0.0575091	0.044728	0.0345857	0.64495	0.365406	0.598989	0.378416	0.031965	0.226267	0.246734
AMY1B_loc3	0.483009	0.872903	0.36012	0.45726	0.0367807	0	0.0894559	0.0345857	0.64495	0.26575	0.598989	0.297327	0.12786	0.355563	0.387725
AMY1C_loc1	0.38804	0.671304	0.410859	0.351655	0	0.0568635	0.0442259	0.0341975	0.600198	0.361304	0.685781	0.400895	0.0632124	0.191766	0.243965
AMY1C_loc2	0.477588	0.767205	0.109562	0.200946	0	0.113727	0.0442259	0.170988	0.487661	0.131383	0.748125	0.29399	0.0632124	0.479416	0.278817
AMY1C_loc3	0.447739	0.767205	0.356078	0.401891	0.0363678	0	0.0884519	0.0341975	0.712736	0.295613	0.623437	0.267263	0.126425	0.415494	0.418225
AMY2A	1.31736	2.06197	0.619925	1.36439	0.0823105	0.160873	0.0500478	0.348294	1.82537	0.854902	2.25762	0.665381	0.321902	1.22973	0.90712
AMY2B	4.67215	7.83532	3.34504	4.32047	0.312773	0.806918	0.608567	1.11761	5.77484	4.85871	8.28386	2.94213	1.2232	3.93069	2.63769
AMZ1	0.259156	0.416313	0.225919	1.19944	0.252601	1.16019	0.115193	2.24166	0.651378	0.256656	1.3126	0.116021	0.0823232	0.0416237	0.242073
AMZ2	36.3122	38.2557	42.8452	38.3439	63.8444	37.8564	51.0512	32.289	36.9035	29.6819	28.6979	30.6746	28.7702	32.8277	43.8104
AMZ2P1	3.49037	5.15284	2.91851	6.45077	4.15325	2.65659	4.30152	4.33518	5.84177	5.52784	5.8082	6.29421	4.28301	7.31745	8.6078
ANAPC1	8.34712	6.95634	8.55023	10.4419	10.6339	7.03334	10.4758	5.45729	11.6348	8.63465	11.7578	9.23198	8.31668	7.59463	6.90424
ANAPC10	15.9558	10.8093	14.3088	16.8853	11.0456	9.21095	8.68619	8.79385	7.74739	6.51759	8.07892	8.76668	6.71959	4.53002	8.04478
ANAPC11	44.3707	29.3217	36.3928	54.8535	40.2749	27.9183	34.5015	29.023	43.5322	36.757	46.9014	37.4119	38.6409	34.6918	31.3821
ANAPC13	36.2716	41.7163	32.9522	62.4649	34.7595	36.3282	33.4769	15.1519	51.1868	39.5151	48.1979	42.1065	25.8702	27.5477	37.2505
ANAPC16	16.3489	19.884	15.1767	14.5042	15.6343	19.8882	16.7357	12.9589	19.0331	18.426	18.3803	24.9648	16.2209	16.8441	20.4209
ANAPC2	15.7552	19.2579	16.6156	15.5174	18.1309	12.5686	15.4493	11.97	13.0256	11.1991	13.9973	10.5848	9.65255	13.8614	9.16148
ANAPC4	9.5492	11.1198	14.4832	13.2641	17.3757	8.65882	11.4609	6.59284	10.8478	10.6226	11.061	9.8756	8.56589	9.37646	6.71903
ANAPC5	34.0949	39.5658	53.6287	44.9046	39.9807	25.5715	40.1746	22.2872	62.8836	73.9902	66.3158	65.1236	31.969	40.2441	34.6011
ANAPC7	22.8253	24.1276	35.9572	19.2469	21.7924	12.8816	17.3596	8.21105	33.0908	27.9285	30.1172	24.5945	15.8706	18.8348	16.9002
ANG	4.62839	3.56538	2.08632	9.42953	1.63239	1.58555	1.9851	5.58172	1.63274	3.93147	2.07755	5.01661	0.128969	0.347779	0.331833
ANGEL1	6.55737	6.0892	6.06803	6.03027	5.89934	6.29869	6.41564	4.73897	15.4733	16.5473	18.8246	12.7212	3.50097	7.68789	5.83115
ANGEL2	3.15375	4.01077	5.06446	4.06377	6.24402	5.83196	5.12905	3.82488	5.0936	7.6863	5.63496	8.10738	4.87863	4.84107	4.81867
ANGPT1	0.382296	1.12943	1.04032	0.0665593	3.6299	1.84582	13.145	3.06591	1.68983	2.408	1.74838	2.26626	5.87656	7.7493	19.394
ANGPT2	0.137062	2.75506	0.0773985	0.585564	0.475292	0.100426	0.57799	0.0241583	1.749	1.46181	0.968917	2.71878	0.0111638	0.0338675	0.541655
ANGPT4	0.0573293	0.0920946	0	0.0482427	0.0349245	0.191124	0	0.0656807	0.0360237	0	0	0.0513313	0	0	0
ANGPTL1	0.192555	1.87312	0.618429	0.108023	0.0195504	0	0.0713243	0.073535	0.362983	0.264857	0.318387	0.431023	1.24032	1.71815	5.39586
ANGPTL2	1.81632	25.3214	2.39772	9.00972	7.04656	18.712	7.50685	25.482	12.9749	33.6616	18.7517	40.3291	6.2758	7.48926	14.901
ANGPTL3	0	0	0	0	0	0	0	0	0	0	0	0	0	0	0
ANGPTL4	0.876253	4.31672	3.80596	67.838	0.640567	4.53489	0.562594	69.8381	0.587313	0.707096	0.274524	0.444594	0.123711	0.500399	0.545662
ANGPTL5	0	0	0	0.039896	0.0866462	0.0225795	0.175613	0.0271585	0.029791	0	0	0	0	0	0
ANGPTL6	6.5769	16.0399	8.97045	3.16975	5.42711	9.68162	2.96768	7.15824	0.939248	1.90798	1.15513	1.60604	1.74101	3.87322	2.96697
ANGPTL7	0	0.388197	0.0221749	0.203353	0	0	0	0	0	0.0265914	0	0.0216372	0	0	0.141078
ANK1	3.7919	5.30378	2.16405	1.04448	4.50657	2.61282	2.68499	1.3367	0.0389967	0.07512	0.0777726	0.0444541	21.1926	10.2468	4.6883
ANK2	2.33138	4.39399	1.88248	1.21144	6.48983	1.85119	6.65378	2.79013	4.59338	7.16825	4.40582	5.88644	3.85324	4.30756	6.92906
ANK3	0.360638	0.592209	0.672896	0.136565	0.523613	0.0629772	0.485356	0.0309881	2.59471	4.11394	3.18242	3.70536	6.32306	7.67801	8.01109
ANKAR	0.362738	0.48559	0.261533	0.80672	0.220977	0.160417	0.153557	0.118737	0.211651	0.256599	0.257051	0.25519	0.137175	0.249687	0.317651
ANKDD1A	0.510002	0.429144	0.200569	0.551787	0.377265	0.27759	0.728654	0.563429	0.618044	0.541159	0.7989	0.587114	0.559308	0.624096	0.850686
ANKFN1	0	0.0744122	0.0637596	0.03898	0	0.0441221	0	0.265349	1.6591	2.80347	2.17685	2.32263	0	0.0247996	0.162257
ANKFY1	6.89012	13.6305	11.629	8.57054	20.1209	14.3369	19.2223	12.3106	14.3028	17.6082	14.6764	17.9386	17.6602	21.0569	31.0783
ANKH	0.204241	0.33941	0.271433	0.474123	0.300329	0.77146	1.25219	0.540607	8.19592	7.33909	11.3927	7.50409	5.82419	6.72664	6.34009
ANKHD1	19.4104	24.4911	21.0227	30.9999	13.5151	11.627	14.4201	14.6583	16.8694	14.3572	15.8809	14.8094	12.1002	14.7827	17.7798
ANKHD1-EIF4EBP3	19.3261	25.4728	21.2925	31.3955	14.0554	11.8193	14.6096	15.1285	16.9343	14.3401	15.8509	15.1403	12.3178	15.0733	17.9891
ANKIB1	18.7127	31.515	14.9131	12.4732	23.4682	31.7083	22.4385	20.1808	21.8515	21.862	23.2783	23.8824	20.3554	19.6211	28.4911
ANKK1	0.0221356	0.0711181	0.0406247	0.0372544	0	0	0	0.101441	0	0.0243579	0.0231165	0.0198198	0	0	0
ANKLE1	0.582047	0.717785	0.339884	0.356214	2.49279	0.739209	0.783987	0.505179	2.59341	0.737521	2.46819	0.584321	0.28014	0.339942	0.205939
ANKLE2	36.9921	43.4654	42.3784	49.923	24.7091	29.6604	21.8324	19.6905	20.2764	16.0592	17.3854	15.2393	17.084	14.747	10.8655
ANKMY1	1.2018	0.840167	0.995595	0.61803	3.05054	2.59155	1.73118	1.91233	2.41235	2.55307	2.96333	2.21192	0.972083	1.76939	1.26681
ANKMY2	20.5793	14.8566	19.1047	11.7656	18.0997	13.2345	16.7345	9.51095	20.3441	19.7365	20.6926	25.5659	12.4914	14.0586	13.3916
ANKRA2	16.163	14.7311	9.47254	13.4503	6.89715	10.7354	5.2374	10.2712	7.62927	7.35666	8.26573	6.92638	6.64506	9.40752	9.83977
ANKRD1	6.45976	7.61286	11.0011	31.9508	0.274951	0.107476	0.041795	0.0969535	0.460856	0.217283	0.176751	0.0757719	4.15178	1.90287	1.94325
ANKRD10	20.9895	22.1888	19.1158	67.6533	15.7944	25.6405	16.9023	20.5602	20.3715	23.0222	21.7783	20.7516	24.5406	26.1679	16.7682
ANKRD11	12.4612	11.8066	11.7477	12.796	18.704	22.7325	17.2703	28.4057	24.562	16.2836	24.1001	18.8861	14.8877	13.5883	13.0745
ANKRD12	1.38634	1.43148	1.72356	2.01543	4.22576	6.12449	4.01241	6.68905	4.49614	4.27582	4.37963	4.45354	4.84579	4.24577	5.5465
ANKRD13A	22.2347	23.4755	30.1848	27.2551	21.1628	9.38534	24.5004	10.8502	10.425	15.7298	13.3297	16.8127	26.9296	18.379	16.4193
ANKRD13B	8.02583	6.47033	4.18265	6.01671	6.44643	3.6606	7.07128	3.68619	32.4828	28.3632	41.2912	20.07	4.76961	7.63667	4.75854
ANKRD13C	9.11904	11.621	11.07	12.6895	6.9394	5.08543	6.92919	4.62256	5.87733	6.43554	5.91603	6.71445	11.8675	14.019	17.2857
ANKRD13D	14.5156	14.6248	8.00099	17.2786	10.9226	16.9144	7.24176	14.97	10.0317	8.2702	9.92631	7.05925	9.25842	13.7017	10.4387
ANKRD16	2.64958	2.19682	1.64704	3.63214	0.702916	0.97694	0.664843	1.2485	4.4845	3.5034	5.22157	3.48204	1.85528	2.47097	2.37015
ANKRD17	16.7987	20.0374	17.7354	15.7446	17.2272	16.2497	16.1651	10.0718	16.9935	14.4223	15.6585	16.2902	14.6448	15.6228	19.4271
ANKRD18A	0.106704	0.0816246	0.0419637	0.0769646	1.05863	0.130677	0.858246	0.122249	0.0383139	0	0.0159189	0	0	0	0
ANKRD18B	0.242946	0.292705	0.181135	0.30666	0.166501	0.0289262	0.134985	0.104377	0.0572471	0.0167085	0.0317139	0.0271911	0.0321558	0.0325168	0
ANKRD18DP	0.0390681	0.0418398	0.0717002	0	0.0713999	0	0.0289425	0	0.024549	0.128971	0.0203996	0.0524711	0.0206839	0.0209161	0
ANKRD19P	8.77446	4.52928	8.36397	10.2268	10.0984	5.34805	10.4797	5.34658	9.13326	9.54836	8.12256	8.70521	7.82395	8.19807	6.35707
ANKRD2	0.113162	0.0807931	0.0346135	0.126968	0.137874	0	0	0	0.0474044	0	0.0393919	0.0675482	1.31805	0.969341	1.14511
ANKRD20A1	0.340237	0.208214	0.490618	1.14524	0.256619	0.0617295	0.264057	0.111372	0.34614	0.160454	0.253795	0.159573	0.0686216	0.156132	0.151338
ANKRD20A11P	0.0492048	0.0526956	0.0451518	0.0828119	0	0.0468682	0	0	0.185511	0.0541445	0.10277	0.0881137	0	0	0
ANKRD20A2_loc1	0.27543	0.29497	0.505486	0.954367	0.15792	0.0462971	0.264057	0.0556858	0.386863	0.267424	0.219955	0.203094	0.0857771	0.138784	0.151338
ANKRD20A2_loc2	0.291631	0.15616	0.743361	0.899832	0.335579	0.0925942	0.360078	0.0556858	0.223973	0.267424	0.152277	0.17408	0.0686216	0.17348	0.170255
ANKRD20A3_loc1	0.302312	0.185005	0.449141	1.09027	0.228015	0.0548487	0.234624	0.0989574	0.307557	0.142569	0.225505	0.141786	0.0609726	0.138729	0.151277
ANKRD20A3_loc2	0.27352	0.154171	0.660501	0.872215	0.315713	0.082273	0.319941	0.0494787	0.199008	0.237615	0.135303	0.154676	0.0609726	0.154143	0.168086
ANKRD20A3_loc3	0.244729	0.277508	0.462351	0.896443	0.157856	0.0411365	0.255953	0.0494787	0.343741	0.237615	0.210471	0.180455	0.0914589	0.123314	0.134469
ANKRD20A4	0.355847	0.259836	0.474962	1.41556	0.236486	0.0154068	0.167758	0.0370623	0.304911	0.249182	0.337832	0.130344	0.0685078	0.0692769	0.113315
ANKRD20A5P	0.0307352	0	0.0423054	0	0.0187236	0	0.0455386	0.0176063	0.13519	0.0338208	0.0320971	0.0137598	0.0325444	0	0.0358866
ANKRD20A8P	0.341406	0.232671	0.412966	0.914116	0.264704	0.0147815	0.206935	0.0711164	0.292537	0.170764	0.226885	0.194528	0.0492956	0.0996982	0.0543582
ANKRD20A9P	0.111831	0.119764	0.058436	0.0653512	0.102189	0.142027	0.115065	0.144137	0.156156	0.129894	0.149226	0.141852	0.0674297	0.104775	0.0979304
ANKRD22	0.0286576	0.107417	0.0131486	0.0964618	0	0.0272967	0	0.0492485	0	0	0	0	0	0	0
ANKRD23	1.63753	2.32309	1.50265	2.6486	0.906882	1.74208	0.976797	1.75426	2.48555	2.22315	4.17528	1.40908	0.743108	1.29796	1.763
ANKRD24	0.26941	1.04779	0.0910807	1.07389	0.17276	0.715825	0.126054	0.828499	0.837528	0.858163	1.05135	0.825239	0.0900846	0.242923	0.57946
ANKRD26	1.46283	2.57761	2.94221	2.17567	2.06206	1.45007	2.2808	1.29592	4.49974	5.50286	4.21878	5.51326	1.94517	2.35859	2.62158
ANKRD26P1	0.0376053	0.0100683	0.0258809	0.363917	0.0229089	0.080594	0	0.0107709	0.0354448	0	0.0294537	0	0	0	0.0329311
ANKRD26P3	0.0153919	0.0164838	0	0	0	0	0	0	0.0193434	0.0677483	0.0642955	0.0689077	0	0	0
ANKRD27	12.8871	11.1262	9.95657	8.38674	9.27105	8.50475	7.4023	8.45361	15.3102	12.6726	15.1572	11.5159	5.88691	5.10257	3.75429
ANKRD28	20.1531	24.4358	18.8026	10.9905	21.2241	11.4517	22.5037	14.5272	10.0003	11.8305	10.3604	10.9972	12.364	8.41855	12.3512
ANKRD29	0.723171	2.86556	0.685724	0.85197	7.04879	3.46711	4.35736	0.994222	0	0.0265257	0.0755214	0	0	0.0258112	0
ANKRD30A	0.0129866	0	0	0	0	0	0	0	0	0	0	0	0	0	0
ANKRD30B	0.0243009	0.0260249	0	0.429435	0	0.0115735	0	0	0	0	0.0126889	0	0	0	0
ANKRD30BL	0	0	0.0473418	0	0.062858	0.171995	0.11466	0.118214	0	0	0	0	0	0	0.0903573
ANKRD30BP2	0.01663	0.0178098	0.106822	0.0279885	0	0	0.0246398	0.0190526	0	0	0	0	0	0	0.0194173
ANKRD31	0.0476732	0.357387	0.166236	0.433265	0.151019	0.063573	0.0423808	0.054618	0.0119824	0	0.0199142	0.0085371	0.0201917	0.0204184	0.0556634
ANKRD32	3.96278	3.95716	8.57495	5.65545	5.41539	2.88195	3.01505	1.59515	3.49955	3.09367	3.10378	2.5053	3.23208	2.0929	2.7199
ANKRD33	0	0	0	0	0	0	0	0	0	0.0309063	0.0586624	0	0	0	0.229559
ANKRD33B	4.96169	2.05241	3.80745	3.15233	2.02515	0.543498	2.33409	1.5206	0.62355	0.313938	0.867908	0.277662	2.26568	2.08524	2.72285
ANKRD34A	2.2309	2.75274	0.993902	0.92505	1.00451	1.49363	0.598804	0.648232	1.46277	1.19185	2.0934	1.24482	0.633347	1.12513	0.830518
ANKRD34B	3.75531	1.73912	1.27728	1.0493	0.158991	0	0.0429655	0	0	0	0	0.0129823	0.184233	0.0621003	0.169294
ANKRD34C	0	0	0	0.0349037	0	0.00987704	0	0	0	0	0	0	0	0	0
ANKRD35	0.0168942	0.0904635	0.124021	0.255897	0.0823343	0.0321838	0.0250311	0	0.0212314	0.0371804	0	0	0.0715544	0.126626	0.473417
ANKRD36	1.43799	1.01734	1.40752	1.6281	1.09369	1.12897	1.40748	2.19663	2.15765	1.8317	2.56656	1.13148	1.56878	1.65171	1.83164
ANKRD36B	1.2593	0.905955	1.01443	1.60169	0.808147	1.00721	1.2249	2.19165	1.90878	1.52324	1.807	0.998439	1.16038	1.27634	1.26833
ANKRD36BP1	1.95015	1.89572	2.78064	3.23162	2.70502	1.60034	2.88943	1.54678	2.14917	2.83923	1.72324	2.79379	3.33567	1.63837	3.15277
ANKRD36BP2	0.248823	0.199857	0.028541	0.0523463	0.7958	0.0296259	0.783417	0.534507	0.117264	0.239577	0.227367	0.194942	0.0988009	0.0999102	0.0363158
ANKRD37	4.18698	9.63458	3.5825	20.9497	4.2741	6.25169	3.68863	7.51949	3.48423	3.54888	3.30892	5.01545	1.85725	1.75693	2.04798
ANKRD39	6.03804	6.27806	9.19863	14.3058	5.92817	4.57871	6.68795	5.37292	8.98794	6.19266	6.18315	5.19637	5.02786	6.33969	4.5175
ANKRD40	29.8772	28.6575	34.4584	34.0652	27.805	24.2082	32.2397	15.9369	15.6913	15.2478	14.3444	15.8126	27.9357	23.7738	27.3209
ANKRD42	2.4615	4.00126	2.17808	2.70016	2.83838	6.86635	2.60504	5.66533	2.0715	2.90208	1.88202	2.85335	1.88497	3.24749	4.18277
ANKRD44	1.67947	1.06195	2.13135	1.39824	0.848971	0.595639	1.74716	0.880186	1.34722	1.9857	1.96846	2.16765	1.10672	1.37741	1.59588
ANKRD45	0.950091	1.31144	0.949329	0.639603	1.51771	1.00553	1.00103	1.18525	0.344935	0.627283	0.220487	1.02083	1.02837	2.9615	9.49094
ANKRD46	4.34872	4.80957	2.7225	2.94125	1.75788	1.64527	1.29467	1.23391	4.57133	5.03127	7.76709	4.8035	2.75421	3.13327	6.88084
ANKRD49	4.14782	3.26167	4.41834	4.49114	4.66489	5.35989	4.12571	2.89111	6.23334	6.60695	5.57353	5.06436	3.13273	2.48463	2.64164
ANKRD5	2.65455	3.08244	2.8875	1.50594	4.97858	3.87797	5.54611	2.7508	1.01206	0.705646	0.731979	0.574177	1.07379	0.590827	0.609445
ANKRD50	12.1262	7.20102	12.5981	7.97422	10.8376	3.77104	9.64089	4.0822	5.58534	6.64015	7.1353	6.95818	10.4599	9.35348	13.2937
ANKRD52	20.6663	18.9482	23.1456	19.9266	17.6411	13.2124	24.215	16.0832	5.39089	4.8526	5.01	5.24674	30.7052	27.5658	23.9195
ANKRD53	0.289887	0.366899	0.36274	0.62094	0.674279	0.225917	0.195232	0.301924	0.0662381	0.0869971	0.110084	0.0943849	0.111618	0.39505	0.95388
ANKRD54	9.78889	11.8448	11.2691	15.8757	17.5647	19.2778	16.9523	12.8461	12.0783	9.73642	11.6565	10.9047	14.7534	15.9808	13.8639
ANKRD55	0.0450035	0.192785	0.103241	0.302964	0.164494	0.214332	0.0666791	0.154678	0.169671	0.272368	0.328983	0.302213	0.238262	0.265031	0.42037
ANKRD6	5.14893	10.6287	5.76112	4.96102	4.95573	4.66741	4.36746	3.82668	4.73885	9.56242	7.48594	9.78605	5.60402	9.08964	19.075
ANKRD62P1-PARP4P3	0.214302	0.344258	0.557176	0.30056	0.174068	0.102063	0.21168	0.16368	0	0.314422	0.261098	0.351783	0.264736	0.19122	0.37533
ANKRD63	0.423605	0.302438	0.259142	0.316857	1.77772	0.0448321	0.627631	0.0539237	0.295753	0.569715	0.0983055	0.126429	3.28928	1.46152	2.91266
ANKRD65	0.893393	0.984111	0.632421	0.773273	0.373199	0.121567	0.378197	0.175464	0.0641573	0.0561761	0.0799697	0.0914199	0.216224	0.19132	0.0596074
ANKRD7	0.436009	1.52817	0.436468	0.333548	0.0482933	0.113265	0.117456	0	0.498132	0.523397	0.579509	0.780786	0.0419703	0.084883	0.370244
ANKRD9	17.592	10.382	6.68737	33.0303	7.10331	8.2976	5.0724	7.22309	7.58246	2.61092	8.07073	3.03497	6.67576	6.06112	4.63052
ANKS1A	6.23579	6.77482	5.6559	4.69307	5.31061	5.4583	4.8536	4.18726	5.97676	6.07732	7.01158	6.19748	3.95597	4.82172	5.03659
ANKS1B	0.663527	0.221585	0.61542	0.336216	0.973593	0.38057	0.739975	1.05445	3.29963	4.43579	4.49285	4.35678	28.7001	22.8955	25.8579
ANKS3	9.17906	6.07465	4.94125	8.25635	9.0823	9.98437	6.75745	7.33281	8.98282	8.05514	10.7865	8.02998	3.348	6.11458	4.74345
ANKS4B	0	0.0208433	0	0.0655112	0	0.0185383	0	0.0222978	0.0244592	0	0	0	0	0	0
ANKS6	4.12527	4.33147	4.15587	3.55974	3.26553	8.28166	4.31799	5.3089	3.68281	3.82874	3.95397	3.08649	4.82968	5.26425	3.76097
ANKUB1	0.477495	0.316563	0.834598	0.841895	0	0	0.0336894	0	0.0285753	0.0750616	0.0237454	0.0407179	0.0240762	0.0973862	0.584074
ANKZF1	18.276	15.452	6.02173	15.757	7.44843	10.8724	8.67778	19.0037	16.7894	22.2747	24.22	15.4261	6.29214	17.4404	11.0314
ANLN	40.8936	7.38845	102.724	22.6005	112.496	6.93457	112.123	32.2986	24.3633	21.0965	19.5609	21.0601	28.0218	7.37435	3.75636
ANO1	4.18779	1.21213	4.10249	1.84774	0.0689504	0.0323426	0.0503092	0.0259343	0	0	0	0.0101342	0	0	0
ANO10	17.9435	16.0137	17.5014	10.7996	20.2695	34.6356	21.2452	30.4504	12.5195	10.9839	11.8305	12.9452	17.7414	16.7318	12.9498
ANO2	0	0.0656589	0.126584	0.0773881	0.24277	0.350388	0.227097	0.193162	0.0192623	0	0.0160065	0.0137238	0	0	0.0178963
ANO3	0.0095502	0.0102277	0.0701085	0.016073	0.13963	0.527608	0.0565999	0.284477	0.012002	0	0	0	0	0	0
ANO4	0.0678864	0.116324	0.274097	0.70837	3.60623	0.0775952	1.30758	0.139996	0.17063	0.47809	0.241041	0.0729408	22.0104	26.3135	2.56817
ANO5	0.0605726	0.0648699	0.0873452	0.0728172	0.896151	0.980835	0.320525	1.06078	3.89317	3.7326	4.75328	3.719	0.00916258	0	0.111139
ANO6	17.9605	17.7906	14.6287	11.3597	9.92281	13.8196	12.1582	15.9601	21.0512	15.3123	15.5619	15.8055	36.4363	31.1857	34.3575
ANO7	0	0.0137764	0	0.0649495	0.423172	0.37984	0.324012	0.781099	0.161663	0.240638	0.228374	0.241877	0.204315	0.110191	0.0750991
ANO8	20.0886	14.6323	8.29525	12.9447	3.67134	5.28168	3.588	6.65227	24.485	23.1803	25.3756	18.5289	6.03164	11.6978	5.86387
ANO9	0.137059	0.796818	0.179671	0.131812	0.50097	0.1492	0.464165	0.874853	0.0738196	0	0.184027	0	0	0.0628953	0.0228615
ANP32A	25.4991	20.6333	24.3589	13.7818	22.8088	18.5249	20.9967	14.8283	45.2523	40.8494	39.789	36.9048	50.628	47.8109	37.4484
ANP32A-IT1	0	0	0	0	0.0210828	0	0.0512764	0.0198247	0.0217463	0	0.0361413	0.0619741	0.0366449	0.0555845	0.222245
ANP32AP1	12.4968	9.34592	12.3643	5.52241	9.27162	8.64489	10.7578	5.59893	20.3552	15.5183	16.1127	17.2528	21.9554	19.0622	14.1837
ANP32B	97.8144	60.9755	113.566	73.618	107.295	59.266	93.7548	51.4031	75.9237	72.9691	72.1342	78.2702	54.0783	39.9372	26.9498
ANP32C	7.55835	4.04728	5.26852	3.42481	4.33884	3.04591	4.52258	1.8318	9.13345	6.71769	6.8307	7.87381	8.77279	10.7389	8.57058
ANP32D	1.76929	0.757924	1.84003	0.79406	1.2934	1.34822	0.873819	0.405406	2.37175	2.33629	2.70994	2.42908	3.12239	3.03115	2.34127
ANP32E	33.8677	17.5098	47.2409	16.7202	27.0934	8.51818	18.37	10.7955	30.2783	30.2965	34.8838	34.8651	19.1079	11.9909	12.7393
ANPEP	0.167985	0.212612	0.0980942	0.282719	1.4513	2.72013	2.89622	17.8284	0.0191919	0	0.031896	0	85.4597	51.9823	16.761
ANTXR1	6.73393	10.3256	7.05154	2.27203	12.2727	14.2816	16.037	14.3224	16.6444	29.9738	21.439	39.6167	172.895	140.777	116.866
ANTXR2	2.25317	2.51167	2.77628	2.81426	7.01846	35.7291	4.9971	35.3928	4.568	4.82619	4.80961	5.58285	12.1541	10.6366	9.91105
ANTXRL	0	0	0	0.0441738	0.159894	0.0250006	0	0	0	0	0	0	0	0	0
ANXA1	468.309	534.553	724.2	795.524	1094.42	580.572	664.202	266.588	44.1931	70.0469	12.4721	72.1279	558.773	377.617	306.461
ANXA10	0.0756361	0.162004	0.208218	0.572832	0.138231	0.108066	0.168099	0	0	0	0	0	0	0	0
ANXA11	65.8641	54.3748	71.5175	29.1563	79.5173	40.8397	71.1228	29.4398	8.70341	10.7372	6.2824	15.0487	40.8245	33.5133	16.3896
ANXA13	0.518351	0.703158	0.602496	1.04686	0.37893	0	0.256004	0.118772	0	0	0	0	0	0	0
ANXA2	466.884	162.674	706.746	229.425	493.486	62.6757	531.801	95.8114	24.577	23.9644	8.90817	17.7559	736.35	676.863	331.847
ANXA2P1	101.197	35.3873	157.969	45.0352	113.565	13.3233	116.658	21.5063	5.50286	4.23832	2.37105	4.21102	167.299	148.904	72.9967
ANXA2P2	641.741	226.095	981.846	285.219	672.836	81.7293	739.027	130.663	33.2229	33.8402	11.8072	22.8603	992.782	910.16	447.256
ANXA2P3	63.3463	25.062	99.1517	31.5762	71.4776	9.26209	79.8678	13.8677	3.9551	3.32989	1.30621	2.3121	95.4429	96.8169	44.9433
ANXA3	16.8907	10.9409	19.6868	6.47635	3.65118	0.908228	1.91731	0.234088	0.0427964	0.0374726	0.0355628	0	27.6567	12.2881	3.37972
ANXA4	11.5078	17.2148	13.3376	8.60786	16.7551	12.7758	20.0275	7.50393	1.115	2.3833	1.49881	3.03741	34.5661	26.041	28.3661
ANXA5	455.628	347.825	510.215	545.697	631.422	620.793	449.582	443.407	128.593	152.996	91.9115	145.98	473.124	420.925	352.902
ANXA6	37.0943	36.3318	35.0303	31.0937	47.5206	41.233	69.9279	38.9496	41.6389	58.7109	46.9368	50.1103	105.745	122.935	88.1366
ANXA7	56.0414	60.6699	58.2991	43.5051	44.6434	53.7913	48.3452	51.8995	48.1227	39.7891	41.951	45.0172	56.9472	59.1907	72.787
ANXA8_loc1	0.601167	2.22409	0.1003	0.689842	0	0	0.0404871	0.0626129	0	0	0.0285366	0	0	0	0
ANXA8_loc2	0.874425	1.93145	0.25075	0.781821	0.0332933	0	0.0404871	0	0	0	0	0	0	0	0
ANXA8L1_loc1	0.854496	2.04376	0.261371	0.814936	0.0347035	0	0.042202	0	0	0	0	0	0	0	0
ANXA8L1_loc2	0.626631	2.3183	0.104548	0.671123	0	0	0.042202	0.065265	0	0	0.0297453	0	0	0	0
ANXA8L2	0.577076	2.06005	0.226947	0.601233	0	0	0	0	0	0	0	0	0	0	0
ANXA9	3.19281	6.35017	1.59048	1.38176	1.29669	0.839949	1.2615	0.418049	1.605	1.4388	2.25461	2.20534	1.12692	1.88843	2.62731
AOAH	0.286247	0.63669	0.505133	0.629988	0.214621	0.0209734	0.130497	0.15136	0.304391	0.121148	0.321925	0.059146	0	0.0471537	0.642737
AOC2	1.15788	1.30766	0.965915	5.24382	0.333448	5.45432	0.810994	2.19484	1.4816	0.463317	1.7808	0.622044	0.156041	0.360669	0.516197
AOC3	0.380174	0.165874	0.348859	3.27026	0.0686218	1.22048	0.229485	2.40362	0.725511	0.185929	0.411724	0.0882516	0.0447279	0.0603068	0
AOC4	0	0.0285835	0.0244916	0.359355	0.0650373	0.152535	0.0395451	0.214047	0.100626	0.0881084	0.0557453	0.0238976	0	0	0
AOX1	1.45584	3.3358	4.63949	2.96302	6.06383	6.4283	7.80881	2.67643	0.0992805	0.0248371	0.0824996	0.0505243	0.203148	0.0604202	0.289896
AOX2P	0	0	0	0.0256883	0	0.0145386	0	0	0.0191819	0	0	0	0	0	0
AP1AR	14.49	21.7876	13.814	24.223	12.5121	36.2369	6.945	16.3557	7.01512	8.26125	6.72309	8.15011	3.70701	3.66532	6.01801
AP1B1	28.9377	28.3837	35.1378	19.5178	49.5701	33.9985	54.4655	28.7662	31.9499	29.4651	30.7769	28.7877	31.061	31.9661	35.6401
AP1B1P1	0	0	0	0	0	0	0	0	0	0	0	0	0.0668265	0	0
AP1G1	20.4614	19.0364	22.4385	19.9959	30.6647	24.671	26.2993	17.982	18.307	18.8834	16.7779	20.3563	21.2557	21.2238	24.3529
AP1G2	11.7559	25.8326	11.6535	9.99192	13.6765	10.0929	4.89338	6.19371	10.8952	9.79945	13.3855	9.45229	3.93421	9.07239	4.38415
AP1M1	53.2243	30.9128	44.6841	35.4279	41.5734	32.0767	41.968	30.704	64.8241	53.9194	56.759	48.6014	32.9744	29.7765	24.1675
AP1M2	0.0314371	0.0673348	0.37502	0.687815	0.842655	0	0.232893	0	0.039508	0	0	0	0.0332876	0.0336613	0
AP1S1	27.2334	20.7821	24.4231	31.4806	40.8108	41.9124	45.2338	28.699	99.7238	61.5216	68.9706	66.5124	48.5115	52.806	49.4046
AP1S2	22.0712	20.7185	30.8191	16.4863	18.4559	9.82167	17.1329	8.18502	24.7755	56.1922	19.5623	60.3851	138.09	152.364	178.329
AP1S3	0.128268	0.19842	0.117703	0.239862	1.91009	0.515858	1.90048	0.522502	0.734347	0.376387	0.416739	0.319023	2.41455	1.08348	1.89704
AP2A1	44.297	34.1739	36.6357	28.5897	33.8084	35.0089	28.4206	32.0702	53.5242	55.4698	52.1674	52.7766	37.9366	44.4197	42.1552
AP2A2	25.7218	32.579	23.0387	18.1565	13.0842	23.5864	13.0134	19.7727	21.0555	24.2568	20.7467	27.2822	13.8459	17.4918	15.9572
AP2B1	43.7462	40.1813	59.6191	28.7514	67.2324	52.238	82.7944	60.7051	77.5623	80.1237	79.4061	82.7524	90.0959	87.9982	101.62
AP2M1	184.662	197.701	279.112	139.442	283.377	199.331	294.084	169.572	154.401	153.371	150.107	150.629	301.208	291.047	229.04
AP2S1	55.7186	55.6138	79.0967	58.0465	74.2	45.1117	56.5502	32.3007	71.4936	65.4815	55.86	62.3615	55.9304	52.0837	40.8559
AP3B1	16.0508	12.0219	24.031	5.71117	21.1959	20.8121	23.1239	12.8116	14.2334	16.7798	10.123	17.9997	21.3771	19.6701	17.4871
AP3B2	1.51096	5.29137	3.14737	2.39038	0.202503	0.143921	0.0895484	0.190418	1.42415	2.92627	2.16174	2.05638	0.335979	0.420645	0.952672
AP3D1	59.5416	55.291	47.4171	46.5187	50.7207	46.6748	46.9657	36.8068	56.3686	49.9145	47.4766	47.7408	35.8321	38.6242	35.9451
AP3M1	11.8992	8.93905	16.3686	7.94089	10.8203	9.47627	12.5609	7.80257	25.9643	23.5616	26.0023	24.1966	16.788	16.6964	15.0387
AP3M2	11.6854	16.4366	11.0077	9.58516	21.3654	26.5032	14.7154	22.3305	9.92676	8.1625	11.3442	9.80977	14.2957	15.4698	19.7501
AP3S1	42.7334	44.8395	51.7427	34.6876	42.5369	65.2335	31.8178	31.3354	26.3906	24.2487	27.841	25.3794	29.2355	20.6345	19.8271
AP3S2	15.3559	15.4474	11.1681	10.1616	8.94342	12.2719	10.0306	9.35744	8.91421	8.80971	9.1253	9.54364	13.9743	15.9231	17.9296
AP4B1	7.18301	5.72124	9.529	12.089	5.53378	4.76456	5.54367	4.51585	9.12767	6.5831	9.42362	5.66116	5.21178	6.91994	5.04616
AP4E1	5.26227	7.05358	5.93477	5.48527	2.95754	3.61376	3.64689	2.32402	1.45065	1.65311	1.51568	1.49711	2.9298	2.14477	2.00183
AP4M1	10.2264	13.658	9.16583	12.0578	11.9888	11.4964	10.0425	10.5241	18.0075	19.562	18.8134	19.8834	10.5136	11.9685	7.9834
AP4S1	0.373452	0.546268	0.835833	0.582533	1.08758	1.14524	0.944698	0.594823	1.51101	1.97453	1.05585	2.34882	1.36955	1.81406	2.58436
APAF1	4.16456	1.68432	5.65499	3.82185	4.58521	1.58978	3.43593	2.76713	4.29589	4.92701	3.98039	5.59688	5.65019	4.08116	3.02622
APBA1	0.717739	0.787406	0.931706	0.618711	2.71942	0.566934	1.75077	1.06297	2.28801	3.2266	2.67824	2.5314	3.07702	3.56143	4.73183
APBA2	6.88841	7.29327	5.74638	4.37381	11.2348	13.6892	15.3556	12.4656	31.4205	36.401	34.8728	35.8429	24.3847	32.6377	63.1005
APBA3	12.7507	12.6407	7.44784	12.7981	7.11249	12.8524	5.04543	8.00806	11.2298	10.2554	10.9894	8.8949	2.81952	5.40079	4.63373
APBB1	18.8256	22.5718	20.2452	10.3629	18.6758	21.0679	17.9981	18.8614	30.2981	35.72	31.4323	34.3783	22.0807	35.5744	41.4205
APBB1IP	0	0	0	0.0305502	0.0442327	0.0691607	0	0.0831861	0	0	0.0189565	0	0	0	0
APBB2	11.9604	10.7449	15.4543	5.618	6.26173	8.50682	6.28028	7.17968	14.5956	10.8602	19.4689	12.2712	4.46822	5.83344	8.5452
APBB3	9.56075	11.5709	5.04045	10.7272	3.94602	3.9734	2.80241	9.55835	7.97761	9.55119	9.36205	6.63495	4.25242	14.4264	6.14125
APC	4.27048	6.76604	8.21224	12.3123	6.56369	3.55553	5.98262	2.19751	18.4006	16.3163	18.1412	14.2069	7.27546	6.8257	12.2664
APC2	1.65857	2.55487	0.839162	1.95971	0.989628	1.28766	0.917323	1.31451	20.7438	39.2705	23.9939	33.0119	3.36806	9.68848	20.2012
APCDD1	1.62635	2.11831	1.37138	0.480851	23.5907	7.61997	23.0546	4.48191	68.8289	88.6586	62.933	82.6882	0.325798	0.282391	26.3284
APCDD1L	0.0180904	0	0.0332007	0.0304463	0.0220411	1.13727	0.428857	1.59588	0	0.0199066	0	0	0.804522	0.658592	0.316837
APCS	0	0	0	0	0	0	0	0	0	0	0	0	0	0	0
APEH	44.7316	36.2442	44.7939	20.479	47.0504	28.4243	50.9262	24.9257	39.5704	43.5221	40.2645	44.4715	38.1799	41.3709	38.8988
APEX1	88.5183	84.2959	137.81	103.527	114.095	48.1192	99.7265	23.8744	241.3	237.851	231.586	217.75	124.919	136.623	111.031
APEX2	24.9003	20.332	34.9719	28.6336	24.4352	18.6738	16.6938	9.90724	16.8855	13.6071	14.8256	11.8286	10.0215	8.80691	7.13688
APH1A	74.4783	88.4215	77.8735	75.5746	68.3285	56.3622	55.0286	50.9361	74.8295	68.3504	75.8675	73.5275	84.282	92.0062	86.6724
APH1B	4.21102	5.29788	3.08883	2.15597	6.11027	4.11489	4.05852	5.49582	2.72312	4.78373	3.67179	5.18589	5.25254	5.19477	6.03064
API5	42.1227	42.7208	52.6479	57.3201	31.2715	26.9277	34.4571	19.1433	32.4614	23.3312	26.5551	26.405	27.9649	23.8658	25.8161
APIP	27.6838	26.1203	23.3165	18.0164	22.7889	18.4883	14.2341	9.56889	13.5025	13.4192	15.479	14.395	7.14148	7.34762	8.83636
APITD1	6.15989	11.0258	9.81891	11.4379	11.6629	7.93335	8.09839	6.26205	6.61464	6.04636	4.83218	5.41185	7.68611	7.24598	7.39491
APITD1-CORT	3.4562	6.44759	4.91073	6.84881	6.4523	4.56642	4.3775	3.60842	3.67797	3.80317	2.73611	3.31921	4.10233	4.80497	4.97925
APLF	0.874086	1.42794	1.37307	0.423874	2.05774	3.01986	1.64629	2.74966	0.0744738	0.537976	0.201129	0.742842	0.80004	1.04697	0.8995
APLN	0.0871121	0.578412	0.207836	0.908983	0.424544	0.0829754	0.851856	4.67074	1.94868	2.97158	2.63819	4.67989	0.295167	0.130585	1.22055
APLNR	0	0	0	0.0495289	0	0	0	0	0.018492	0.90673	0	0.777322	0	0.0472664	5.7555
APLP1	35.378	48.2567	33.285	55.8345	27.2545	8.30431	26.2428	25.812	33.9653	59.3034	42.025	55.4445	81.8931	127.056	111.493
APLP2	257.408	222.906	269.648	158.595	166.287	216.668	139.324	236.905	202.102	180.154	172.51	167.75	254.545	257.479	249.185
APOA1	0.15898	0	0.0486282	0.0891879	0	0	0.078517	0	0.266392	0.0583133	0.166024	0.0948979	0.22445	0.170227	0.0618751
APOA1BP	49.4006	66.4523	70.9212	41.7724	45.5941	27.2014	33.0119	16.1941	44.7408	36.8024	53.7412	45.1331	50.4819	78.2405	74.7439
APOA2	0	0	0	0	0	0	0	0	0	0	0	0	0	0	0
APOA4	0	0	0	0	0	0	0	0	0	0	0	0	0	0	0
APOA5	0	0.0308342	0	0	0.0350792	0	0	0	0	0	0	0	0	0	0.0336172
APOB	0	0.00439161	0.00376292	0	0	0	0	0	0	0.00451236	0	0.00367166	0	0	0
APOBEC1	0	0	0	0	0	0	0	0	0	0	0	0	0	0	0
APOBEC2	0.0672466	0	0.0925613	0	0.040966	0.0960798	0.0996354	0.0770427	0.0845107	0.110996	0.210679	0.240844	0	0.108006	0.157035
APOBEC3A	2.93759	0.562968	9.13676	1.45718	16.6146	1.50214	12.5076	5.17229	0.62177	0.816632	0.322922	0.304556	1.4734	0.463537	0.108314
APOBEC3B	10.0392	1.48296	33.9267	7.57411	60.4412	3.66013	46.7267	15.3885	2.61033	2.05704	1.26532	1.6118	5.57167	1.8163	0.121261
APOBEC3C	19.7918	14.8734	22.0248	9.93593	41.3889	16.5934	48.5395	14.4699	2.18931	3.99366	1.06124	3.29293	40.5814	34.8193	26.4991
APOBEC3D	3.05671	2.96065	2.74306	1.81569	4.92915	3.29691	3.52992	2.85825	0.28246	0.197857	0.187774	0.14087	0.666365	0.529451	0.629828
APOBEC3F	3.59168	3.69996	2.90871	1.516	5.15401	5.51724	4.88235	3.80138	0.128965	0.100375	0.154796	0.122511	1.55746	1.5139	0.945238
APOBEC3G	9.98267	15.3236	11.8253	4.98936	19.6078	32.848	18.9591	18.7149	0.0380167	0.13315	0.0947728	0.0270856	1.92187	1.97583	1.30686
APOBEC3H	0.188269	0.0504063	0.259142	0	0	0	0	0	0	0	0	0	0	0	0
APOBEC4	0	0	0	0	0.0246561	0	0	0	0	0	0	0	0	0	0
APOBR	0.0295477	0.110754	0.122013	0.174051	0.180002	0.0844337	0.175117	0.0338521	0.0557002	0.0487711	0.0154285	0.0132282	0.0156435	0	0.0345001
APOC1	1.98481	1.72074	1.30094	3.34044	2.07279	0.180053	0.420111	0.216566	2.73192	1.97606	4.63902	2.28491	2.20171	1.82163	4.966
APOC1P1	0.0560925	0	0	0	0	0	0	0	0.281972	0.123447	0.117156	0.050224	0	0.0600611	0.261975
APOC2	0	0.0726857	0	0.114227	0	0	0	0	1.45002	0.298737	1.2758	0.364619	0	0	0.0792461
APOC3	0	0.0909362	0	0.142908	0	0	0.12581	0	0	0	0	0	0	0	0
APOC4	0	0.175259	0	0.275422	0	0	0	0	0	0	0	0	0	0	0
APOC4-APOC2	0	0.0974417	0	0.153131	0	0	0	0	0.609844	0.133495	0.538438	0.244403	0	0	0.0354122
APOD	2.99657	3.92231	4.93209	3.60232	0.753376	0.0453059	0.493317	0.0544936	3.04857	7.3799	11.4246	13.245	0	0.10186	0.610903
APOE	37.7795	243.094	21.4414	146	33.1045	15.6903	4.90783	23.6416	451.215	223.229	737.65	254.904	19.6699	50.8051	327.073
APOF	0.0316412	0.0677718	0.0290349	0.0532522	0.0385511	0	0	0	0	0	0.0330432	0	0	0	0
APOH	0	0	0	0	0.0547893	0	0.0666278	0	0.113027	0	0	0	0	0.144451	0.210023
APOL1	10.6772	30.5515	11.7	8.73789	34.154	108.901	20.5223	97.4616	0.276667	0.282625	0.249062	0.0985581	0.135979	0.314299	0.556934
APOL2	30.7459	38.5201	25.9757	26.2318	36.767	91.0318	34.5346	74.7799	4.80117	5.74682	4.26553	5.1674	4.79835	10.7706	12.5279
APOL3	3.06525	8.26647	4.25751	3.1422	12.0018	70.3645	7.65881	44.5677	0.1751	0.0459951	0.0582013	0.0873268	0.0442592	0.0895123	0.0976091
APOL4	0.0332885	0.1426	0.0305465	0.560247	0.182512	1.22075	0.0986433	0.114413	0.376511	0.934074	0.121672	0.625921	0.422975	1.1406	3.47867
APOL5	0	0	0	0.0640621	0.0463767	0	0	0	0	0	0	0	0	0	0
APOL6	7.58804	18.884	7.59746	5.57757	11.6748	38.9414	11.81	17.976	0.674996	0.352101	0.602674	0.675324	1.53071	1.49895	4.06298
APOLD1	3.30808	2.60134	2.78086	2.08295	3.93187	1.02462	3.0848	3.56471	0.784957	2.01101	1.25624	3.02412	0.698111	0.544943	2.24189
APOM_loc1	7.84277	4.40279	6.7905	5.64169	6.16484	3.67492	5.52896	5.28971	6.19989	6.33339	6.86927	7.53192	6.63013	7.51724	6.27714
APOO	26.3123	32.0097	22.8861	12.1224	13.2532	13.4415	13.9389	11.6203	17.4882	14.0186	16.1185	13.6882	9.54645	9.28637	14.5888
APOOL	6.71728	6.30653	5.43641	3.61347	3.62537	2.59666	2.82475	1.85761	4.85907	3.57818	5.85197	5.52792	2.58471	2.60419	4.04639
APOPT1	18.3621	18.3976	20.5493	19.9877	23.2264	22.7914	22.8557	14.3594	30.6214	24.208	24.3014	26.133	26.4962	20.3181	19.3417
APP	308.716	333.861	185.727	152.899	393.318	877.238	351.26	449.009	259.542	297.077	260.081	303.736	428.143	476.077	698.34
APPBP2	11.6867	16.2075	14.0344	9.09977	12.8171	11.0808	10.1227	7.04153	10.6458	12.7619	11.0789	13.6223	10.0072	11.0637	15.4759
APPL1	15.9978	11.4994	16.6993	13.0967	16.4193	10.1018	13.2648	11.5228	16.8056	13.1354	14.0636	14.0789	6.32981	5.29867	6.06466
APPL2	9.26361	8.53532	9.04286	6.72013	13.6802	15.4111	11.1696	13.7238	18.0449	24.4822	24.6356	25.1407	9.92727	14.5023	17.3433
APRT	40.3146	37.372	45.3397	45.0522	79.3757	42.8238	72.3472	36.6543	68.1741	63.5261	60.2211	63.5303	63.1776	57.6709	43.9836
APTX	17.3958	16.3075	20.1807	17.4949	21.8553	11.7874	20.0467	10.9101	13.3007	10.5567	12.948	11.6713	12.5793	13.8563	11.6144
AQP1	0.698145	1.49535	0.912911	3.1137	0.212652	0.116373	0.23274	0.299943	0.745772	1.6517	1.65866	1.5315	5.39644	16.5019	18.1372
AQP10	0	0	0	0	0	0	0	0	0	0	0.0323093	0.0277015	0	0	0
AQP11	2.63511	2.41503	1.51129	2.13217	4.72325	0.458553	4.42987	0.319315	1.30554	1.19889	0.952571	0.839408	1.36828	1.68207	2.48508
AQP12A	0	0.0529181	0	0.0831617	0	0	0	0	0	0	0	0	0.0523211	0	0
AQP12B	0	0	0	0	0	0	0	0	0	0	0.0503269	0	0	0	0
AQP2	0.518584	1.02306	0.17532	0	0.0166272	0	0	0	0.0171505	0	0	0	0	0.0146125	0.302751
AQP3	1.39492	4.51093	1.5812	4.51118	0.166622	0.234472	0.24315	0.0313357	0.343732	0.451458	0.0856898	0.391836	0.0579226	0.205005	0.127742
AQP4	0.0216563	0.0115963	0.039745	0.109343	0.0395785	0	0	0.0248111	3.29315	29.502	10.3694	40.0803	0	0	0.720651
AQP5	0.588523	1.06001	0.368214	0.0450221	0	0	0	0	0.0672376	0.17662	0.0279364	0.191618	0.0566513	0	0.0937038
AQP6	0.127461	0.159254	0.253418	0.107259	0.0517654	0	0.0629505	0.0486762	0.58734	0.327266	0.221848	0.361398	0.0674817	0.0909857	0.372059
AQP7	0.0416402	0.0891887	0.114631	0	0	0	0.061696	0	0.104661	0	0	0.0745674	0	0	0
AQP7P1	0	0.0573064	0.0982053	0.240155	0.021732	0	0	0	0.156912	0.412175	0	0.159706	0.0566599	0.0190987	0.0624788
AQP7P3	0.279036	0.0996106	0.256052	1.40886	0	0	0	0	0.467563	0.307049	0.194267	0.416404	0	0.0995925	0.217202
AQP8	0	0.0444993	0.0762579	0.279726	0.101251	0.0395783	0	0	0.052219	0	0	0	0	0	0
AQP9	0	0.0197339	0.0338177	0.0620242	0.269408	5.5463	0.49143	2.5122	0	0	0	0	0	0	0.04303
AQPEP	0.656797	0.557406	0.20469	0.312847	0.22648	0.342313	0.128528	0.170372	0.155739	0.0681824	0.194123	0.0443835	0.0393655	0.0928841	0.0868165
AQR	7.69142	8.51528	9.64889	9.21906	9.90777	6.3472	9.72253	4.78765	7.1821	6.82306	6.42814	6.33053	9.67492	9.69889	10.2861
AR	3.52847	1.91505	2.3246	2.33776	0.609516	0.517064	2.00286	0.274377	5.68504	3.43177	3.6737	3.01636	2.62039	2.38767	2.85842
ARAF	32.7401	28.5431	29.1122	18.2351	22.2739	20.5026	22.4693	18.3915	16.1212	15.8303	14.9857	17.4234	16.4799	19.4779	13.1374
ARAP1	15.8264	23.5829	8.62721	11.7744	13.775	22.9034	11.0488	35.793	10.7824	15.2204	13.4608	13.9373	9.30762	15.9695	18.2449
ARAP2	4.69404	7.79027	4.74241	4.26396	2.01685	1.96907	1.03632	0.632164	3.74068	4.8061	4.36638	5.49026	0.0329161	0.0166428	0.0725931
ARAP3	6.49567	10.1788	6.41914	3.47346	9.87292	8.44275	8.32065	6.19746	0.95557	1.41043	0.646587	1.40053	0	0	0
ARC	0.440748	0.16418	1.17816	5.80524	0.233478	0.0912648	0.141963	0.483	8.76608	5.8832	5.56336	4.32384	0.0811637	0.287262	0.559369
ARCN1	84.0674	59.5033	66.3144	71.9034	67.0543	77.3126	67.4083	60.9027	58.8552	52.0655	45.3735	51.4289	52.7049	51.3632	48.921
AREG_loc1	0	0.0468274	0.0802475	0	0.426194	0.37484	0	0.60114	0	0	0	0	0	0	0
AREG_loc2	0.0874507	0.0468274	0	0.36795	0.159823	0.79133	0.0647854	0.551045	0	0	0	0	0	0	0
ARF1	218.2	115.448	137.767	191.492	166.291	195.727	144.172	197.815	126.884	112.46	139.819	121.144	147.431	132.932	100.624
ARF3	57.2337	48.0637	74.3066	44.8324	65.6169	45.7516	68.4501	36.4715	65.7211	75.2638	63.5999	74.6074	67.6542	74.2871	71.2964
ARF4	771.56	197.738	293.578	411.031	174.328	175.144	158.62	111.833	80.637	79.3877	82.8128	88.7959	124.906	111.976	97.1934
ARF5	48.819	43.2194	48.0297	64.2976	93.5115	51.4396	91.9737	45.7309	110.963	115.999	84.4935	113.877	94.7351	91.6085	73.4505
ARF6	30.3613	30.1552	34.7595	36.748	25.9714	28.9195	26.3975	32.21	14.4261	13.4239	12.6345	14.637	20.6799	14.404	12.9322
ARFGAP1	63.7593	35.342	29.026	57.1825	27.82	34.4172	28.2518	37.9651	39.7952	42.4163	52.8743	39.1268	17.8522	28.2428	22.7434
ARFGAP2	23.874	27.4342	28.8203	25.9247	21.2792	13.4764	21.8234	11.4431	23.3855	21.4662	21.4485	22.1817	25.5769	32.6863	28.7944
ARFGAP3	47.4738	32.1072	30.4395	35.6523	39.2738	49.6273	35.8198	57.4976	23.99	20.5447	22.3723	21.3428	24.585	23.6008	23.6861
ARFGEF1	15.2958	17.4952	18.8879	13.5902	17.4253	14.3993	16.4508	11.9466	9.45521	10.9617	8.76519	10.3446	14.6341	11.8969	15.2848
ARFGEF2	12.6404	16.9025	11.7408	18.1266	12.363	11.8198	10.3498	7.62007	5.69361	5.86217	4.61045	6.02435	5.1374	4.08725	6.59541
ARFIP1	15.9191	15.104	17.0649	11.2662	18.1889	14.2198	16.9833	8.63579	9.51898	12.1894	10.17	13.5146	10.8555	12.0771	13.0624
ARFIP2	32.4251	28.4853	21.5504	24.6034	16.7274	17.3562	15.1354	10.6503	16.9929	16.5594	16.2729	15.731	12.0097	16.6055	15.4762
ARFRP1	16.478	22.5872	15.5073	8.02488	17.1042	15.7377	16.0353	14.4319	14.5209	15.887	15.1468	14.5951	10.8022	13.4406	11.5749
ARG1	0	0.269071	0.0658718	0.120814	0	0.0341879	0	0	0	0	0	0	0	0	0.0838161
ARG2	22.6705	20.3629	14.6087	20.1661	13.1596	21.0045	12.7107	9.98962	37.0803	30.1152	34.5138	28.4584	21.5032	22.7987	37.6362
ARGFX	0	0	0	0.0190636	0	0	0	0.0129772	0	0	0	0	0	0	0
ARGFXP2	0	0.0480483	0.0411699	0.0755087	0	0	0	0.102802	0.0563837	0.098739	0.234267	0.0401715	0.0950126	0.0480396	0.052385
ARGLU1	40.3003	40.3695	39.7745	37.7161	42.5238	38.4762	38.412	51.6728	72.8537	85.2385	104.592	70.2008	33.5663	63.1478	39.2123
ARHGAP1	28.9382	27.0443	29.1479	35.9642	28.2506	16.1512	28.6249	17.8739	17.3426	17.8767	13.1859	17.1061	25.9167	25.1813	22.0754
ARHGAP10	5.18271	5.272	6.26157	10.992	6.35412	6.88647	5.5606	7.09174	3.65478	2.68167	2.95219	2.61845	10.8723	8.40236	8.27082
ARHGAP11A	11.6481	2.13668	18.1644	7.5222	17.004	2.90649	18.3886	4.63879	6.15775	5.57468	6.09743	5.69197	11.5156	2.81698	0.993477
ARHGAP11B	9.06113	1.62668	12.5443	4.23119	12.3162	2.64413	11.8733	4.50048	3.68609	3.34281	3.77411	3.28277	6.54421	1.68246	0.550395
ARHGAP12	9.77338	12.6182	10.899	8.24717	10.4689	17.8427	11.0415	13.5765	19.072	24.5413	18.3432	27.6867	21.2722	24.5924	25.2953
ARHGAP15	0.031471	0.0674073	0.0577574	0	0	0.0299765	0.139886	0	0.395505	0.831129	0.78877	0.479033	0	0	0
ARHGAP17	13.784	20.2254	16.3247	16.484	29.0264	19.2192	31.2281	22.7608	19.275	18.6044	17.7416	19.8525	19.8414	24.8089	19.0344
ARHGAP18	6.17719	11.2288	15.4389	4.1585	35.5315	5.52772	22.1343	6.90944	0.919309	0.69762	0.712995	0.829638	7.57355	6.71866	6.4533
ARHGAP19	3.59392	1.23872	5.15533	4.5712	5.09599	0.944346	4.89647	2.75681	6.63211	5.56843	6.62197	8.38693	3.2259	2.5544	2.83369
ARHGAP19-SLIT1	2.93103	0.83913	4.10098	1.56291	4.77328	0.55284	4.34274	2.62656	9.59171	6.13122	11.395	7.45739	2.64263	2.14405	2.40576
ARHGAP20	0.325594	0.418431	0.307311	0.673227	0.566711	0.256966	0.565113	0.202499	7.96153	4.28913	5.55691	3.71491	0	0	0
ARHGAP21	26.68	29.6832	25.7534	24.5759	20.2117	22.3146	26.3848	19.2685	35.1608	40.1839	32.094	37.7145	21.1019	20.5338	21.4486
ARHGAP22	2.22937	0.960664	3.29255	0.821453	6.20393	2.75176	6.68445	5.30474	3.58089	1.36449	3.23738	0.874045	5.78276	4.6047	1.00116
ARHGAP23	11.3385	14.7822	18.074	13.7383	20.544	8.83307	18.7625	13.6264	8.1408	6.45279	8.18897	7.82353	17.0703	17.9503	11.2827
ARHGAP24	2.06247	5.2057	1.55494	2.50966	3.06737	11.3168	2.74022	9.28529	0.267715	1.35319	0.364033	1.4132	0	0.0207361	0.113059
ARHGAP25	0.197151	0.774171	0.919634	2.01849	1.4012	1.39277	0.486845	0.677612	0.0206471	0	0	0	0	0	0
ARHGAP26	7.82636	12.2454	8.19378	5.14917	17.0743	3.50775	7.58902	6.44643	1.22162	1.02165	1.30146	2.35445	0.303506	0.306913	0.560217
ARHGAP27_loc2	0.396104	0.296943	0.363477	1.59995	0.241303	0.0377294	0.117377	0.453806	0	0.0435869	0	0	1.25826	0.508953	0.138748
ARHGAP27_loc4	1.85385	4.11965	2.66514	7.0201	0.941126	0.676897	0.755356	1.46904	0.232979	0.169997	0.112933	0.207487	3.97502	3.19256	1.56931
ARHGAP28	0	0	0.0190679	0	0.075952	0.0791707	0.123151	0.285678	0.326426	0.423012	0.358053	0.40932	0	0.0222496	0.0121311
ARHGAP29	69.7903	34.2404	94.9297	35.4455	48.5518	4.75823	47.0045	8.37021	0.933313	0.181602	0.218748	0.227335	3.16563	2.13411	2.00106
ARHGAP30	0.180809	0.35961	0.201469	0.912906	0.23603	0.627382	0.133947	1.61279	0.0162305	0	0.0269743	0.0578186	0.0273502	0.124458	0.0452385
ARHGAP31	4.97268	8.84144	6.74378	3.56031	7.84944	13.0189	14.0435	9.32463	8.96827	11.4577	8.70045	12.9452	9.46895	7.58961	8.56483
ARHGAP32	2.648	3.43196	2.09763	2.06458	4.25342	4.10766	4.64401	4.53823	5.86782	6.74939	6.43927	6.479	7.78215	9.37398	6.85877
ARHGAP33	6.41356	1.56603	6.2384	5.8072	4.20403	0.562028	3.2879	4.99654	17.0552	14.5948	22.1294	12.5877	5.14764	10.6443	4.14863
ARHGAP35	20.211	24.3008	17.7578	10.4949	17.162	19.6108	15.7298	15.8022	30.856	29.8897	35.7146	31.0175	25.6188	23.3206	28.4245
ARHGAP36	0	0.0393191	0	0	0	0	0	0.0210314	0	0.0404003	0	0	0.0388755	0	0.021434
ARHGAP39	4.2849	2.8083	3.95244	3.1926	3.94268	3.92199	3.68687	3.2216	5.8898	5.37812	6.33925	5.12546	3.20198	4.42078	3.59595
ARHGAP4	0.729441	2.84069	0.136914	1.22765	0.525164	0.568474	0.466697	0.379865	0.583361	0.401335	0.813701	0.504688	0.315973	0.532533	0.309709
ARHGAP40	0.0194045	0.477965	0.0534185	0.261263	0.378274	2.73549	0.115002	0.778093	0.0487723	0.042705	0.121586	0.0173743	0	0	0.113284
ARHGAP42	1.65192	3.64153	1.68182	1.88728	3.32017	1.21743	3.46588	1.22948	2.667	2.58732	2.15325	2.6343	7.49456	6.22305	9.44684
ARHGAP44	0.33577	0.618496	0.172543	0.700727	0.294549	0.319825	0.497491	0.369296	0.0337577	0.0443374	0.0561036	0.0120256	0.156435	0.215715	0.627274
ARHGAP5	16.0413	16.1533	12.3077	13.9019	8.8256	12.3138	9.14865	7.2214	13.0824	16.2696	14.928	16.3872	6.98348	6.92427	9.67186
ARHGAP5-AS1	2.08945	2.65207	1.24272	4.55849	2.02717	0.847688	3.03848	0.664952	4.23056	5.32224	8.6069	5.19679	0.573594	1.03578	1.80715
ARHGAP6	0.89279	1.28121	1.11418	1.15698	1.4576	1.12252	1.04501	0.419367	0.673197	0.442088	0.745879	0.455649	1.18168	1.18538	1.92849
ARHGAP8	0	0	0	0	0.039058	0	0.0474974	0.146909	0	0.0705511	0.0669554	0	0	0	0
ARHGAP9	0.0552277	0.335159	0.219607	1.51816	0.089718	0.0701401	0.0545518	0.021091	3.58599	4.53765	5.26763	5.60429	0	0.0788467	0.0214947
ARHGDIA	106.988	69.6298	173.975	148.175	142.829	63.3709	171.481	97.7019	119.491	104.554	96.4771	104.139	148.834	113.078	73.2772
ARHGDIB	0.133369	0.238051	0.203972	0.523741	0.920802	0.169381	5.53295	0.61119	0.111739	0.0978387	0.0928523	0.159221	0.282439	0	0
ARHGDIG	0	0.120259	0	0.0944946	0	0	0.0831889	0.385953	1.12897	0.864962	2.0522	0.502722	0.47561	0.0601187	0.0655567
ARHGEF1	28.7869	18.4685	17.5328	14.4405	21.2379	15.604	13.5152	14.1538	22.3955	23.5015	20.4304	22.0475	15.5722	21.2376	12.5673
ARHGEF10	14.1749	8.80645	10.1696	5.61429	12.922	7.72635	16.9309	11.419	9.83722	7.81014	11.2346	7.12671	9.05066	10.7808	8.13328
ARHGEF10L	5.37349	23.8372	3.91304	7.7576	5.09042	12.1384	4.25471	10.9994	4.15094	8.25913	5.44427	7.37145	8.50858	11.0191	17.0955
ARHGEF11	6.35354	11.977	10.6081	11.1721	7.47588	10.214	7.25561	9.36021	9.29968	7.92173	9.3363	7.33026	6.43502	7.73523	7.05679
ARHGEF12	18.8259	25.7713	20.6221	13.3083	27.1081	35.6224	25.5186	22.0274	20.2305	20.2166	14.2451	22.4592	22.3423	18.631	27.1273
ARHGEF15	0	0	0.0123387	0.0678902	0	0	0	0	0.0168983	0	0.014042	0	0	0	0
ARHGEF16	0.292133	0.709145	0.107228	0.622771	0.166101	0.908984	0.0865674	0.535503	1.17482	1.50015	1.03726	1.06372	0	0	0
ARHGEF17	5.21979	5.08335	4.39634	2.20245	2.91862	1.72538	2.04849	3.09174	8.33455	11.6178	10.4312	10.1153	17.2387	26.378	15.6596
ARHGEF18	16.5761	12.462	14.8076	17.9741	15.5217	11.1583	11.2964	9.26055	15.3968	14.2334	13.5793	13.7493	17.3347	17.6966	15.2395
ARHGEF19	6.70555	7.72915	3.06822	6.33462	2.42649	2.26247	1.62429	2.07236	4.06427	1.86981	3.12926	1.52145	1.29623	1.27165	0.576006
ARHGEF2	55.4207	61.9918	32.0675	56.2618	39.4209	80.333	29.5122	110.698	30.2897	24.7275	30.2119	39.6979	12.205	13.3975	10.7874
ARHGEF25	15.9135	15.8815	4.86758	5.89738	11.4163	18.6246	7.91676	12.465	200.525	244.538	302.31	208.113	16.2353	27.5491	17.021
ARHGEF26	4.88068	2.57938	6.51353	4.16068	4.11087	0.960101	3.55283	0.935998	12.1074	10.251	11.4903	10.1556	10.4258	9.28181	6.00841
ARHGEF26-AS1	0.106488	0.0456171	0.156347	0.17922	0.0259486	0	0.0946663	0.0732004	0.669133	0.351535	1.22327	0.457665	0.0902049	0.0912176	0.298406
ARHGEF3	11.4992	16.5429	10.0216	9.23159	12.1674	14.5612	9.32975	8.94729	13.4467	14.9813	14.7059	13.9411	3.32075	5.66256	14.2307
ARHGEF33	0.0531376	0.0995879	0.0365705	0.245935	0.129484	0.594717	0.157462	0.39571	0.0667796	0.204653	0.0416191	0.13084	0.0281327	0.184915	0.186131
ARHGEF35	0	0.048683	0.145998	0.191265	6.31393	2.77116	1.51543	1.51032	0	0	0	0	0	0.0243371	0
ARHGEF37	1.80286	3.40722	2.1085	3.25237	3.70402	1.25707	5.88361	1.94399	0.90332	2.02275	1.36591	2.60599	0.698711	1.53928	7.77346
ARHGEF38	0.610192	0.346543	0.525996	0.404559	0.43931	0.281802	0.397251	0.423686	0.557706	0.783359	0.65654	0.860919	0.469898	0.296983	0.626104
ARHGEF4	13.28	27.5958	5.24903	32.3164	11.4193	4.83464	5.51093	4.99973	19.7269	29.3003	31.9297	28.7226	0.995266	1.69657	2.00682
ARHGEF40	19.7541	16.6922	15.0752	9.77726	27.6584	36.6296	26.8048	24.6092	36.4778	22.2468	28.5976	16.8864	39.3821	42.2696	28.1031
ARHGEF5	0.115166	0.0896994	0.182539	0.387651	6.5056	3.11142	1.75289	1.89518	0	0	0	0	0.0665156	0.0112104	0.0611221
ARHGEF6	8.16581	13.1397	7.45554	4.67887	7.09934	8.335	10.9892	8.13305	14.5811	8.05993	17.848	8.6709	9.26562	13.6755	13.9423
ARHGEF7	3.87549	4.49401	5.15777	5.80975	8.91989	9.06973	10.1627	10.4753	20.8123	25.079	25.7976	24.0144	8.28195	7.33064	7.04977
ARHGEF9	7.20913	4.91309	4.71241	2.69988	4.62414	1.75164	7.26101	3.60855	25.4465	33.6151	38.0412	32.327	7.70598	11.5631	18.9021
ARID1A	11.3077	10.1335	16.5158	12.5705	10.3185	7.40204	10.1219	9.28754	15.0793	15.116	14.8082	16.65	12.9467	13.3579	14.3939
ARID1B	4.41489	4.67904	5.61709	3.58504	5.54647	5.84698	5.6844	5.24172	5.00141	6.09942	5.04107	6.23456	8.74926	7.89101	9.4071
ARID2	5.01994	4.79824	5.36479	4.43695	3.02066	2.87544	2.49949	3.16904	5.88812	6.08756	5.53481	6.95921	5.14186	5.30928	5.4865
ARID3A	1.88724	1.80612	0.902743	2.77076	0.489231	1.3769	1.10064	2.80622	0.90833	1.32556	1.21607	0.988709	0.53147	1.03188	0.797029
ARID3B	2.91107	1.0825	1.63246	2.60845	0.476191	0.667534	0.49921	0.94187	0.711362	0.77117	0.985206	0.784367	0.813418	1.14003	0.755329
ARID3C	0.218463	0.795471	0.0400938	0.44121	0.266172	0.0832357	0.129474	0.0500576	0.274549	0	0.36503	0.0391215	0.277587	0.888895	0.204063
ARID4A	3.65653	3.73455	3.94048	2.93445	3.50821	3.3785	2.95241	2.6368	7.37497	8.56252	7.29375	8.7425	4.16716	4.92871	5.79333
ARID4B	6.72559	8.34051	9.12109	12.0617	6.53792	7.35813	5.32263	8.11794	5.73666	9.22373	6.41244	9.2546	6.8164	7.42315	6.4862
ARID5A	8.09321	11.792	6.54191	23.8686	8.62419	20.1543	5.60093	15.1145	8.83184	5.86268	5.27245	5.83807	6.79657	6.3839	5.53946
ARID5B	5.33644	6.66879	5.11567	8.19053	10.0561	5.40364	14.4731	6.25041	5.19949	8.99731	4.62822	8.9535	18.5703	19.1993	16.3099
ARIH1	19.0863	18.5494	14.2936	19.1968	10.0039	10.617	9.83828	8.82361	8.65793	7.44976	9.62663	9.09754	13.672	13.6399	14.8231
ARIH2	30.1097	37.59	32.9827	29.4302	33.3969	28.5995	26.8463	21.1453	25.6858	22.1657	23.6196	23.0704	17.6676	19.4463	17.6274
ARL1	42.6981	24.1923	26.0961	22.1007	26.2469	36.8183	20.292	27.4865	18.9329	16.1344	21.7061	17.24	20.5072	21.7726	31.0415
ARL10	6.84304	9.25444	6.34368	5.42433	7.71143	7.89734	8.7894	10.3819	6.69203	8.53231	7.70723	9.70299	9.22422	7.77732	8.64443
ARL11	0	0	0	0	0	0	0	0	0	0	0	0	0	0	0
ARL13A	0.0698979	0.112285	0.0641404	0.117638	0.0425812	0	0.103564	0	0	0.076915	0.0364975	0.0312925	0.0370061	0	0
ARL13B	4.77529	4.44036	7.46507	4.59592	9.35431	7.50371	7.94381	7.51844	4.72554	4.59392	4.27021	6.41354	4.22374	3.26078	4.17339
ARL14	0	0.0451405	0.0386783	0.70939	0	0	0	0.0482905	0	0.0463817	0	0	0	0	0
ARL15	2.6603	2.39794	3.19387	1.79092	1.99878	1.60485	1.77373	1.14294	4.84776	6.61099	8.31139	6.45119	2.01877	2.56367	2.35552
ARL16	35.1316	30.1921	31.0439	29.6039	31.1193	26.3942	30.4889	20.9253	36.3382	28.6359	49.9746	38.4031	31.0251	31.2702	28.8658
ARL17A_loc1	1.38651	1.34499	1.55811	1.35275	1.71378	0.909153	2.09897	1.69208	1.4773	1.85737	2.06699	1.61028	1.03194	1.96871	1.44292
ARL17A_loc2	1.56682	1.44133	1.89858	1.30158	1.68872	1.17671	2.30658	1.50739	1.67875	2.05567	1.85651	1.87952	1.29746	2.15086	1.18443
ARL17B_loc1	2.54631	2.27246	3.50486	2.85697	2.28985	1.38594	3.32359	2.5005	1.82858	1.93467	2.9757	2.49704	1.99005	2.85629	3.04387
ARL2	44.0047	45.1699	30.3207	48.3485	41.1582	44.3959	30.699	23.7824	48.9511	42.9043	51.1914	38.2522	32.0649	40.2917	60.4578
ARL2-SNX15	17.0344	17.53	14.2299	17.2014	15.5062	17.0461	16.942	10.8123	18.9224	18.2275	17.6052	19.2319	16.6481	16.835	19.2265
ARL2BP	39.9398	39.653	51.8637	38.3612	60.3799	28.514	55.3563	23.9868	49.189	40.7149	34.0624	41.7638	55.5868	47.9283	38.3247
ARL3	11.5566	7.74122	11.1046	6.39244	10.7262	7.5302	8.85587	8.18021	15.7446	15.5518	19.0024	16.2397	23.102	22.5574	25.8011
ARL4A	19.8636	27.6713	22.3002	20.7374	18.9452	14.3085	12.738	5.68931	8.36656	8.33326	13.0621	10.2961	13.9178	12.3792	13.046
ARL4C	32.599	63.2651	17.551	20.1337	71.2289	38.7018	65.3497	63.0297	14.5151	19.1817	11.556	20.9637	190.625	235.57	295.656
ARL4D	12.4787	24.9171	11.606	43.9955	6.96328	21.2597	5.3112	18.6359	3.27247	11.3871	2.47213	8.05436	3.29435	2.57093	1.14508
ARL5A	7.45472	6.86475	7.37689	6.13906	5.69557	6.29113	5.27338	3.08357	8.32267	10.1126	10.0595	9.84571	5.73733	5.06231	5.93372
ARL5B	7.91559	4.73335	6.24612	9.22689	4.10911	2.59635	3.24005	4.02269	7.70273	7.13427	8.07334	8.92135	5.8214	3.54525	3.75804
ARL5C	0.0562003	0.0601874	0.154713	0.0945854	0.205421	0.0535315	0	0	0	0	0	0	0	0	0.0656197
ARL6	3.1116	4.40842	3.65835	4.74588	4.10704	5.8968	1.87293	4.60464	2.48475	3.95897	3.62181	4.52734	1.13257	1.35352	1.36242
ARL6IP1	95.3799	42.6384	118.599	137.095	252.051	66.7614	232.32	93.0488	139.996	157.618	141.612	162.456	149.834	116.906	116.091
ARL6IP4	67.9043	55.1252	66.3824	57.1417	47.4137	32.8054	44.3442	35.5382	40.5423	40.3396	38.5193	38.2104	47.4963	49.5191	38.4135
ARL6IP5	80.2622	74.5429	79.6588	57.04	82.3764	70.6835	68.7774	55.6915	56.3264	67.4925	59.0663	70.5207	53.0352	54.8692	66.8732
ARL6IP6	9.93737	7.10918	9.68762	5.6534	11.5229	9.3512	8.82826	10.0106	9.22195	8.38276	10.4612	10.5806	11.348	7.15071	6.77031
ARL8A	22.9696	26.4176	22.0408	37.255	16.8893	24.5843	15.2781	22.7433	30.0305	36.4185	29.952	40.6353	26.6753	28.8591	42.3559
ARL8B	27.1188	45.0466	33.6209	74.2704	31.1233	53.9741	32.6782	25.9201	24.4525	30.0082	24.5378	33.1112	29.3576	26.7226	37.3547
ARL9	1.06258	1.5396	2.46632	6.20656	3.73159	0.17861	0.555659	0.214831	3.45627	2.33851	2.61098	2.23862	0	0	0.0729809
ARMC1	17.7202	15.3607	20.313	15.9578	20.9118	15.5708	14.9282	8.397	16.5097	15.8239	16.7033	15.6337	9.80404	8.88098	8.77437
ARMC10	13.5806	11.2911	11.1693	10.8169	15.6882	17.6529	15.4255	11.3729	23.125	20.3694	22.7562	22.7823	12.3757	13.7401	14.726
ARMC12	1.84411	1.48121	0.634581	0.698322	0.898735	0.307395	0.819696	0.158457	0.92702	0.608774	2.07026	0.701751	0	0.493646	0.753618
ARMC2	0.283113	0.642067	0.458459	0.33634	0.973949	1.03109	0.86362	0.801349	0.669735	1.81423	0.904365	1.46131	0.828797	1.65837	2.48895
ARMC3	0	0.0213694	0	0.0335823	0.0972455	0.0950312	0	0.137163	0	0	0.0208379	0	0	0.149559	1.95704
ARMC4	0.0315984	0.0338402	0.115983	0.0265902	0	0.015049	0	0.0181008	0.138987	0.0695413	0.0989957	0.0848776	0.0167292	0	0
ARMC5	2.84371	2.29722	2.89067	6.08563	2.64335	1.71627	2.23381	2.17666	2.9268	3.64174	3.12333	2.77667	3.36153	4.30487	3.29171
ARMC6	15.9068	10.3944	19.1116	13.0831	16.0683	3.50964	13.049	2.31661	40.8562	31.3731	36.461	26.232	14.5117	12.9906	12.5917
ARMC7	7.04367	13.8201	7.40407	12.2969	5.47576	5.70781	5.25704	2.4691	4.09569	4.5695	4.55619	4.75359	5.70502	6.38819	4.57242
ARMC8	6.61132	6.39764	9.75586	5.65862	10.7736	7.31591	7.98274	5.91347	8.92887	7.46738	8.55785	8.46055	7.15289	6.46254	7.39526
ARMC9	2.09486	7.91973	2.54763	2.88849	10.3631	14.4484	8.93753	5.84102	6.34377	7.4154	5.61416	6.531	8.76575	8.99929	7.75046
ARMCX1	24.5714	21.2879	20.0291	27.6699	13.3749	12.3375	7.75243	6.61162	17.954	18.7404	20.7852	18.9233	9.31531	12.8253	16.0518
ARMCX2	32.0112	30.4265	22.6233	28.584	40.9567	47.5817	21.9171	23	9.29504	9.64591	9.37908	8.19918	7.31362	12.3611	13.1366
ARMCX3	45.0969	51.4246	33.3709	28.2823	31.8715	39.8603	22.2725	25.2879	26.3368	37.8683	33.5904	42.0391	31.3651	34.6517	49.1105
ARMCX4	3.23642	1.97943	3.35059	2.88217	2.1922	0.732957	1.27984	0.445119	2.60724	2.85155	2.89924	2.7661	2.32855	2.71416	2.46198
ARMCX5	4.11289	4.98679	5.12083	6.73906	4.70202	3.08919	3.94623	2.03427	5.44203	3.96754	4.9763	4.60729	3.87536	4.67548	3.21559
ARMCX5-GPRASP2	5.77632	7.78882	9.93369	9.58035	9.37234	4.12985	7.83316	4.85518	5.62462	5.01726	4.6447	5.04676	6.75314	8.25165	7.90392
ARMCX6	20.6605	24.3727	25.788	30.6126	28.2883	40.4262	22.8202	13.5964	17.5505	20.9639	17.3148	22.1267	24.5541	30.4911	29.7934
ARMS2	0	0	0.0591251	0.21688	0.0785032	0	0	0.0738185	0	0.141801	0	0.346147	0.0682249	0.0689908	1.12847
ARNT	12.8173	13.9024	10.0936	12.789	9.20122	12.0746	9.71251	13.8649	6.29282	7.66495	6.2946	7.90637	8.48078	10.0828	8.68082
ARNT2	2.75902	1.85117	4.68986	1.94409	7.98873	3.07128	9.21005	5.18889	23.227	22.2853	23.4667	24.6367	25.6504	28.2697	28.731
ARNTL	8.17016	18.1615	6.69962	16.1884	8.44828	9.52995	5.95247	7.6122	3.34974	8.69282	3.55003	11.5005	12.3324	13.7324	10.5544
ARNTL2	7.11573	6.49066	11.0382	6.947	6.23016	7.87078	5.38558	6.38774	1.79044	1.19485	1.38326	1.08256	16.064	6.10192	2.9313
ARPC1A	49.8334	40.2651	61.9255	50.8756	91.45	49.2298	86.0227	52.3417	80.3297	85.0451	62.7433	77.7622	54.182	50.3498	47.1408
ARPC1B	48.7727	46.3988	46.9683	32.5665	86.6295	93.9671	56.9198	45.0207	5.95468	9.42876	3.763	10.9746	26.7381	17.0736	14.3113
ARPC2	123.461	105.473	160.292	107.98	157.931	176.846	184.322	152.701	104.866	95.2106	91.4181	108.954	235.818	182.847	129.51
ARPC3	143.307	113.151	130.493	127.32	128.235	89.4931	98.4408	55.4799	81.3863	82.9263	75.6754	99.4252	101.939	93.9655	83.3248
ARPC4	37.4397	49.7968	73.0645	59.1322	88.4563	59.6064	95.2598	44.4903	51.1942	56.7398	42.709	61.5981	91.0919	79.3448	54.6356
ARPC4-TTLL3	11.9495	13.3115	14.374	13.55	17.9149	12.3507	17.9979	16.3927	10.2423	11.4239	10.2369	12.5711	16.1227	20.4174	12.8638
ARPC5	164.554	136.986	153.811	124.049	95.726	79.7351	89.8887	57.1437	50.5347	59.1213	50.738	62.0452	99.6467	51.5411	46.9837
ARPC5L	52.5206	41.1127	65.3857	88.0825	45.4829	39.3285	33.009	25.155	24.9902	17.8799	20.0451	18.629	21.9816	20.5034	20.5307
ARPM1	0.0556391	0	0.0510562	0.561845	0.0338949	0.0529969	0.0412186	0.0318722	0.0349616	0.0306124	0	0	1.26665	1.40003	1.1044
ARPP19	47.5307	45.8422	38.5348	40.175	21.7961	20.4817	25.5337	18.037	25.1369	20.9944	27.727	27.3964	54.9552	41.7267	49.9928
ARPP21	0.095267	0.170043	0.184553	0.32067	0.180556	0.0403302	0.0470506	0.303181	0.212844	0.256253	0.59693	0.199033	0	0	0.0247187
ARR3	0.116931	0.250453	0.250366	0.262394	0.0949779	0.148504	0.05775	0.35724	0.195934	0.25734	0.325633	0.104697	0.206356	0.208673	0.0910195
ARRB1	0.152526	0.443369	0.173287	0.110015	0.309725	0.574212	0.484262	0.108175	4.93813	2.76533	6.46997	1.91195	0.023072	0.00777699	0.00848046
ARRB2	15.3578	14.1199	14.3321	14.9231	16.664	8.61149	15.2843	12.6153	39.548	30.0685	44.5138	28.7734	11.0151	9.92867	5.95472
ARRDC1	28.3472	20.6656	19.7129	13.048	11.6097	10.4426	8.24828	11.3081	5.19349	4.39709	5.27865	5.07629	9.25787	10.4223	7.41721
ARRDC2	9.69306	22.8417	5.62975	27.2215	7.89667	29.0722	5.27164	20.3373	4.08468	2.77235	4.11731	3.56457	1.03858	0.823717	0.224557
ARRDC3	17.1415	18.4305	18.4907	24.8393	12.7566	28.8682	12.7694	40.5096	9.11996	10.7122	5.65896	8.60666	11.9081	13.6454	14.5618
ARRDC4	3.72377	1.99397	3.13862	6.96347	6.82227	2.12816	16.9606	6.19393	14.6286	31.4453	15.6847	26.9327	12.7343	31.7796	88.4392
ARRDC5	0	0	0	0.0566533	0	0	0	0.0771314	0	0	0	0	0	0	0
ARSA	8.78494	20.3324	8.70478	10.2872	15.1041	22.041	12.4085	22.2818	7.61514	11.8943	9.47816	9.87968	8.72766	14.8039	12.2964
ARSB	3.6873	4.42978	8.02708	4.8832	3.51407	3.98926	4.81074	3.74956	2.68052	2.36606	1.62324	2.16493	6.79373	7.10116	6.67473
ARSD	3.13612	4.62248	5.03365	4.43214	8.14791	4.93355	7.6742	5.52091	3.1173	2.74153	2.75016	2.42644	6.06292	6.599	6.53246
ARSE	4.96784	7.02169	8.81646	3.26797	2.98028	0.336279	0.896719	0.231128	3.20084	2.49742	2.44914	2.23534	0.320422	0.67504	2.09052
ARSF	0	0.0253664	0.021735	0.0797274	0.144293	0	0.315848	0.054273	0.148835	0.286703	0.0247356	0.127248	0	0.0253618	0.0553118
ARSG	0.346542	0.327465	0.205763	0.137231	0.173856	1.86401	0.332234	2.05519	0.589219	0.403764	1.10698	0.419799	0.194263	0.436541	0.928256
ARSH	0.0327024	0	0	0.110076	0	0	0.0484532	0	0	0	0	0	0	0	0.0381834
ARSI	2.72197	13.5014	1.64327	6.08803	2.61822	4.26433	1.06131	2.70817	0.0225051	0	0.0374024	0	0	0	0
ARSJ	13.2731	17.7684	17.427	8.32549	44.1888	20.2938	48.3123	29.3332	1.52342	1.67075	0.728866	1.56778	23.2727	15.2873	6.40497
ARSK	9.78485	9.73052	4.95872	6.65603	6.89547	5.08226	5.2535	4.23802	3.89902	5.12097	5.16261	5.06741	2.22017	3.26725	4.77693
ART1	0	0.0443733	0	0.0697333	0	0	0	0	0	0	0	0	0	0	0
ART3	0.031607	0.101548	0.116014	0	0.192547	0.0602121	0.140491	0.0724226	0.556099	0.45214	0.462105	0.537703	0	0.0338432	0.0369044
ART4	0.0383636	0	0	0.258265	0	0	0	0	0	0	0	0	0	0	0
ART5	0.140805	0.113096	0	0.0592439	0	0.0335296	0.0521557	0	0	0.0387352	0.110283	0.0945553	0.447279	0.527684	0.575416
ARTN	11.7925	5.94671	9.32406	5.39525	1.01132	0.354423	0.254451	0.590259	0.215825	0.15748	0.149454	0.230652	0.333381	0.153238	0.133679
ARV1	10.1105	12.166	8.82597	6.62796	11.6725	10.1353	9.93065	6.29057	15.9898	12.2505	15.5411	14.4097	10.3848	10.096	11.2303
ARVCF	4.24356	3.5448	2.68687	3.02342	3.42962	1.7246	2.64072	4.21351	22.9319	20.4839	31.0211	16.4142	8.50739	11.5564	9.84353
ARX	1.45686	0.348996	0.897105	0.612977	0.560531	0.0730357	0.340824	0	4.09539	4.80935	4.82449	4.35958	0.101488	0.328407	1.92486
AS3MT	9.07436	11.232	8.38967	7.17563	7.77812	5.29899	6.65492	3.3174	3.89685	4.31527	3.40485	4.75658	9.97062	7.83656	10.9413
ASAH1	40.7464	114.201	50.7358	53.6621	52.5451	49.7184	43.0711	23.6695	42.9747	45.6209	56.4697	52.3369	54.1104	91.8538	180.26
ASAH2	0.557628	0.920666	0.682263	0.469246	0.509554	0.464754	0.344253	0.34605	1.60597	1.04825	1.33452	1.1234	0.418236	0.472689	0.461188
ASAH2B	1.59848	2.22545	2.27357	2.55574	1.3633	2.28386	1.18419	1.46507	5.12259	2.63844	4.25675	3.29187	1.43869	1.79715	1.21316
ASAP1	19.8857	25.6705	22.6535	19.8118	31.1066	21.2323	39.1861	25.195	22.0368	22.3615	15.3358	21.6572	20.7583	16.1323	14.6349
ASAP1-IT1	0	0	0	0	0	0	0.0677739	0	0.0574858	0	0	0	0	0	0
ASAP2	15.5804	9.29423	14.7808	9.06921	14.9746	11.1304	14.9558	12.9961	11.5936	10.2158	9.52185	9.37014	3.32844	2.06966	2.14288
ASAP3	15.701	17.4804	7.42497	7.5347	12.9953	9.49509	11.331	11.7984	16.1298	15.7421	16.145	12.7183	11.9116	16.4044	16.7332
ASB1	9.52418	4.33299	5.34628	8.67513	11.5449	8.82525	10.3468	13.22	7.48463	6.58025	7.41106	6.63671	20.8036	12.0089	7.74748
ASB10	0	0	0	0.0397832	0	0	0	0	0	0	0	0.0211651	0	0	0
ASB11	0	0.020303	0	0.063813	0.0230982	0	0	0.0217198	0.0953005	0.187751	0.118788	0.169746	0	0	0
ASB12	0	0	0	0	0	0	0	0	0	0	0	0	0	0	0
ASB13	5.11331	8.39398	2.58581	6.47	3.27415	2.87963	4.4793	2.22355	15.385	10.0006	16.9941	8.37135	7.21247	7.65312	6.84191
ASB14	1.46836	1.09888	1.49352	1.22074	1.70281	0.876252	1.17954	0.952609	1.97873	1.09016	1.86598	1.25138	0.674368	0.625111	0.578374
ASB15	0.0208498	0	0.0573972	0.0701806	0	0	0	0	0	0	0.0217736	0	0	0	0
ASB16	1.07132	1.76296	2.18195	1.36327	1.62364	1.07022	1.00659	1.67643	1.41203	2.09897	1.3098	1.38036	0.525688	1.4269	0.610184
ASB17	0	0	0.0435053	0	0	0	0	0	0	0	0	0	0	0	0
ASB18	0	0	0	0	0	0	0	0	0	0	0	0	0	0	0
ASB2	0.0340935	0.146049	0.156426	1.14759	0.103847	0.0324745	0.27783	0.214831	0.599849	0.318888	0.391646	0.0610532	0.974709	0.930894	0.298558
ASB3	8.25757	8.19946	7.30153	9.71479	11.4284	12.4091	7.36462	7.1413	7.53127	8.84396	7.11645	10.2291	8.72241	11.6531	22.3956
ASB4	0.0132303	0	0.0242811	0	0	0	0.0196026	0	0.0498808	0	0.0967159	0.0592307	0	0	0.0154478
ASB5	0	0.180216	0.154417	0.566424	0.0227807	0	0	0	0.328968	0.534939	0.527202	0.485499	0.0593942	0.0600611	0.0218313
ASB6	16.3902	27.4696	19.8225	25.6472	19.5472	40.9752	17.5713	22.2809	12.8037	11.6877	12.5271	11.0176	12.6623	14.5541	12.9942
ASB7	5.08978	5.49879	3.70564	5.68565	3.05295	5.05053	2.8839	3.47311	1.72916	2.00642	1.96258	2.52403	3.13887	3.17411	3.30448
ASB8	13.9307	16.5818	16.9585	12.8478	10.3256	9.65402	8.53089	5.95413	11.6533	13.2647	14.3903	14.2689	11.7594	14.3159	15.0821
ASB9	1.59952	1.27749	6.02034	0.821289	6.11074	0.3357	3.09295	0.0621197	0.238494	0.26849	0.169871	0.29129	0.22965	0.116114	0.316544
ASB9P1	0.203494	0.0363218	0.466831	0.228321	0.495867	0	0.251255	0	0	0	0	0.0607346	0.071824	0.0363152	0.0792001
ASCC1	8.78053	11.1698	7.44891	8.13725	11.5452	10.2119	12.5065	8.85544	15.1804	14.5375	16.5492	19.1118	11.3178	14.2498	17.3513
ASCC2	20.2154	21.7138	23.1235	32.6415	35.6039	26.8622	36.832	18.5053	20.9782	19.0072	17.0352	18.0825	21.5536	22.9315	18.6959
ASCC3	6.48769	5.71355	8.69324	6.20766	10.118	5.94434	8.96186	6.06823	5.11821	4.17952	3.93785	4.89975	9.95565	10.9549	9.75401
ASCL1	0.0679232	0	0.0207761	0.15242	0.0275855	0.0215659	0.033546	0	49.3387	73.1476	64.6908	70.2841	0.743186	1.697	21.4394
ASCL2	0	0	0	0	0.0350447	0.246576	0	0.131813	0	0	0	0	0	0.0307983	0.0335841
ASCL3	0	0	0.0715807	0	0	0.0743017	0	0	0.0980324	0	0	0	0	0.0835249	0.0910801
ASCL4	0	0	0	0.0834436	0	0	0	0	0	0	0	0	0	0	0
ASF1A	9.82553	11.1712	18.5265	8.72126	17.0003	12.7991	19.3441	8.04429	15.2518	16.7116	16.9844	18.4186	16.7935	16.5977	17.9419
ASF1B	35.682	6.51094	62.1853	41.6246	33.9341	7.64038	26.1275	20.5676	33.362	16.147	25.1966	17.6702	22.2447	5.72586	0.743309
ASGR1	0.693441	0.195431	0.334907	2.5184	0.222336	0.382401	0.216301	0.501763	2.38507	2.57029	3.96386	3.30053	0.270516	0.429869	0.383525
ASGR2	0	0	0	0.0598926	0.0433582	0	0	0	0	0	0	0	0	0	0
ASH1L	7.54788	8.90147	8.16063	8.06176	5.92983	5.91723	6.81247	6.44016	5.97759	6.50281	6.2868	6.95609	8.30758	9.12107	16.1337
ASH2L	17.6367	19.9237	26.138	15.352	29.09	16.474	27.9858	16.143	14.4189	13.3138	12.457	15.6217	19.8395	19.3312	20.327
ASIP	0.427665	0.549606	0.0784876	0.143952	0.416847	0	0.253459	0	0.214983	0	0.178646	0.229753	0.181135	0.183169	1.19842
ASL	20.0203	32.0902	20.1381	22.4628	13.562	10.3262	17.6258	12.9944	8.78446	8.35925	6.11519	8.88018	14.7748	13.9804	13.274
ASMT_loc1	2.02363	1.1223	1.45903	5.47357	0.660416	1.23913	1.33852	1.11781	0.908268	0.556695	1.35855	0.744177	0.344369	0.580392	0.464121
ASMT_loc2	2.15685	1.44366	1.69645	5.25052	1.36086	1.61419	1.59784	1.3679	1.16167	0.762871	1.36754	0.758683	0.489387	0.577361	0.494675
ASMTL_loc1	5.53554	4.42643	2.57366	4.1406	4.88595	8.78778	6.3791	12.8248	11.3471	11.5869	14.4649	10.7058	5.83532	8.74588	6.80803
ASMTL_loc2	5.73236	4.40008	2.82199	4.01638	5.90511	6.56155	6.67071	12.6839	11.5017	11.0184	13.0261	10.0229	5.23616	7.77119	6.37714
ASMTL-AS1_loc1	1.3514	2.23122	1.49844	1.20039	0.869001	0.572102	1.02896	1.33323	1.13223	1.3425	1.19567	1.39488	0.258366	1.28624	0.504053
ASMTL-AS1_loc2	1.20125	2.33172	1.1023	1.26357	0.754658	0.697249	0.94553	1.67729	1.29735	1.75557	1.33288	1.00835	0.675726	1.14555	0.679375
ASNA1	44.6996	59.2262	50.5568	59.6239	58.7168	62.2217	54.893	30.3933	76.0848	77.9214	68.8697	79.4504	59.1304	72.2606	87.6331
ASNS	73.0081	44.665	24.8188	29.1716	49.7012	135.22	27.4639	139.287	56.3052	44.177	72.6601	185.038	8.68124	8.20618	4.37018
ASNSD1	15.4221	18.3782	22.7091	31.2757	21.5136	18.2385	19.8056	11.6412	21.1975	21.5918	21.5997	22.7852	17.8361	15.5219	15.9768
ASPA	0	0.114613	0.0327351	0.0600387	1.0866	0.0339794	1.69137	0.0408702	0	0.667331	0.0745083	0.223589	0	0	0
ASPDH	0.506533	0.497262	0.0774683	0.284166	0	0.0402065	0.0625417	0.0967203	0.795718	0.325141	0.573058	0.188974	0.0446957	0.135592	0.147857
ASPG	0	0	0	0	0	0	0	0	0	0	0	0	0	0	0
ASPH	18.7091	12.8326	23.2875	12.879	40.4785	29.3765	50.325	47.6643	9.34431	9.98592	9.17485	8.17293	12.0241	11.8751	13.9852
ASPHD1	4.01613	5.18567	3.16259	5.32105	11.6257	9.68563	6.5835	13.6404	9.12789	9.59086	7.34709	7.54895	3.61917	3.01934	1.13074
ASPHD2	2.03986	6.26	1.84038	2.19256	4.44853	39.6272	5.38434	11.9011	5.94571	5.60217	7.07098	6.18535	2.77705	2.4962	2.98219
ASPM	8.26347	0.325022	17.0955	2.28505	11.0541	0.704946	7.88886	3.46482	3.66016	5.48395	4.37598	5.44908	6.87248	1.45948	0.31084
ASPN	0.022144	0.071145	0.02032	0.559028	1.02524	0	0.951477	0	0.027829	0.0243671	0	0	0.0468949	0.0474214	0.0775664
ASPRV1	0.231548	0.440845	0.212476	1.12579	0.0313461	0.122529	0.114357	0.265279	0.549654	0.339725	0.779159	0.345538	0.490355	1.01927	2.01265
ASPSCR1	15.8319	18.5832	11.1845	13.0138	10.8582	13.632	8.8547	8.70873	14.1317	11.0181	14.7541	10.7255	7.04966	10.8055	9.64054
ASRGL1	5.29537	4.37764	9.65445	7.15316	3.53716	0.199101	3.54439	0.851476	19.3516	15.4108	18.0453	14.1617	4.37744	4.87422	7.34896
ASS1	15.9476	34.6404	4.10634	8.23898	1.50027	76.6093	4.31634	32.1028	4.03855	4.36236	7.65279	9.00848	0.254407	0.450211	1.08707
ASTE1	5.03309	4.38786	6.14531	8.89076	5.42272	4.29883	4.65308	3.93156	4.86154	3.57019	3.60543	3.70577	5.08711	4.85472	5.34242
ASTL	0	0	0.0384567	0	0	0	0	0	0.105336	0	0	0.0375241	0	0	0
ASTN1	0.0902964	0.0886438	0.131193	1.01313	6.30756	3.52634	6.27684	11.4485	13.1729	14.8048	16.227	16.5404	6.03945	10.0472	15.92
ASTN2	0.999018	1.80398	0.883272	0.711813	0.977303	0.659852	0.7563	0.53468	1.34714	2.80043	1.80481	2.38315	0.447837	0.749569	0.672628
ASUN	13.7658	14.5767	22.8864	12.5276	8.00909	4.14356	8.70839	5.16105	17.4699	15.0839	19.5243	14.1605	12.0375	12.2141	8.17193
ASXL1	38.1193	30.9487	33.5454	38.7965	27.963	15.633	28.5218	23.052	31.061	30.3111	32.8827	27.0794	15.2133	17.9148	11.5378
ASXL2	5.13046	5.28375	5.86317	6.14486	7.00825	6.70064	7.72975	5.92291	4.7368	4.54585	4.51139	5.05166	5.33246	4.08637	5.14508
ASXL3	0.0361139	0.0232056	0.0530228	0.158028	0.0616008	0.0343989	0.0642095	0.0413748	0.0635395	0.0953746	0.0678854	0.0970067	0.0611834	0.0232014	0.0843335
ASZ1	0	0	0	0	0	0	0	0	0	0	0	0	0	0	0
ATAD1	18.0516	16.0936	17.2328	22.9978	13.4647	14.6517	16.0145	15.527	26.8385	26.6221	26.6689	33.6298	20.8141	19.3688	24.3031
ATAD2	22.7632	9.99534	38.1019	20.3044	36.2159	14.9634	28.7827	20.5504	20.8779	9.35501	17.5099	11.3262	14.0139	5.07922	4.10004
ATAD2B	1.77917	1.34453	1.54704	1.61791	1.99289	1.15484	1.72196	1.20821	2.11873	2.42354	2.53228	2.84561	2.50679	2.78075	2.2784
ATAD3A	17.297	9.8907	18.1346	18.5401	17.117	9.84063	14.2635	8.15983	27.6392	15.7177	25.7056	13.8054	11.9753	10.4965	6.44263
ATAD3B	13.3757	7.82885	14.4754	19.5784	11.0299	5.00135	8.65152	5.36736	22.8963	10.5595	19.0499	8.49081	6.63816	8.57867	4.59805
ATAD3C	5.20171	3.07024	6.08861	7.2374	1.33235	0.534882	0.634959	0.372467	2.34	1.12202	1.35805	0.701271	0.704135	0.91774	0.586649
ATAD5	1.95569	0.464331	4.20715	3.99008	2.92227	0.843539	2.43291	2.23001	4.12719	2.08096	3.86311	1.82541	1.5824	0.474124	0.226192
ATAT1_loc7	8.5848	6.22607	5.08581	6.29461	5.43048	3.784	5.11081	4.35155	25.4498	25.0773	27.6646	23.0599	12.3322	28.033	30.6818
ATCAY	0.0911285	0	0.0836223	0.0958561	0.555147	0.0759509	0.151897	0.208807	20.285	27.3255	30.4295	23.3054	0.0482463	0.012197	0.159603
ATE1	5.35189	7.71474	5.77003	5.20572	4.23967	4.47748	5.608	2.79766	7.97898	6.9864	8.84045	8.76401	6.83046	6.84178	7.93585
ATF1	12.5983	17.6343	12.818	22.0213	8.88655	12.2737	7.95766	6.02662	4.69422	5.0831	4.63939	5.75883	4.47001	4.96984	5.03229
ATF2	9.41601	9.9828	8.68379	10.8962	11.2564	13.0313	10.6428	9.20405	7.37916	10.1663	8.82154	12.5881	10.5832	11.8659	15.4636
ATF3	29.9048	24.7778	19.6881	144.326	12.8279	31.5607	9.43843	28.306	10.702	13.8978	8.84692	20.8742	2.88077	3.78941	9.40071
ATF4	227.473	178.123	152.844	323.805	155.028	284.458	142.057	245.43	123.346	111.765	151.459	190.375	137.814	130.579	117.874
ATF5	11.9429	23.4686	19.6772	33.3365	11.8756	11.2264	8.36617	7.08522	4.67447	5.10387	4.79696	7.54356	6.85677	5.56619	4.60459
ATF6	14.8059	16.2988	12.0276	10.6113	10.1337	12.9513	8.68415	12.4306	12.0681	11.3246	11.7303	12.839	13.4656	13.625	15.322
ATF6B_loc1	36.4329	41.6264	40.1184	18.9298	28.5433	20.9629	25.3269	30.7471	27.1257	45.9409	31.6102	43.6783	41.4035	62.4622	54.4849
ATF7	6.66987	6.50499	6.6388	5.20901	5.98643	4.91594	6.75257	6.74615	7.59456	9.15305	7.80579	10.9187	7.08705	9.22132	10.5343
ATF7IP	23.0955	17.5741	25.6995	18.1256	9.01934	7.06275	9.13114	6.18327	17.6134	23.1669	19.1427	22.758	11.3136	13.9006	19.9835
ATF7IP2	0	0	0	0	0	0	0	0	0	0	0	0	0.650716	0.559319	1.34539
ATG10	3.26569	4.16708	3.46427	1.91002	4.85365	4.21366	5.35333	3.3434	1.30982	2.54861	1.42704	2.67517	3.09005	3.09994	2.86654
ATG12	12.1632	12.6609	14.4529	17.1971	10.2489	13.4383	9.00139	6.59853	10.4286	9.2286	12.6889	10.2347	8.55934	7.76284	9.58583
ATG13	22.7512	27.4482	16.7476	59.5916	12.9889	21.3783	13.9898	14.8082	12.4932	15.1098	12.055	15.4908	13.1781	15.6789	16.649
ATG14	3.51099	5.85332	3.81966	7.14768	3.66033	4.09127	3.1105	5.65356	5.42827	5.32388	4.75016	5.37988	3.00223	3.44934	5.12784
ATG16L1	5.30797	6.5247	6.98448	10.3099	12.9546	13.4665	11.6237	7.91705	10.6563	9.77147	10.8074	12.8232	9.1906	8.86484	7.89318
ATG16L2	4.45625	6.64227	1.9609	5.26308	4.12763	6.85098	2.97309	41.1418	7.56531	7.31241	11.8384	5.5067	2.81457	6.75268	3.34704
ATG2A	6.89031	13.8504	6.67862	10.8071	5.54908	9.43232	4.70362	7.28444	6.52844	5.69645	5.42497	5.56379	4.32596	8.2276	9.95114
ATG2B	2.49066	4.16218	3.55205	4.50617	4.29898	4.54707	4.32069	4.23861	3.5409	5.12739	3.83108	4.68781	3.78008	3.53916	5.65262
ATG3	60.7279	65.5497	74.5677	92.3736	62.8887	45.6773	52.5135	27.8697	36.3786	33.2443	35.5108	36.6139	30.4202	32.1154	34.1551
ATG4A	20.5692	21.1977	25.6028	24.0894	8.3842	6.45929	5.04229	3.23955	4.90581	5.75491	5.33095	4.95157	5.11377	6.40369	5.46364
ATG4B	11.9564	11.1159	8.37062	13.068	17.6074	18.4423	15.6153	18.9807	23.5298	27.785	26.3481	23.7522	18.5781	29.3449	24.7511
ATG4C	6.0079	8.9634	6.34949	6.52006	4.51816	5.9002	2.88533	3.56022	6.87338	7.31774	7.00969	8.03191	2.78591	3.88196	6.19242
ATG4D	16.1503	17.0763	15.0621	16.3283	12.4992	13.1219	13.6365	11.0816	16.834	12.8369	14.5702	13.9357	13.0352	12.3342	9.13767
ATG5	15.1389	15.8406	15.2635	14.7139	16.0308	20.3965	16.5073	9.14007	9.72024	9.48646	7.67795	10.1312	11.3369	8.87731	9.3759
ATG7	12.2552	22.9042	14.4662	16.2863	19.3597	25.7373	20.0257	29.0048	11.2192	16.0101	12.6914	19.1595	17.0775	19.738	27.2259
ATG9A	35.6193	27.2751	20.3487	21.3553	18.7727	18.5754	23.4332	28.3823	28.4377	28.0749	30.8403	27.3888	34.517	41.0346	41.9244
ATG9B	0.0496748	0.132997	0.0341874	0.438916	0.166438	0.189263	0.220801	1.36587	2.27861	0.573948	2.32145	0.411419	0.0394491	0.0797839	0.0290003
ATHL1	8.60665	24.4377	3.41866	12.1047	6.36737	5.02719	5.97989	6.40236	20.5703	25.0527	30.4043	16.2463	2.92208	8.34757	2.49719
ATIC	36.8332	41.3971	43.4843	38.0509	73.4024	44.1932	59.4158	16.8796	56.9611	42.2701	54.3549	42.3578	23.4008	24.065	22.4885
ATL1	5.27384	4.53722	6.77522	5.71017	6.48982	0.803744	7.42326	1.36955	7.09174	8.39543	5.85634	7.00442	14.3516	10.5222	12.6234
ATL2	21.1546	10.5528	20.4118	12.5611	9.62827	9.77301	12.4555	8.10362	12.1996	10.7356	14.2299	10.4534	5.63009	4.77053	4.40465
ATL3	19.4932	16.435	22.7184	23.7382	21.2996	21.6188	25.9754	22.6174	10.1424	4.64526	5.03089	5.98098	15.0926	8.58825	7.30651
ATM	3.06661	4.14667	2.70032	2.31617	4.00588	3.78084	4.53706	4.83147	5.72801	5.98932	6.3218	5.53513	3.48608	4.08906	7.33684
ATMIN	12.535	21.0701	13.7295	18.1818	15.1432	22.8471	14.3133	11.6076	15.8419	18.5122	15.3542	19.2298	17.5765	15.1753	14.237
ATN1	70.7424	55.5628	60.7694	56.5534	64.4705	58.7142	53.4021	44.0143	60.6754	57.2611	64.2649	57.5619	47.4316	91.2425	69.0487
ATOH1	0.0502185	0	0	0	0	0	0	0	0	0	0.157331	0	0	0	0
ATOH7	0.143746	0.115458	0.0989291	0.181444	0.0437843	0.0684598	0	0.0411715	0.225812	0.316353	0.975748	0.321767	0.0380517	0.0384789	0
ATOH8	0	0.0719346	0	0	2.72404	5.55709	0.952558	1.12133	0.434127	3.1888	0.440915	3.09301	1.29038	1.41788	1.54614
ATOX1	109.938	105.912	157.857	223.173	80.8401	57.756	65.1556	40.8377	53.1956	56.8103	46.0249	60.0157	51.3842	58.0802	59.0362
ATP10A	1.88653	5.68523	2.3149	0.719924	0.053454	0.0417895	0.211263	0.025132	0.248113	0.446566	0.183268	0.304442	6.52697	4.75641	2.58692
ATP10B	0.00763169	0.00817311	0	0.0385325	0.0185966	0.0508849	0.158304	0.0874343	6.4739	7.768	5.4195	6.77174	0	0	0.0356432
ATP10D	7.84806	7.34849	9.38966	7.59298	9.5097	10.8985	9.50575	5.97457	4.3332	6.38965	5.94756	6.75819	1.58026	2.37864	3.22473
ATP11A	2.67207	3.58928	2.44597	3.12268	3.15212	3.44128	3.74609	3.89963	11.3632	12.2286	8.95814	9.65777	3.12681	2.14758	3.71491
ATP11B	14.5788	11.2222	11.9816	10.4302	10.6633	17.7543	11.1566	17.2085	4.75629	4.76327	4.19114	5.35132	7.13823	4.83758	3.00123
ATP11C	9.29599	10.7011	9.48865	5.49482	7.78381	8.28993	7.63946	6.76955	7.42574	6.51233	8.37158	7.41357	11.6663	8.241	5.82251
ATP12A	0.0305188	0.0817098	0.0140025	0.0513633	0	0	0	0	0.0383538	0.0503739	0.111549	0.341573	0	0	0.0178169
ATP13A1	24.0276	26.4909	21.1952	17.4869	17.1909	20.1593	15.2635	16.0297	26.7091	30.776	23.2119	27.8701	13.0022	23.5309	18.1804
ATP13A2	45.8352	18.7078	52.4535	12.356	10.9288	10.1766	10.1793	8.95114	9.24439	6.97846	7.04046	6.96999	24.4102	25.0208	16.3938
ATP13A3	22.5184	21.3206	30.6268	46.0865	18.874	45.6343	27.9637	102.151	15.654	12.5765	12.6855	14.707	29.0198	12.0227	11.352
ATP13A4	0.026751	0.0143244	0	0.247622	0.0488895	0.0127403	0.0594532	0.091944	2.65588	2.7376	3.60379	2.57487	0.0141628	0.085931	0.187408
ATP13A5	0.0301725	0	0.0415309	0.203122	0.0183808	0	0	0	0.436065	0.199209	0.89802	0.135079	0.063897	0.0323072	0.0176148
ATP1A1	248.923	377.346	253.17	248.649	172.883	220.907	153.204	114.658	65.5226	61.3351	45.1894	72.3858	89.1854	72.1493	83.0228
ATP1A1OS	41.1992	61.5554	42.1044	42.1215	30.0761	36.8588	27.542	19.4342	11.2908	10.8513	7.88563	11.4535	15.6513	13.5365	14.6611
ATP1A2	0.305314	1.01475	0.10627	0.460689	0.205236	0.110309	0.14039	0.530717	19.6215	28.8467	88.7042	37.1031	0.0780344	0.135275	0.454827
ATP1A3	0.138163	0.147965	0.14087	0.284203	0.37408	0.146225	0.454909	0.193466	32.5274	32.0791	55.0689	30.4598	0.633949	0.493128	0.376414
ATP1A4	0	0.0309026	0	0.12141	0	0	0	0	0.852193	0.825561	2.63673	1.09805	0	0.0154485	0
ATP1B1	50.6691	188.082	40.1044	67.1075	16.3617	50.9788	21.2837	8.52801	30.3069	56.2109	36.5945	53.6309	13.3898	8.80927	52.9098
ATP1B2	0.254367	0.236091	0.171171	0.313941	0.0826445	0.113068	0.226129	0.233138	86.5882	96.7907	101.952	89.8417	3.10639	10.9672	57.2023
ATP1B3	113.752	124.457	121.429	125.18	79.5995	122.759	74.5293	38.9449	108.664	84.023	107.883	87.1404	62.127	64.6844	99.3525
ATP1B4	0.0120059	0.0385728	0	0.121235	0	0.0343072	0	0.0137548	0.0150881	0.171745	0.0125378	0.0967479	0	0	0
ATP2A1	0.803413	0.240915	0.398108	1.00059	0.704782	0.38263	0.6428	1.01249	0.888511	0.318265	0.637649	0.431615	0.391323	0.567767	0.262659
ATP2A2	37.1924	26.8257	43.1643	56.0735	41.8749	40.6594	43.6336	38.1076	63.2022	63.8601	63.7777	60.3264	38.1067	33.4816	46.7062
ATP2A3	0.692431	0.77926	0.247697	1.0666	0.300281	2.11279	0.13911	0.941204	0.0442473	0	0.0122561	0.0105082	0.0372808	0.0628322	0.0137031
ATP2B1	8.41839	15.1894	14.3126	15.5682	17.6049	69.0378	12.2512	56.9631	15.0854	13.758	12.8396	13.2281	4.14867	2.22678	2.60303
ATP2B2	0.00628135	0.64579	0.0230559	0.0634293	0.214287	0.0538476	1.13542	0.0791603	1.60247	5.04572	3.14209	4.76368	0.0133022	0.0201773	0.0586731
ATP2B3	0.00876603	0.00938793	0.00804398	0.309819	0	0	0.0129881	0.0401721	0.0220331	0.0289382	0.0823901	0	0	0	0.0102353
ATP2B4	21.339	24.9983	18.9883	18.4789	27.1565	18.8175	35.2936	61.8445	17.843	39.7659	25.5982	61.3235	80.2596	51.4615	51.6268
ATP2C1	24.9293	24.1322	34.2229	19.8412	47.9851	59.3121	47.2646	40.6332	23.0669	23.2597	23.4004	23.8936	40.911	35.1213	37.152
ATP2C2	0.0496502	0.0354484	0.0759343	0.139269	0.221808	0.0472924	0.147128	0.075844	0.291185	0.218539	1.19256	0.444557	0.0175242	0.035442	0.0193239
ATP4A	0.0479676	0	0.0146722	0.0538198	0	0.0152299	0	0	0.0602823	0.0703775	0.0500931	0	0	0	0
ATP4B	0.0731764	0	0.0335745	0	0	0	0	0	0	0	0	0	0	0.0391768	0
ATP5A1	153.713	167.477	165.369	93.4092	223.634	140.693	221.981	81.7132	222.774	196.958	253.534	204.953	232.011	221.962	184.833
ATP5B	465.085	441.487	531.468	484.26	433.262	197.58	389.961	140.678	318.921	231.966	329.602	258.171	327.308	279.43	253.236
ATP5C1	77.5514	76.1531	96.3664	66.0908	71.0517	40.4956	80.3419	40.518	131.623	119.803	135.356	126.285	124.195	97.6416	88.8471
ATP5D	74.7909	75.2425	51.0738	49.143	33.8424	17.0191	37.094	19.8666	93.9256	75.1075	90.8196	68.1459	50.6747	56.3229	41.9707
ATP5E	299.023	241.454	319.33	358.844	253.047	143.547	198.247	86.8871	269.317	252.743	283.082	265.992	345.304	299.646	250.47
ATP5EP2	139.136	109.111	150.962	164.737	119.868	64.0614	107.427	39.6721	123.954	117.888	137.86	126.482	160.695	141.35	110.639
ATP5F1	38.6561	43.7056	58.7498	55.5257	51.9935	29.3272	43.0366	17.6095	61.7215	57.6391	64.6105	65.1273	50.0814	45.8488	51.494
ATP5G1	83.8356	37.0387	102.334	95.9556	64.3057	20.916	56.1231	17.251	82.3945	60.6671	92.4643	48.4513	32.4688	28.9706	33.1478
ATP5G2	88.2418	52.8977	121.963	108.544	98.7243	41.1016	77.9958	35.9057	148.162	174.382	168.71	182.531	106.478	108.938	78.4557
ATP5G3	0	0.0349442	0.0299417	0.164746	47.8453	18.9432	39.643	11.8316	11.5843	9.4969	11.0744	9.96253	45.5197	35.7939	37.4505
ATP5H	110.472	122.74	129.544	104.591	153.35	130.133	126.53	90.5388	122.922	96.8855	108.367	100.618	98.6615	93.4782	82.4166
ATP5I	144.303	101.013	125.231	202.354	121.655	60.7723	91.29	47.7634	117.813	114.816	139.272	114.667	113.165	114.436	101.927
ATP5J	57.5406	49.5047	45.4558	44.2239	57.903	43.9104	48.9298	24.7751	41.3969	39.1524	43.0654	41.5016	42.3342	37.8285	38.559
ATP5J2	84.2618	65.2187	85.5806	85.249	123.662	50.71	103.991	33.6781	160.526	131.284	155.292	126.458	88.5119	74.6393	84.7448
ATP5J2-PTCD1	10.1797	11.4464	10.779	16.7482	14.2865	11.4556	12.3767	7.50162	21.9608	18.2469	20.6979	19.4464	9.80096	10.811	10.7711
ATP5L	52.4226	41.728	64.8475	66.0385	60.5242	35.1326	53.6027	22.7919	75.5461	67.0117	72.3246	68.7206	70.2578	58.8624	55.5735
ATP5L2	3.51418	3.76348	4.77736	4.38102	5.23308	2.8514	3.27833	1.56571	5.72492	5.29918	4.75726	4.37016	5.37482	3.62344	5.16695
ATP5O	103.836	118.464	86.6909	80.5313	138.549	88.2025	125.623	72.2798	146.318	127.761	144.043	127.606	155.007	166.22	154.64
ATP5S	1.76588	2.87786	3.07647	1.46446	2.49452	0.901956	2.23722	1.08487	4.79227	4.98464	6.17383	5.49959	3.90225	3.26098	4.87076
ATP5SL	16.6809	14.6812	17.4499	12.9651	14.4853	10.6021	13.5709	7.67911	38.8394	39.0472	38.2924	39.8376	28.7422	25.655	22.7346
ATP6AP1	160.854	203.209	147.092	162.807	106.776	77.368	81.4006	100.922	97.0293	98.338	99.8276	95.2386	96.3451	133.235	152.401
ATP6AP1L	3.47754	8.3248	1.68941	4.70513	1.57848	2.79281	1.51543	3.67165	0.942619	1.20052	1.28175	1.64844	0.649806	2.26335	1.91077
ATP6AP2	84.3057	82.7481	89.8781	96.8039	71.2475	93.9468	61.3192	89.7147	56.107	86.7112	64.7009	79.9733	70.3008	81.0907	95.2056
ATP6V0A1	18.0288	20.4834	18.3694	11.061	17.4692	9.57959	19.0686	16.1909	30.2443	25.5911	24.0863	25.8233	14.7316	21.9047	27.6989
ATP6V0A2	6.29005	5.34941	7.84144	6.77575	4.48659	4.37184	4.21601	2.79574	13.7062	8.09449	10.5615	7.02024	5.92337	4.46175	4.96819
ATP6V0A4	0.134532	0.198104	0.246901	0.50944	0.0409778	0.0160179	0.024916	0	0.401541	0.407103	1.40493	0.255971	0	0	0
ATP6V0B	138.544	179.924	145.219	254.32	62.9585	83.5397	47.6678	62.248	57.9938	56.8614	56.1416	66.53	75.6408	89.4989	88.5231
ATP6V0C	90.5919	100.173	96.4404	138.411	98.8079	88.8857	100.034	89.7388	88.2733	87.7396	82.7171	98.1553	84.9868	105.238	101.516
ATP6V0CP3	0	0.0617291	0	0.0970083	0.210683	0.109805	0.0854018	0.132073	0.0724377	0	0.120388	0.0516095	0.0610327	0	0
ATP6V0D1	39.9616	66.2657	57.0219	94.18	80.624	67.0604	76.4964	33.6272	43.7823	57.54	42.1465	54.041	58.7283	79.2779	89.0733
ATP6V0D2	0.727894	6.99144	0.438335	5.20646	0.304856	0.823327	0.94367	0.130302	0.0857593	0	0.0237546	0.0407338	0.120428	0	0.398387
ATP6V0E1	158.264	240.209	189.667	373.004	119.235	140.53	111.713	68.1137	87.4544	95.6862	79.4197	101.424	129.42	148.834	256.976
ATP6V0E2	29.0871	30.4211	35.9924	31.1998	24.4981	8.47495	31.5961	6.03103	121.442	117.125	121.073	119.647	51.1717	60.4332	74.3119
ATP6V1A	27.684	44.4657	33.0281	39.979	23.2892	21.0932	25.1298	12.204	19.7979	20.6301	23.1137	22.3714	25.4159	28.7175	42.1082
ATP6V1B1	1.77895	0.73748	0.868869	0.676061	0.873969	0.710585	0.425124	0.953304	2.27172	1.7681	3.35598	1.51576	0.18229	0.491564	0.435523
ATP6V1B2	71.2512	91.5911	77.3693	143.624	84.5894	114.076	82.5196	72.3782	49.5307	39.028	34.9208	37.7715	68.9824	62.9824	61.7485
ATP6V1C1	11.592	26.9123	17.9353	39.7823	22.6222	21.3438	21.9993	12.0566	13.1492	12.0792	12.1478	12.8793	10.6093	11.2789	18.6311
ATP6V1C2	46.8737	25.6248	49.5547	46.6964	44.9667	39.4422	41.0316	43.668	41.7151	36.1788	43.9202	31.8693	41.2679	30.9092	29.8397
ATP6V1D	38.338	47.205	46.1932	68.8624	36.5754	47.4229	32.7903	25.566	38.4595	41.3423	33.6578	40.1809	51.5802	55.3473	74.7254
ATP6V1E1	57.8437	95.3356	59.1433	83.5467	100.172	124.338	96.4166	67.5616	50.8075	46.4119	47.5784	56.804	73.9262	78.2526	98.4936
ATP6V1E2	0.647236	1.02466	1.34278	4.73609	1.64574	0.991761	1.58439	2.19233	1.16705	1.02187	1.1755	0.907076	0.476754	0.241053	0.952859
ATP6V1F	55.3625	82.3062	61.8162	97.0885	80.6983	63.4477	69.7373	38.3012	140.652	125.437	127.706	123.166	52.8323	68.0266	87.9006
ATP6V1G1	53.2973	82.2279	54.3102	116.105	61.246	68.1423	46.7956	34.079	33.9606	36.477	31.668	40.1943	50.164	56.813	66.2437
ATP6V1G2_loc3	1.48626	1.80875	1.33284	6.3103	2.18123	1.22263	2.60249	1.39317	6.07042	13.1209	8.78355	11.2207	3.86282	5.4976	4.10176
ATP6V1G2-DDX39B_loc2	103.38	106.467	140.103	116.465	99.7757	43.2027	88.2142	60.0876	68.7214	89.2667	62.6782	94.7597	82.9963	101.841	46.9527
ATP6V1G3	0	0	0	0	0	0	0	0	0	0	0	0	0	0	0
ATP6V1H	29.2881	31.4172	31.0476	39.9894	33.76	32.205	30.7733	15.1325	15.4566	16.0089	14.8681	18.6181	20.7001	25.1343	34.6999
ATP7A	2.36129	4.96342	2.32822	2.07243	4.83065	3.53807	4.08002	5.22451	2.59337	4.30327	2.3882	4.57986	2.79401	3.5281	4.12373
ATP7B	1.57956	1.26407	0.541554	0.774152	1.03628	1.92616	1.46593	1.78978	3.17395	2.86506	2.81874	2.41675	1.37846	1.96081	1.5403
ATP8A1	1.6078	2.27108	1.22099	0.66482	0.0675488	0.145224	0.0718763	0.0396986	5.30399	8.08345	11.8546	6.04999	0.0513667	0.0519433	0.0728253
ATP8A2	0.011458	0	0.0841137	0.0385677	0.0139602	0.0218278	0	0	0.0575984	0.113474	0.119657	0.0512961	0.0727946	0.0613432	0.628785
ATP8B1	2.22893	1.76435	2.75675	2.90318	3.2234	0.313847	7.79672	2.73127	0.0730737	0.170622	0.0708428	0.121479	5.92084	3.72521	2.21779
ATP8B2	10.9611	13.234	7.68719	8.68211	7.73232	11.8741	9.06724	14.0328	10.1519	11.4729	8.37916	10.0741	7.38233	9.42616	10.0353
ATP8B3	2.91649	1.24	1.36319	1.04787	0.998146	0.478605	0.776844	1.05121	0.16473	0.216356	0.0912574	0.27385	0.532042	0.573103	0.165801
ATP8B4	0.144527	0.732626	0.141464	0.016216	0.0469571	1.00036	0.0285517	0.110387	0.0121087	0.0848193	0.0100621	0.0948979	0.0102023	0.0309504	0.16875
ATP8B5P	2.20136	2.48235	2.49534	2.0486	1.73548	2.13383	1.80349	1.55774	1.20425	1.7954	1.50105	2.0754	2.85198	2.68988	3.59845
ATP9A	12.6867	13.0557	9.59435	7.0068	11.2642	11.0911	15.1673	11.6028	10.1801	11.1281	10.4392	10.7718	13.2713	15.8561	19.2229
ATP9B	1.3389	1.12461	1.99951	1.56852	2.65484	1.95048	2.46998	2.90246	4.52	4.88214	3.78343	5.58273	5.07316	6.28264	5.54818
ATPAF1	30.0922	28.3421	38.6053	26.429	30.4939	17.9493	24.9263	13.2492	21.938	15.0831	25.0947	21.3851	35.2148	42.5706	48.667
ATPAF1-AS1	0.117244	0.251122	0.268966	0.295982	0	0	0.0868565	0	0	0	0.0612193	0	0	0.0627692	0.273788
ATPAF2	5.11691	7.12773	6.46853	9.09356	9.54772	5.07842	9.86116	7.91207	11.1973	8.93809	11.0236	9.16313	9.4722	9.80843	6.72656
ATPBD4	1.262	1.41029	1.28392	0.484814	1.38718	1.09754	1.46334	1.22582	2.51689	1.56982	1.63307	1.8669	1.20556	1.17503	1.4575
ATPIF1	32.9106	33.416	37.0966	49.8306	24.905	12.4469	15.8602	14.123	33.5958	36.6531	33.3877	35.9166	22.5184	26.6731	25.8282
ATR	6.31374	7.9072	8.93591	5.82153	8.9281	8.17072	8.46966	4.695	8.69408	7.93354	8.64626	7.08979	3.47875	3.55499	4.78487
ATRIP	5.35936	4.1786	9.97987	9.01984	7.29475	2.37088	6.81103	3.31411	8.67976	4.95973	6.83798	4.43725	3.60909	3.28945	2.46115
ATRN	12.2892	11.6285	11.435	9.43268	11.9219	11.5668	14.8512	24.5081	19.5571	20.1276	16.4452	20.002	15.2854	17.6631	22.5483
ATRNL1	3.17297	6.02998	2.5469	2.02902	0.839359	0.637268	0.93239	0.584363	3.91264	4.24958	4.37888	4.23482	1.4449	1.19868	10.1166
ATRX	11.2509	12.7598	10.6952	6.28267	9.45653	8.34116	9.64849	7.82894	8.45099	13.8865	10.4066	15.3196	13.1483	14.0121	19.7291
ATXN1	7.07431	5.4432	4.21954	2.69261	3.64659	2.8664	4.72478	5.86043	3.57671	3.58087	2.67665	3.75665	12.9532	10.0221	10.9095
ATXN10	94.3198	61.5597	89.6323	32.0752	91.2196	57.8209	79.1056	40.8374	57.4141	54.0796	55.0085	57.3137	64.6557	61.5485	54.3973
ATXN1L	7.12247	8.88268	7.56572	11.6545	9.58955	10.4487	10.7621	8.11152	7.45179	7.56564	7.10634	8.2039	9.26831	8.79037	7.04695
ATXN2	18.4456	16.7924	18.279	17.7775	11.5338	10.5604	10.2532	11.5574	14.0863	11.7441	15.4714	12.1523	7.93381	11.1146	12.5183
ATXN2L	64.0587	55.9617	47.9835	51.9875	57.2352	56.1262	39.7422	62.8904	47.2322	31.7467	49.2959	40.9123	20.6663	30.1722	19.6232
ATXN3	1.8163	2.16323	1.30047	1.97393	1.29006	1.72229	0.941286	1.22241	1.5968	2.40196	1.66713	2.62538	1.57824	1.67445	1.41699
ATXN3L	0.031607	0.0338493	0.0290035	0.106389	0	0.0903181	0	0	0.0397214	0.03478	0.066015	0	0.0669348	0.0338432	0.0369044
ATXN7	5.31929	6.08246	7.55382	7.95911	5.19222	7.16929	5.07628	7.9558	2.8512	2.48807	2.52136	2.4706	3.35996	3.86548	3.03382
ATXN7L1_loc1	0.701196	1.04248	0.847826	0.652535	1.52774	0.746474	1.06337	0.387495	1.74169	2.36924	1.86082	1.92782	0.74247	1.13062	1.70486
ATXN7L1_loc2	0.740831	1.02007	0.86433	0.480917	1.48287	0.614924	1.12901	0.400126	2.00835	2.7484	2.2215	2.13211	0.762025	1.18987	1.85357
ATXN7L2	4.53614	6.17831	4.24788	7.08623	2.29573	1.06356	1.27525	1.22594	7.74709	7.26971	10.616	5.5612	3.10357	5.45486	5.32357
ATXN7L3	32.5603	35.6631	24.0241	27.1477	23.8179	29.4086	20.6788	18.9856	21.796	19.8992	21.2046	20.9309	22.1506	23.9173	18.319
ATXN7L3B	23.022	22.6048	20.6156	22.5044	23.3276	17.8842	19.1485	16.5047	17.5806	24.6365	19.6722	23.0328	31.6689	34.5375	30.7206
ATXN8OS	0	0	0	0	0	0	0	0	0	0	0	0	0	0	0
AUH	5.57826	7.05364	4.40955	4.52445	6.34609	7.20184	7.11984	10.9723	3.04064	4.88103	4.63227	5.65659	2.1705	2.77057	4.6691
AUP1	40.1334	34.4479	50.604	59.6765	60.4504	50.8341	58.2438	42.2833	55.6914	52.024	54.6674	49.2294	42.7746	52.5262	44.0537
AURKA	52.7463	5.66087	71.4982	18.3223	75.8028	8.35573	58.3218	14.5857	20.3527	18.3901	17.4764	18.7703	13.7424	4.14253	1.28689
AURKAIP1	83.0625	71.2666	77.497	80.541	55.9232	38.5861	44.887	25.2472	55.3344	40.7981	48.9319	41.8368	36.3129	33.5558	30.2473
AURKAPS1	6.68317	0.688938	8.42834	5.35323	7.31533	1.15742	5.8777	1.18741	2.96433	3.22479	2.09006	2.84798	2.11918	0.497476	0.0834577
AURKB	22.9464	2.06349	44.8853	21.0045	52.9271	2.37754	44.3146	23.2789	39.0735	30.8397	41.0666	25.094	17.7127	4.73579	0.664694
AURKC	1.00222	0.223608	0.153278	1.12449	0.101757	0.357985	0.247488	0.478424	0.839678	0.413562	1.70077	0.822584	1.10543	0.983698	1.02392
AUTS2	10.177	5.85656	12.6762	6.38296	11.4837	6.09763	13.389	8.17549	20.7479	22.4733	17.4666	20.3052	19.0455	29.6383	22.0404
AVEN	7.24581	6.56898	10.5001	7.90846	5.11335	5.02254	7.38744	1.35616	3.51618	3.11824	2.84694	2.82634	9.3435	7.18232	4.7327
AVIL	0.226908	0.445511	0.416436	1.4639	0.391653	0.50431	0.728427	0.476599	15.7552	23.2834	14.2178	13.0536	0.460507	1.09333	1.2143
AVL9	32.5555	25.2868	32.741	28.5797	28.6809	21.241	26.7505	22.5701	22.7497	17.9513	19.3527	20.1163	12.7028	11.0833	8.71629
AVP	0	0.0871419	0	0	0	0	0	0	0	0	0	0	0	0.0871261	0
AVPI1	8.25545	15.271	5.75985	21.9892	5.23697	11.7301	4.70058	3.75196	4.0299	2.47751	3.42	3.02389	2.2034	3.32395	3.38563
AVPR1A	0	0	0.02524	0	0	0	0	0	0	0	0	0	0	0	0.0160579
AVPR1B	0.0624714	0.0334517	0.114651	0.315419	0	0	0	0	0	0	0	0.0279678	0	0	0
AVPR2	0.0225451	0.144867	0.0827523	0.303548	0.137343	0.0214745	0.200423	0.077488	0.0283331	0.0248084	0	0	0	0	0
AWAT1	0	0.0417979	0	0.197058	0	0	0	0	0.0490489	0	0	0	0	0	0
AWAT2	0.026306	0	0	0.0442731	0	0	0	0	0	0	0	0	0	0	0
AXDND1	0.0311526	0.116769	0.0857597	0.131075	0.0379558	0.0296732	0.046157	0.0892268	0.0195752	0.06856	0.0162665	0.0836799	0.0494794	0.10007	0.145495
AXIN1	11.2808	11.4979	11.1512	18.1215	15.4695	19.4153	11.112	12.5319	14.392	9.00605	12.6743	11.2848	8.45197	8.23031	8.08457
AXIN2	4.60148	2.68665	7.1154	4.19954	3.61226	1.29061	3.12066	2.25934	4.11372	6.15583	4.58121	5.2732	2.31542	4.72593	5.68598
AXL	80.24	42.0199	83.8666	26.4217	38.4089	24.4964	40.4508	36.2615	6.87938	6.75601	3.51145	6.9153	26.4173	17.842	11.1483
AZGP1	0.471465	1.97375	0.786601	2.95751	2.45436	1.02063	6.35039	2.4061	16.1053	37.8721	16.6506	34.3084	1.72456	0.596606	0.850749
AZGP1P1	0	0	0	0	0	0	0	0	0	0.0502559	0.0476946	0.163571	0	0	0
AZI1	7.75551	6.73891	9.31088	8.65758	9.75584	7.58201	7.83152	7.17311	8.42198	7.11463	8.77271	6.19758	3.71456	5.64282	4.83075
AZI2	14.6999	23.9304	21.3601	19.9542	17.4936	23.8594	15.3796	15.1857	10.5648	11.3367	10.6777	13.3568	10.7443	11.78	13.281
AZIN1	46.388	39.4884	47.1848	64.5644	65.5479	62.3995	48.3379	52.3968	58.7406	48.2259	53.3437	50.4058	58.9864	44.3796	44.6396
AZU1	0.346181	0.49432	0	2.03918	0	0	0	0.462712	0.217528	0.190467	0.602533	0.361623	0	0.123558	0
B2M	1852.28	2294.24	1670.6	2195.11	928.047	3778.95	581.918	1824.28	200.987	284.742	210.797	273.777	1088.23	1176.74	1496.66
B3GALNT1	13.5188	10.0307	19.8004	11.5961	32.4549	14.371	28.598	9.70872	9.08423	5.82176	7.42028	6.5273	11.1878	7.95397	12.9653
B3GALNT2	9.5525	9.50225	10.3361	14.1975	7.74921	4.70552	6.2944	4.06057	10.6015	11.4064	10.1279	12.2482	13.0965	11.476	8.5175
B3GALT1	0.232161	0.497262	0.331392	0.390728	0.691437	0.196565	0.305759	0.0886603	3.4039	3.40624	3.2057	3.32594	2.29438	2.26489	6.05394
B3GALT2	0.0320748	0.0343504	0.0441493	0	0.0195397	0.0152758	0.356426	0	0.725569	2.01181	1.64131	1.29236	1.40946	2.4556	2.52792
B3GALT4_loc1	1.83441	1.08752	0.601182	1.32314	0.0798219	0	0.0485346	0.0375292	0.082334	0.0720917	0.171044	0.293301	2.49735	1.82389	2.86857
B3GALT5	0.0161081	0.0345017	0	0.02711	0.0392516	0.0153431	0.190931	0	0.647791	0.319053	0.773804	0.634603	0	0	0.620659
B3GALT6	7.58617	12.6523	9.18892	13.4144	11.3626	10.0585	12.0193	6.83714	10.6015	12.4882	10.3729	13.4582	16.858	18.3252	14.6919
B3GALTL	4.03248	7.94845	6.04838	3.31443	3.11762	4.35142	3.53321	1.50416	1.91934	5.14492	1.65089	4.55823	15.4339	22.9947	30.7216
B3GAT1	0.128487	0.18347	0	0.0480544	0.452246	1.63181	1.03647	0.91594	31.6309	28.7799	33.888	22.5487	0.166284	0.275155	0.283375
B3GAT2	2.36357	2.03544	1.40866	1.35331	1.30627	1.83356	1.19139	1.17249	1.68423	1.68921	2.03571	2.18174	1.44486	2.40034	2.16225
B3GAT3	27.0848	35.1962	26.704	69.1676	28.496	23.59	22.3553	24.524	68.9633	50.4373	51.1304	51.9624	22.1676	28.7492	30.2511
B3GNT1	20.3013	16.3134	12.7163	16.3803	17.4425	12.9172	15.8586	22.4865	53.1272	40.8221	62.3638	38.5032	33.8288	55.8019	82.4758
B3GNT2	9.40503	10.5899	10.848	12.1681	7.60657	8.97759	4.02829	6.09128	0.911144	1.46263	1.15674	1.69503	3.73182	1.59574	2.82176
B3GNT3	0	0.0199602	0.0171028	0	0.0227082	0.230787	0	0	0	0	0	0	0	0	0
B3GNT4	0.346181	0.269629	0.288787	1.8538	0.268406	0.179859	0.233144	0.612943	0.276853	0.0346304	0.131462	0.140892	0.866408	0.53916	0.220474
B3GNT5	14.7266	5.66759	14.0475	10.4222	28.7622	6.24166	17.3448	7.85661	4.09145	2.98794	3.24075	2.62972	10.6939	5.78523	8.67019
B3GNT6	0.0225451	0	0.0413761	0.0379435	0	0	0	0	0	0	0.0235441	0	0	0	0
B3GNT7	0.501207	0.325312	0.23693	0.460109	0.0925246	0.0289337	0.06751	0.226208	0.152698	0.100277	0.174472	0.0951935	0.0482463	0.0487879	0.053201
B3GNT8	0.148188	0.0952204	0.081589	0.349161	0	0	0	0.033955	0.186232	0	0.0309508	0.0796104	0.815934	1.07897	0.865123
B3GNT9	17.1533	17.7898	10.6147	12.628	18.5376	18.5423	11.4568	14.2555	6.57449	5.96304	4.91909	5.03868	11.498	17.2064	21.245
B3GNTL1	2.60371	2.23919	2.17204	1.06232	3.6049	1.1273	2.80565	2.21465	2.18144	2.99533	2.38949	3.03776	1.5038	2.28102	2.16492
B4GALNT1	17.546	17.9671	19.3833	21.1617	16.2567	13.7995	18.7358	15.1841	144.688	163.926	128.955	120.269	17.6508	14.8997	8.22812
B4GALNT2	0	0.025784	0.0220928	0.0810398	0	0	0	0	0	0	0	0.021557	0	0	0
B4GALNT3	1.34965	4.1791	0.255774	3.72818	2.3951	3.49337	4.08635	2.92445	20.0588	19.9203	19.1043	19.5191	0.0155336	0.015708	0.15416
B4GALNT4	5.57616	4.76127	0.940396	2.35886	5.67383	4.32087	7.9716	7.97696	38.3531	39.8174	43.2809	30.5774	17.777	39.2128	22.8404
B4GALT1	38.9805	53.0314	36.5993	46.1207	71.3138	118.418	115.87	190.616	1.6448	1.26202	1.00043	1.86049	106.552	54.7988	26.5773
B4GALT2	33.2028	18.6352	22.431	22.5003	23.8262	22.6878	25.5757	16.8829	40.9989	24.3998	40.578	23.8579	43.5723	39.2981	29.0555
B4GALT3	21.6106	24.9624	19.7025	24.3124	15.73	17.2829	13.6142	16.7901	20.4056	16.0753	22.058	18.1208	12.6852	15.7917	15.2645
B4GALT4	20.5149	23.2777	19.6159	24.6158	20.9993	27.5211	20.0392	27.3429	11.5822	10.4048	10.4245	11.3598	12.9777	13.2515	18.5589
B4GALT5	31.3362	41.8979	24.3826	25.5454	29.0274	35.7176	35.6534	33.3152	45.8945	61.132	37.7256	67.9629	29.8297	30.0367	42.0402
B4GALT6	3.20263	3.37883	3.43046	2.26422	0.377148	0.703099	1.44648	0.313721	2.85778	2.04374	2.06391	2.06806	2.3448	1.37678	3.11385
B4GALT7	19.5335	19.1703	16.8373	16.2219	13.6163	15.5863	15.1825	15.7754	12.9181	12.4739	10.3333	12.6443	15.8346	23.1785	21.8353
B7H6	0.477478	0.376278	0.471216	0.697462	1.67939	0.523453	1.76195	0.134178	1.30202	1.23918	1.6088	1.24224	3.46276	1.86175	2.04068
B9D1	4.14992	4.97899	3.86536	2.25809	12.4694	8.73788	11.5115	8.04326	8.86213	9.88844	9.31931	8.35344	6.54173	7.35019	12.1319
B9D2	2.48295	1.16336	2.56324	2.00235	1.70167	0.541988	1.22628	0.592636	4.29054	6.14749	3.40327	4.63162	5.20343	4.98491	5.01303
BAALC	0.411521	0.752889	0.251749	1.24089	37.0402	13.4743	26.6247	18.7802	93.2845	73.4911	71.214	60.0293	0.290496	0.275397	8.34857
BAAT	0.144694	0.0860883	0.20654	1.35289	0.0195881	0	0.095282	0	0.202045	0.0176911	0.134316	0.0143951	0.0510702	0.0172145	0.0187717
BABAM1	45.9284	44.7367	47.9154	33.7288	39.0679	36.0767	35.3051	25.7829	57.5347	58.4701	52.4181	58.343	42.8303	51.6584	49.9338
BACE1	19.0809	17.8751	17.7461	14.3351	18.1696	10.5261	17.3366	14.4568	20.5556	17.1569	17.4406	18.514	44.3658	44.5569	54.6704
BACE1-AS	4.44007	3.42645	3.1756	2.30774	3.18218	2.17681	2.70884	3.44113	6.07232	4.02362	4.84138	6.19717	8.15836	8.11012	8.46252
BACE2	23.6396	12.7856	13.2305	15.8056	23.1741	23.6816	28.5839	23.6784	20.51	16.314	21.1578	16.4069	21.2188	14.3653	16.6363
BACH1	5.60069	6.38528	4.08217	6.99165	4.70288	33.9949	4.33601	36.64	5.86546	5.33012	5.48001	5.03732	3.70425	3.33163	3.9472
BACH2	0.651416	0.585746	0.642873	0.558511	0.157237	0.0234144	0.182107	0.168976	2.00802	3.57054	1.95099	3.16943	1.32746	0.723824	1.07631
BAD	47.4134	39.609	44.6028	38.374	45.7081	26.7267	35.9433	21.4649	39.0945	28.3963	29.6255	31.0187	51.1868	54.3164	56.134
BAG1	11.554	22.4027	14.063	29.4297	7.84744	9.63303	7.72235	3.26883	9.95826	8.00449	9.69112	7.82846	12.3089	11.7967	15.0408
BAG2	12.3068	18.1911	25.366	17.5258	27.616	14.6336	19.3564	6.10465	5.09877	3.30372	4.91486	3.53583	11.1409	8.60156	7.86372
BAG3	26.4794	20.3294	35.0595	140.188	20.7246	22.5494	26.8915	16.9765	10.1926	5.16181	3.98308	4.49451	36.3473	37.4829	33.656
BAG4	7.84504	7.26216	6.48132	9.23364	5.07588	7.33819	4.90012	4.18553	3.15749	3.0327	3.88214	3.23667	3.6512	3.71964	4.1908
BAG5	15.0635	12.6175	12.1697	8.62491	10.8353	13.0465	11.5812	8.86025	13.3882	12.053	11.5793	11.4482	13.4946	10.0323	8.93314
BAG6_loc6	110.128	97.0043	72.0343	83.1027	67.317	66.2161	68.2115	71.4802	58.4721	60.6077	58.3457	62.7211	49.5707	68.9173	59.6201
BAGE	0.0531376	0.0569074	0	0.178862	0.258968	0.253071	0.157462	0.243514	0.0667796	0.175416	0.110984	0.142735	0.112531	0.0568971	0.186131
BAGE2	0.48445	0.549338	0.522996	0.959215	0.763848	0.597164	1.18223	0.652968	0.716262	0.783948	0.743995	1.19924	0.814711	0.457699	0.964926
BAGE3	0.48445	0.549338	0.522996	0.959215	0.763848	0.597164	1.18223	0.652968	0.716262	0.783948	0.743995	1.19924	0.814711	0.457699	0.964926
BAGE4	0.518549	0.588004	0.531817	1.02673	0.70612	0.581087	1.12986	0.663981	0.728343	0.805562	0.796361	1.25633	0.872055	0.424592	1.03284
BAGE5	0.518819	0.58831	0.532095	1.02727	0.706488	0.58139	1.13045	0.664328	0.728723	0.805982	0.796777	1.25699	0.87251	0.424814	1.03338
BAHCC1	4.18594	4.10737	2.37809	1.7889	5.0934	3.49137	7.06256	6.97389	7.17478	9.24248	9.08614	8.0209	3.5215	4.13596	3.16665
BAHD1	17.0354	12.9753	11.5704	19.9226	5.68583	6.2159	6.25855	5.73773	9.66338	10.674	10.7639	9.65915	12.2932	13.501	13.2013
BAI1	0.0207905	0.0667964	0.0667731	0.104972	0.101323	0.0990161	0	0.154825	11.418	18.9885	20.8976	28.165	0.0330214	0.0890457	0.0485502
BAI2	9.40357	8.81717	4.44194	8.54752	6.99757	13.3033	7.61304	17.808	17.6144	13.895	24.5817	12.9671	21.9938	22.3045	13.1686
BAI3	0.541891	0.41151	0.262189	0.198983	0.192067	0.0563081	0.131382	0.203181	6.04241	7.16635	9.31166	8.47771	0.0104325	0.0105496	0.322109
BAIAP2	11.3392	18.4886	11.2776	18.518	10.4958	6.99063	10.8568	7.50502	11.4818	11.1124	11.0425	11.5854	21.9753	21.9613	22.8648
BAIAP2L1	19.4756	11.8995	14.9807	14.4169	3.97056	4.12404	7.38069	3.21801	0	0.0341527	0.145855	0.097264	0.164319	0.116315	0.326149
BAIAP2L2	0.231752	0.358502	0.448955	1.82019	0.250989	0.245274	0.228916	1.03255	0.420694	0.226683	0.510933	0.138337	0.0545319	0.0827161	0.15033
BAIAP3	2.73759	2.96845	2.06201	3.82028	3.34933	3.11824	2.87309	2.48297	8.19963	3.33876	13.7108	2.96183	2.51223	3.34653	11.9333
BAK1	24.0346	27.8436	23.7172	33.7945	12.1237	7.99561	12.5507	5.78778	6.12435	4.88519	6.07505	5.82548	10.05	9.0974	6.49438
BAMBI	10.0715	15.5264	12.509	17.8681	20.0868	14.9703	15.8728	2.7928	40.7528	43.5186	39.9273	67.3175	29.7854	43.5827	20.9724
BANF1	73.7381	44.0887	83.0154	87.0599	105.1	52.4771	96.0988	43.6319	121.679	99.8577	109.311	95.1441	90.9431	87.7112	78.6767
BANF2	0	0	0	0	0	0	0	0	0	0.0829611	0	0	0	0	0.352114
BANK1	0.0304394	0.0977966	0.0418982	0.102459	0.0556303	2.02957	0.135301	0.156931	0.0573811	0.0334952	0.0158941	0.0136274	0	0	0.0177706
BANP	4.8126	5.96074	4.78101	9.93086	6.06755	8.05201	3.22425	3.45204	4.31258	4.9734	4.04253	5.26459	3.01322	4.41374	4.56867
BAP1	46.1334	44.4232	40.8033	39.7168	58.1818	53.6388	56.9885	33.8229	42.7295	36.7674	39.0728	37.752	26.703	32.4271	30.0201
BARD1	4.67433	1.52255	10.575	4.0966	7.8472	1.66194	7.43634	4.14601	6.49699	4.14806	5.39884	4.26244	7.50403	7.35763	9.60768
BARHL1	0	0.0312183	0	0.04906	0	0	0.0431902	0	0.0366339	0	0	0	0	0	0
BARHL2	0.036657	0	0	0	0	0	0	0	0.0460679	0	0	0	0	0	0
BARX1	0.184907	0.712889	0.237547	0.186719	0	0.176126	0.109586	1.52527	0.0464755	0	0.03862	0.132449	0	0	0
BARX2	0	0	0	0	0.032152	0	0	0	0	0	0.0275583	0	0	0	0
BASP1	0.524289	0.396342	0.594305	1.92048	0.187878	13.6011	0.365557	6.88998	65.7339	90.8484	76.8139	80.1632	118.541	116.867	85.0185
BASP1P1	0	0	0	0	0	0	0	0	0	0.05142	0.0487994	0.04184	0	0	0
BATF	0	0.0593324	0	0.372967	0.0675009	0.0527711	0	0.0634727	0	0	0	0	0	0	0
BATF2	0.757424	9.78985	2.37271	2.15389	2.45028	9.92624	1.08354	1.07722	0.459527	0.172441	0.245478	0.187084	0	0.167796	0.182973
BATF3	2.8684	2.78209	1.83753	3.64342	11.0119	4.48491	5.69332	4.46434	9.72616	6.96782	6.8953	4.74893	1.66188	2.31799	2.46447
BAX	36.026	35.7633	42.0854	35.3626	32.7493	16.0686	20.584	13.9887	61.5414	49.8026	53.4823	50.877	87.5315	100.156	74.3552
BAZ1A	9.47015	11.3099	17.547	14.9241	16.3284	10.5238	13.5637	8.16469	29.2607	23.6838	25.5136	24.2732	10.7265	7.89704	6.47807
BAZ1B	32.1657	35.5163	37.3596	39.0051	48.7325	37.2555	41.7723	25.7971	54.5724	40.0562	46.1348	41.1905	26.6233	21.6405	23.5761
BAZ2A	40.0699	37.4019	28.1277	26.3432	14.2637	21.5577	13.178	18.1654	8.87242	9.61096	9.4811	9.39654	7.52112	12.1267	11.7647
BAZ2B	2.89437	4.08735	3.34599	2.4595	3.05107	2.87855	2.37545	2.71457	4.85883	7.43932	5.37107	7.62221	7.95479	8.29476	8.91253
BBC3	5.95227	6.738	2.39561	23.7701	1.20869	6.16694	0.464165	12.6218	3.31368	3.07382	6.51591	3.22577	10.3938	15.0669	10.3029
BBIP1	6.62762	4.56288	6.33511	4.31566	5.79188	5.37347	5.75742	5.03947	9.41984	8.92087	9.74336	11.3739	8.33356	7.41333	12.2756
BBOX1	0.164262	0.117277	0.427073	0.276453	1.33422	0	1.54139	0	12.1107	7.29033	13.9519	7.57442	0.144942	1.28981	16.5581
BBS1	3.9284	6.19328	3.88331	4.14284	6.67617	5.23538	7.61909	10.7398	9.76793	10.5008	9.20854	10.2503	15.6388	25.8699	25.0011
BBS10	4.08245	8.40391	4.06687	4.99936	6.09652	7.91334	5.01315	4.82275	4.7113	7.13173	4.96008	6.44306	5.34877	6.19123	7.08511
BBS12	3.74349	3.83168	2.17357	1.81204	3.45103	8.37787	3.31319	3.16918	1.35308	2.38774	1.64332	2.32849	1.89423	2.12832	2.74633
BBS2	20.1172	26.0812	12.1778	11.8264	20.1808	49.033	16.3906	33.3066	47.0566	45.1131	52.4795	46.4514	19.1117	33.2136	44.5399
BBS4	8.22289	8.51131	6.37223	5.69459	5.72836	6.89552	4.72179	5.99503	5.36475	5.2169	5.01265	5.79496	8.62359	12.4066	13.414
BBS5	1.38586	2.83685	2.06049	3.54291	5.45027	4.76221	4.28866	3.25589	3.92424	3.51327	3.18766	3.81686	2.2476	3.64404	4.85442
BBS7	9.86646	10.5521	9.23754	7.9319	8.44245	6.00246	6.23119	6.48551	4.94972	3.89323	5.11697	5.45115	3.35046	3.18794	3.74131
BBS9	5.73824	6.79942	4.04043	2.24704	4.79359	6.41278	4.01952	4.39362	4.33756	8.68999	6.2595	9.76708	3.06808	4.83629	6.46782
BBX	20.6307	23.0761	20.5721	13.9411	19.4006	27.2624	18.4483	17.6023	13.0984	13.7227	14.1572	14.9618	8.26848	9.71193	12.6326
BCAM	57.5041	106.522	13.6339	29.5265	18.6667	5.78791	16.277	8.04411	10.1742	7.68539	10.6407	7.84593	5.51217	8.371	5.9701
BCAN	0.515152	1.3867	1.27762	0.984165	2.05259	0.35807	0.701384	1.77059	207.555	191.081	339.537	189.077	0.471762	0.775219	7.16915
BCAP29	5.96561	7.81419	10.1602	5.54433	5.30179	9.7013	7.32846	5.86136	4.31798	5.09996	3.07554	5.65419	8.70553	4.98279	6.13887
BCAP31	92.4594	87.1171	113.912	87.9617	55.1602	60.0863	58.6771	55.0776	40.955	38.341	35.6022	39.823	50.4218	53.402	48.1282
BCAR1	17.3441	21.2947	24.6632	27.7415	38.0424	40.0257	32.5002	50.176	15.8401	18.4538	10.9874	14.0261	27.8626	23.9195	17
BCAR3	31.8266	34.2733	24.8526	48.9943	18.0673	21.9512	17.974	7.89862	0.908528	2.89099	1.41786	5.30467	24.6822	17.3129	8.17333
BCAR4	0	0	0	0.0690487	0	0.0781575	0	0	0	0	0.0428449	0	0	0	0
BCAS1	0.114554	0.0876294	0.135152	0.302964	0.0598162	0.0155878	0.0242469	0.131242	4.36004	2.03488	19.1237	2.9159	0.0173282	0.227795	0.286616
BCAS2	29.7425	37.1467	38.6146	58.7205	21.5535	23.3879	17.6755	12.5442	21.7184	19.7359	18.1755	21.8387	19.2074	17.8482	19.5581
BCAS3	5.04757	8.81799	3.79229	3.42458	6.49581	7.60245	5.88948	5.62023	5.23333	8.29674	5.96308	8.88361	3.02308	7.26255	6.13299
BCAS4	7.18121	4.95331	4.31867	6.82825	10.6773	5.02387	9.55795	3.81153	4.23198	4.59842	4.4488	2.43391	2.19096	2.69342	2.32122
BCAT1	6.06923	9.08111	10.7849	11.1739	10.1065	18.4134	8.09158	25.9414	45.6073	24.8862	39.724	33.9713	12.8644	10.4745	13.5517
BCAT2	23.1782	15.4576	14.4985	15.428	7.65778	2.01135	9.12838	3.01693	16.4532	12.3015	12.3231	9.32006	20.3337	18.6734	11.3705
BCCIP	14.3187	18.4555	21.9658	25.1474	16.871	12.4995	19.2684	9.80415	31.5013	28.287	30.2406	22.6548	15.5361	15.7286	19.6296
BCDIN3D	2.39329	3.31142	2.78928	2.46967	3.21392	3.52761	2.43302	3.10218	2.54668	3.71004	2.75474	3.73834	2.9596	2.41297	3.46752
BCHE	19.8231	17.8101	30.3523	9.12342	14.9726	1.46591	3.40333	1.21054	41.6262	59.5501	50.3263	51.3758	35.9723	59.6923	96.5782
BCKDHA	27.4728	30.5251	8.50833	13.2405	10.7644	18.0203	9.43612	18.5273	25.3059	29.9216	44.2414	35.6678	12.1979	16.7139	17.2416
BCKDHB	7.8579	9.89463	7.40782	3.51286	8.99426	2.57288	8.82291	4.21997	7.09783	8.8832	10.7064	8.69854	10.368	14.4777	17.7406
BCKDK	16.8773	27.0017	16.9508	12.0806	32.3491	27.5691	32.1725	51.7589	23.8291	24.6017	23.9927	24.7405	19.9683	21.625	15.6807
BCL10	9.42207	9.4843	12.5836	11.8623	5.78434	10.8704	5.16742	9.14197	3.4651	3.89803	3.29892	5.03563	5.76172	4.41869	3.70972
BCL11A	0.131802	0.0332123	0.0213433	0.0521937	0.00944619	0.0516941	0	0	1.91947	3.17368	2.95525	3.08221	0.114932	0.190936	0.117682
BCL11B	0.00736369	0	0.00675715	0	0.0089718	0.028056	0	0.185601	0.4442	1.21544	0.699788	0.791194	0.0467828	0.00788467	0.0429894
BCL2	2.66233	2.33281	2.53494	1.57317	2.84717	5.25465	2.32473	8.18477	1.62572	0.936739	2.07433	1.0686	2.65997	3.04729	2.52387
BCL2A1	0.280463	0.961151	0.360306	1.22725	0.478395	25.0047	0	21.0785	0.352465	0.123447	0.058578	0.401792	0.118788	0.120122	0.261975
BCL2L1	131.94	86.8361	167.662	85.5561	94.6932	63.9291	68.813	39.2198	28.7797	29.2777	25.7497	30.4788	64.4887	60.9004	44.3228
BCL2L10	0.0592751	0	0	0.299281	0	0	0	0	0	0	0	0	0	0	0
BCL2L11	6.72285	4.53321	4.65433	10.0885	1.59551	3.73324	3.18365	4.19448	3.44211	5.21599	5.07535	6.44887	3.69111	5.73707	9.27096
BCL2L12	14.0351	5.64056	11.2589	12.6416	8.20369	4.4182	5.05465	4.93704	9.70295	7.96902	7.50038	6.99341	5.51355	7.17759	2.76036
BCL2L13	36.3859	56.0912	36.4721	28.8712	47.8498	50.1617	50.4837	35.7091	22.5984	21.4593	21.8468	26.3505	33.772	42.4133	52.3218
BCL2L14	0.0247167	0	0	0	0	0	0	0	0.0931867	0.108792	0.154872	0.0221308	0.0523432	0.0793963	0.115437
BCL2L15	0.0228266	0.024446	0.0628391	0.13446	0.0139058	0.0217426	0.0338208	0.0261518	0.0286868	0.0125591	0.154947	0.0408768	0.0604255	0.0244415	0.0133262
BCL2L2	18.6319	20.6315	19.3353	11.509	18.1306	18.4382	15.7127	15.9521	12.2799	14.3364	14.1538	12.8264	10.4609	11.7188	13.1574
BCL2L2-PABPN1	61.9962	53.4313	66.0033	46.0105	49.2538	37.5697	38.8961	32.2098	70.3064	76.3598	85.7571	68.3164	42.805	62.6714	44.0905
BCL3	18.8154	33.7721	8.71754	15.6778	18.616	29.0068	14.6622	22.7052	7.92616	8.33398	6.06284	6.40323	5.42082	5.56644	10.4453
BCL6	25.9286	41.6521	13.8858	26.0233	13.2241	51.0494	12.5929	39.9367	21.7235	28.2789	36.1783	26.1597	4.13495	9.4542	11.0637
BCL6B	0.290185	0.500688	0.236696	1.22096	0.0982101	0.168914	0.0477723	0.277048	0.0202602	0.0177398	0.0336714	0.0288695	0	0.0345239	0
BCL7A	5.64913	7.69109	3.6397	10.1144	1.06171	1.4597	1.02399	2.73686	24.6403	23.6085	33.153	21.766	2.27493	1.99482	2.21034
BCL7B	22.6802	28.0307	33.4779	36.725	34.681	25.2309	28.0457	16.5353	18.2461	15.5036	18.7806	19.0253	20.2249	15.6379	15.2469
BCL7C	18.5651	11.1837	29.0283	27.9562	48.4383	8.20188	36.6457	15.9522	24.943	25.9393	14.7959	19.5208	50.05	42.7651	33.6559
BCL9	6.70747	4.72664	5.5319	4.46297	6.26056	4.61472	6.07704	5.00391	12.3271	15.2261	9.24693	13.9421	4.50815	6.68094	7.18885
BCL9L	15.1822	19.6407	10.2946	30.8656	15.0146	26.7114	21.8532	41.5007	8.78014	9.07598	8.94081	8.21376	16.0126	17.639	14.3802
BCLAF1	14.358	14.7979	21.9759	23.0546	27.4358	17.4376	25.2761	13.318	22.6474	29.649	20.2301	27.2554	25.0805	28.9269	26.9696
BCMO1	0.208366	1.33889	0.594854	0.155858	0.62057	0.154366	0.65175	0.0530488	0.261859	0.484044	0.120888	0.290214	0.0245145	0	0.378449
BCO2	1.0178	1.11019	0.449686	0.634429	2.41124	1.20285	1.67557	0.431876	0.189496	0.207403	0.551131	0.168762	0.139703	0.201816	0.814263
BCOR	7.44912	8.36918	8.88777	16.0719	6.34069	15.1141	7.77374	19.9912	10.7722	13.6335	13.9422	16.21	6.76208	5.42669	5.5502
BCORL1	6.32241	6.18141	3.45424	5.51787	2.95894	3.72434	2.47083	4.86914	3.31658	4.62323	4.21008	4.37074	1.80864	2.72175	2.9585
BCORP1	0	0	0	0	0	0	0	0.0675167	0.0370306	0.032424	0.1077	0.0263831	0	0	0
BCR	6.54398	8.98766	5.62296	6.97805	9.33235	12.4823	10.6457	8.5942	10.9758	10.3067	12.4159	11.7783	8.54245	9.3337	9.17671
BCRP2	0.68773	0.736521	0.326422	0.439034	1.3869	1.69415	1.15952	1.41281	1.19212	1.1743	1.83266	1.635	1.07976	1.32042	1.52292
BCRP3	1.07418	1.31473	0.668869	2.64721	2.4773	2.74064	2.04628	1.49438	2.98918	1.9841	3.76597	2.40449	1.90922	1.68419	1.92612
BCS1L	10.0813	10.1239	10.2821	16.2993	13.7327	5.57263	9.30493	6.70272	20.0634	14.4032	19.2956	11.3942	9.65972	13.4489	7.87303
BCYRN1	0	0	0	0	0	0	0	0.691002	0	0	0	0	0	0	0
BDAG1	0.436601	0.767529	0.423316	0.485246	0.582131	0.298169	0.598065	0.887152	0.0828209	0.0634532	0.0774249	0.0590072	0.0785038	0.238155	0.3655
BDH1	13.2137	7.83803	17.4924	12.5753	5.78306	1.58968	3.81123	2.06993	7.79308	3.7909	7.37128	3.23542	2.65886	2.36082	3.21796
BDH2	4.59651	12.7081	3.54727	5.92334	7.24057	12.4569	4.38828	4.09831	9.47453	13.3539	12.0507	17.6851	5.57982	11.8203	23.6683
BDKRB1	0.0416996	0	0.0382648	0.0701806	0.355642	50.8408	0.494271	17.2942	0	0.0458859	0	0	0	0	0.0486886
BDKRB2	0.0544608	0.145811	0.0124937	0.0687434	4.95997	41.1236	4.19596	66.4032	0.0855531	0.0749102	0.056874	0.0853352	0	0.0145785	0.286149
BDNF	2.87703	3.93745	1.6046	1.59725	2.80426	6.64103	2.72372	4.34919	0.187826	0.419373	0.117059	0.695861	0.50641	0.520097	0.270483
BDNF-AS1	1.63085	2.14806	0.911674	1.07265	1.4617	2.16049	1.11096	2.31943	1.90819	1.8152	1.9576	2.26587	0.774104	1.64588	2.67024
BDP1	6.81113	6.26831	9.20941	8.16784	6.6784	2.92719	7.29144	3.61077	4.47396	4.25153	4.13326	4.48132	5.14433	3.88475	4.51122
BEAN1	0.949604	0.572047	0.0953078	0.374575	0.66888	0.325058	1.27507	0.458974	0	0.0163271	0.015495	0	0	0.0158873	0.0692976
BECN1	28.0399	38.1234	37.4947	39.9411	41.6434	42.7775	40.8571	22.5493	39.5501	35.1126	28.2317	37.925	31.6023	38.4756	37.4983
BEGAIN	0.428536	1.57635	0.307752	0.972091	0.771832	0.44368	0.993816	1.81443	0.585385	0.676582	0.700473	0.617259	35.6301	27.9303	9.22404
BEND2	0	0	0.0333175	0.0203689	0	0	0	0	0	0	0	0	0	0	0
BEND3	1.38472	0.750748	0.968881	2.30136	1.07554	0.972737	1.26947	0.604831	2.07739	2.06657	1.71722	1.56531	1.36543	1.26955	1.03071
BEND4	0.150347	0.12601	0.107971	0.088012	0	0	0.00968523	0	0	0	0	0	0	0	0
BEND5	0.286787	0.351009	0.263164	0.206856	2.0965	0.741456	3.70284	8.77737	6.89934	6.04106	6.8028	6.67634	4.42487	5.48352	5.07064
BEND6	4.06062	4.41203	2.56851	1.9905	2.85796	2.0841	3.67993	0.812998	1.90747	2.7764	2.01735	3.60049	11.083	10.2999	14.2696
BEND7	1.81926	1.50465	1.2066	0.727562	1.3826	2.53925	1.60128	1.93983	1.76567	1.86315	1.65533	1.48377	2.13614	1.85154	1.38807
BEST1	2.88972	12.0429	1.93953	5.66936	1.32784	3.33445	1.54135	6.33759	5.2295	3.67043	8.8981	6.37238	1.08405	2.38693	6.51674
BEST2	0.232854	0.0623433	0.240383	0.538854	0	0.0277245	0.0431258	0	0.0731585	0	0.0607929	0.0260615	0	0	0
BEST3	0.105089	0.2894	0.523493	0.35373	0.0731649	0.0714989	0.0222435	0	0.283003	0.429516	0.188135	0.336051	0.397409	0.369721	0.297991
BEST4	0.37298	1.28391	0.195576	0.851915	0.0649189	0.329891	0.118419	0.579925	0.066962	0.205212	0.0834656	0.0477082	0.0846287	0.427894	0.435492
BET1	7.69506	7.31435	6.1659	6.63032	6.97557	25.4258	5.72794	8.09894	3.95615	4.59842	4.03724	5.39001	3.04088	3.74522	4.34193
BET1L	76.6683	34.8921	30.6126	35.6274	23.2891	24.7833	22.7416	21.8993	16.5167	12.8505	14.4797	13.147	15.8093	16.109	11.3924
BET3L	0	0	0	0	0.0590074	0.046131	0	0.0554861	0	0	0	0	0	0.103715	0
BEX1	9.0274	8.61429	14.125	16.1671	76.2163	22.4889	79.9094	12.3314	46.1072	88.0022	50.0982	73.2645	140.257	264.64	383.51
BEX2	16.6894	35.403	10.35	38.1198	6.98285	18.6482	3.32873	5.93579	7.26024	10.8474	9.71995	11.3306	2.23324	5.40032	7.06656
BEX4	23.2409	26.8845	16.6262	37.3334	14.9576	27.5809	7.77762	21.6311	15.9604	24.4095	23.0771	31.1194	32.5878	38.529	46.2156
BEX5	3.45685	1.12184	1.87443	6.87569	0.255258	0.249446	0	0.240026	0.131646	0.403442	0.382881	0.56276	0.388216	0	0.061155
BFAR	24.4551	20.7272	20.8186	17.0459	30.5137	31.0467	32.4413	26.5619	31.312	24.8433	27.7119	24.6337	22.8528	24.2333	19.0288
BFSP1	7.25919	9.06178	3.74696	2.9016	7.43488	5.48836	8.40275	1.66333	0.313597	0.224661	0.165831	0.38592	1.58534	3.47346	5.77418
BFSP2	0.033896	0.0726014	0.0622081	0.114094	0	0	0.0502218	0.0388338	0.0425981	0	0	0.0303497	0	0	0
BGLAP	1.72339	0.971396	2.08084	1.52656	2.21026	0.95037	1.47831	1.03918	2.27982	3.29375	2.65227	1.94916	0.960437	1.65107	2.32996
BGN	1.17285	2.38897	0.443159	1.54817	19.4734	34.4784	23.1018	69.0295	3.20802	4.4032	4.85124	3.78875	0.438313	0.517106	0.241663
BHLHA15	0.58069	0.233207	0.26643	0.366489	0	0.207418	0	0.498961	0.0912212	0	0.227408	0.0649921	0.0768588	0.0777217	0
BHLHA9	0	0	0	0	0	0.0689682	0	0	0	0	0	0	0	0	0
BHLHB9	3.08759	3.80548	3.63928	11.6472	5.07528	3.53677	3.05638	2.2871	1.47182	2.51888	1.87627	2.45474	3.04386	3.69079	5.09684
BHLHE22	0	0	0	0	0.417402	0.964122	0.230723	0.356812	0.0587098	1.01099	0.211408	0.460117	0	0	0
BHLHE23	0	0	0	0	0	0	0	0	0	0	0	0	0	0	0
BHLHE40	160.859	130.088	58.1565	157.183	58.0892	59.727	67.4599	121.564	15.4837	16.5156	13.8608	13.6893	44.4351	72.9377	65.4548
BHLHE41	5.71502	2.86897	4.62971	9.86888	4.24313	3.62908	3.0651	9.10519	1.62722	3.24264	5.20668	7.62234	16.4996	12.7805	19.1324
BHMT	0.202438	0.313155	0.0825614	0.18928	0.794751	0.492774	0.266614	0.798863	0	0.0247512	0.117449	0.201398	0	0	0.026263
BHMT2	0.0790068	0.0423059	0.108749	0.0332422	15.6905	5.45598	5.35549	5.90617	0	0	0	0.0176852	0	0.0211491	0.0230622
BICC1	3.77025	5.68793	3.80567	2.28985	25.3248	15.6764	23.9234	11.5875	0.432617	1.26266	0.650513	1.76129	0.260359	0.386148	3.94281
BICD1	17.8004	21.9605	16.7009	16.5054	4.40121	3.9679	7.49308	2.06048	9.77491	13.4135	7.01506	13.1991	21.6314	16.4427	19.3659
BICD2	11.0078	11.7223	14.4197	16.8705	12.915	12.5618	14.0247	13.6471	8.54312	6.52458	9.69071	6.74535	11.0364	8.74032	9.30325
BID	10.7707	14.3177	7.56816	7.66918	17.6654	37.1807	21.315	37.0839	22.5992	15.8303	24.423	15.4774	14.7344	13.6094	12.0043
BIK	0.973273	1.96883	0.694637	6.00609	0.59291	0.772545	0.0801135	0.309737	0.0679522	0.0594989	0	0.193655	0	0.115792	0.126266
BIN1	18.9817	21.4639	15.4341	14.731	18.5928	33.9625	18.9753	15.9588	10.5819	13.1089	15.7627	9.73583	15.1458	15.071	15.5603
BIN2	0.149692	0.133593	0.0228936	0	0	0	0.0739299	0	0	0	0	0	0.0264171	0	0
BIN3	7.78257	9.39665	9.51285	5.91691	14.571	19.6058	14.1132	14.2179	10.6114	11.0768	10.0416	9.79334	9.25882	9.84539	8.49052
BIRC2	18.2451	24.9913	20.9589	19.5107	34.3049	70.2872	34.5752	59.9219	14.4935	14.2107	14.5372	16.148	15.98	15.7735	15.7801
BIRC3	2.98697	7.10364	6.85233	4.6339	10.9076	41.4689	6.36646	94.1267	0.41942	0.174441	0.470512	0.201705	0.371053	0.393086	0.20458
BIRC5	36.7952	1.63351	68.775	21.8378	88.1592	6.64735	68.1389	21.5684	30.3288	23.36	28.0173	21.4212	27.4563	6.53284	0.683101
BIRC6	4.71309	5.80874	5.463	5.86967	6.35583	5.27217	6.65398	5.96806	5.1414	4.60773	4.59715	5.18134	5.9549	5.3835	10.1371
BIRC7	0	0.132184	0	0.207729	0.150382	0.313509	0	0.282815	0.10341	0	0.0429654	0.036838	0.0435641	0	0
BIRC8	0	0	0	0	0	0	0	0	0	0	0	0	0	0	0
BIVM	8.69126	11.6977	7.20747	3.90394	12.3601	13.6624	11.7897	8.62859	11.4576	11.6963	14.4578	10.95	8.93857	11.224	9.6337
BIVM-ERCC5	18.8915	16.5989	12.1338	14.1413	15.2949	20.3221	15.3261	13.5	16.7859	19.9899	19.3324	18.7434	9.96039	14.7678	11.752
BK250D10.8	0.0690319	0.406611	0.253383	0.348543	0.420536	0.854798	0.715964	0.474529	4.64136	3.91205	7.78579	5.37743	0.292381	1.18265	8.3423
BLCAP	27.9448	26.5335	25.2566	37.3713	21.5733	18.6176	20.1603	13.4562	20.999	24.7026	26.1282	23.6917	14.9708	18.3897	18.0608
BLID	0.0608155	0.19539	0	0.102353	0.0740966	1.15855	0	0.209024	0.152857	0	0	0	0	0	0.0710084
BLK	0	0.0232918	0.0199575	0.0366035	0.052997	0	0.0322241	0.0249172	0	0	0	0	0	0	0
BLM	3.29426	3.60876	6.09198	2.32774	3.81452	1.18567	3.91218	1.61338	4.53503	3.88785	4.83207	6.31576	4.2071	1.56172	2.09936
BLMH	28.5978	18.0813	30.1714	24.1211	24.5712	6.14954	28.5984	10.4468	31.9804	28.1974	33.294	26.2017	18.911	19.7172	14.4288
BLNK	0.0293403	0	0	0	0	0	0	0	0	0.0322858	0	0	0	0	0.0342578
BLOC1S1	20.3389	15.7284	23.6287	26.2623	21.9552	12.1024	17.6801	11.2911	14.5713	16.2672	12.8651	15.6589	30.7951	30.1062	40.9522
BLOC1S1-RDH5	16.0722	11.3961	25.1613	20.733	11.3511	7.94888	10.2711	8.29619	8.82292	9.71741	7.60829	9.05347	17.9065	18.5804	23.7668
BLOC1S2	15.3959	21.3493	20.4122	24.1691	9.18502	6.82672	8.73121	5.29162	15.5122	13.2319	13.805	18.4198	30.5525	29.5881	34.341
BLOC1S3	11.2675	8.53965	6.66098	8.24175	4.96326	4.62322	3.88467	3.22723	7.27074	4.55414	7.21848	5.12195	4.49698	5.19711	4.68051
BLVRA	65.6766	68.6935	56.4588	32.7199	62.9273	52.7187	78.2618	36.4334	50.1122	33.0576	40.8883	27.2217	51.0583	42.5996	37.0254
BLVRB	94.6551	132.854	70.8329	117.372	80.2176	42.2522	55.546	51.5542	8.85218	5.63707	7.17356	9.38214	21.8822	24.4965	29.0233
BLZF1	18.68	25.876	24.074	14.8858	11.7866	11.4524	9.24844	7.57354	3.44464	6.28571	4.30564	5.89831	5.97532	5.20386	7.39578
BMF	1.72667	6.73354	1.10365	4.93018	0.522311	1.4632	0.49402	2.01914	0.957776	2.83037	1.3928	3.11338	2.00484	2.81788	3.71235
BMI1	11.8169	14.2882	16.2577	11.5757	13.5292	14.7604	12.8183	8.14579	26.0772	35.034	31.3446	38.8203	13.6707	15.0132	22.254
BMP1	43.8547	52.4369	26.3157	22.9953	22.0479	60.4248	40.4079	81.9685	9.66397	13.4585	7.98818	10.6486	75.786	86.0283	69.1464
BMP10	0	0	0	0.05847	0	0	0	0	0	0	0	0	0	0	0
BMP15	0	0	0	0	0	0	0	0	0	0	0	0	0	0	0
BMP2	1.08489	1.19603	1.11265	3.3564	3.90714	23.874	1.74926	18.772	0.641608	0.632016	1.68279	0.49998	6.72358	4.8516	0.614735
BMP2K	4.88741	6.47178	6.97028	8.48892	7.6121	4.11641	6.11774	3.19965	4.13007	3.21889	3.70855	2.93176	3.47981	3.1064	3.86528
BMP3	0	0	0	0.0168775	0	0	0	0	0	0	0	0	0	0	0
BMP4	4.03851	1.35517	10.6976	4.80309	4.82204	4.56478	2.83225	1.48058	0.710543	0.562899	0.759142	0.458025	0	0	0.0314359
BMP5	0	0	0.0234128	0.0429409	0.279777	0	0.340229	0.0876936	0.288582	1.79685	0.586189	3.1983	0	0	0
BMP6	8.23262	2.87373	4.90791	7.4654	11.8987	9.1631	10.1152	8.11436	5.68924	2.67153	5.24232	2.07573	2.64802	2.99048	2.06742
BMP7	0.0424869	0.0910022	0.0909704	0.524375	0.880011	4.12787	1.97245	5.82492	68.79	72.9958	76.5522	79.7738	0.0299919	0.485257	7.47426
BMP8A	0.633475	0.787838	0.487539	0.842596	0.286319	0.223839	0.287631	0.409701	2.20855	2.31607	2.29407	1.99435	0.0973688	0.207864	0.190877
BMP8B	0.541848	0.386859	0.317666	1.49456	0.238398	0.143366	0.133804	0.241415	6.6204	7.05556	10.7984	9.98618	0.0956237	0.0483486	0.035148
BMPER	0.114022	0.0244222	0.0313889	0.230279	1.41701	0.46701	0.929167	1.25406	1.57624	10.9283	2.79824	6.71768	0.338053	0.329639	3.27505
BMPR1A	7.10875	7.84427	7.61276	6.20262	5.91816	7.74058	4.43238	4.99965	9.49576	17.7489	10.0969	20.6966	19.5609	18.8228	24.7386
BMPR1B	1.39543	1.50549	2.2859	1.4265	0.0503752	0.0393825	0.24504	0.0355268	0.636518	1.22841	1.41408	1.22167	2.6815	3.24286	8.25514
BMPR2	4.5295	5.47496	5.08682	3.07798	4.82018	5.60061	4.93505	5.43361	4.6563	6.76729	5.79401	7.78882	12.9485	10.3645	10.0186
BMS1	9.30558	9.2583	9.92273	9.8125	8.39834	6.44258	9.95767	5.4622	13.373	10.5479	10.9776	10.1064	10.2487	8.34942	7.78842
BMS1P1_loc1	0.796623	1.0845	1.28855	1.09076	0.625127	0.398688	0.620163	0.665167	1.51019	2.16921	1.86125	1.98267	0.614764	1.30116	1.02473
BMS1P1_loc2	0.674948	1.05533	0.829933	0.840597	0.69077	0.360022	0.580019	0.742341	1.74735	1.96075	1.56478	1.6317	0.68609	1.08405	0.97721
BMS1P4	2.12795	1.97506	2.39528	2.91284	2.03956	0.999938	1.9758	1.69031	2.85254	2.49769	3.20003	2.61664	1.80257	2.82535	1.75579
BMS1P5_loc1	0.796623	1.0845	1.28855	1.09076	0.625127	0.398688	0.620163	0.665167	1.49322	2.16921	1.86125	1.98267	0.614764	1.30116	1.02473
BMS1P5_loc2	0.674948	1.02642	0.829933	0.840597	0.69077	0.360022	0.580019	0.742341	1.74735	1.96075	1.56478	1.6317	0.68609	1.08405	0.97721
BMX	0.0208647	0.0446898	0.0382921	0.140461	0	0	0	0	0	0.0229593	0	0	0.0220928	0.0223408	0
BNC1	0	0.0132295	0	0	0	0	0	0	0	0	0	0	0	0	0.0144236
BNC2	2.74422	2.20779	3.4455	1.57983	1.90433	0.680215	2.86813	1.01884	0.208844	0.375612	0.164163	0.615284	1.33161	1.3177	1.78301
BNIP1	13.819	5.35477	11.3079	14.9749	8.25055	6.03764	9.21661	3.9242	8.70813	6.97499	7.48292	8.03733	6.62837	8.43118	7.35506
BNIP2	25.7089	23.4867	21.0886	24.5688	16.043	19.8886	17.4558	12.089	6.51801	7.13396	6.35015	8.7673	15.4811	15.1283	13.9648
BNIP3	22.8075	43.5594	27.1385	47.5444	20.6339	34.6499	43.6067	131.511	38.247	31.6373	39.0736	32.2188	15.8851	15.4884	22.6586
BNIP3L	42.7245	45.0768	28.3042	30.7151	42.2735	88.6512	57.7163	171.59	15.8486	26.0551	21.0954	30.1788	33.6585	42.6673	45.9765
BNIPL	1.53287	0.223857	0.681992	0.664501	0.113189	0.0442448	0.0344116	0.0532173	0.788073	0.281126	0.945922	0.103977	0.0491847	0.174079	0.108472
BOC	10.1114	8.91189	6.81488	6.54175	1.82271	2.30284	4.25498	5.89166	6.96634	10.127	5.32854	10.2256	46.6591	83.6822	35.2624
BOD1	50.3357	37.9503	39.6703	54.6535	30.5239	34.3563	24.0359	18.1244	29.7495	26.4918	33.5222	34.8194	23.2686	28.0572	29.9235
BOD1L	7.78997	9.99113	7.99583	9.82598	9.47108	9.91259	9.68482	11.1859	8.87791	8.48733	8.73222	9.27863	4.98287	5.20363	6.80405
BOD1P	1.31965	0.760992	1.1799	1.36676	0.74208	0.918565	0.551481	0.620263	0.722911	0.521278	0.70673	0.787724	0.734493	0.561583	0.691398
BOK	2.93907	2.32647	2.18885	1.03948	16.5812	6.9176	14.6417	12.5417	0.0535306	0.0937428	0.155689	0.0381388	34.4583	28.1634	10.8421
BOK-AS1	0.0631798	0	0	0.106332	0.0769772	0.240718	0.09361	0.217151	0	0	0	0	0.334493	0.405899	0.147538
BOLA1	11.4312	13.749	7.90759	12.4313	8.99939	8.43153	8.25137	9.73842	7.66185	8.51491	9.8563	8.60813	6.20723	9.54092	9.71947
BOLA2_loc1	15.2575	12.3958	15.6422	19.3916	21.6022	15.3849	16.4479	13.9841	32.6628	23.7943	29.3397	20.8215	14.6514	12.0555	8.90734
BOLA2_loc2	16.7306	10.1983	15.256	18.2405	22.6919	14.7334	14.8109	15.0691	31.5387	24.6048	30.6583	21.01	13.7044	13.0695	9.58307
BOLA2B_loc1	15.3101	12.4521	15.5939	19.3916	21.474	15.6354	16.4479	13.9841	32.5967	23.9101	29.2847	20.7273	14.8185	12.1682	8.84591
BOLA2B_loc2	16.678	10.4801	15.256	18.3291	22.3714	14.7835	14.8109	15.0691	31.8032	24.5469	30.6034	21.01	13.7044	12.9569	9.52164
BOLA3	16.4603	15.1097	26.6702	20.1043	28.9937	13.0804	27.3148	12.0692	26.1236	11.9027	19.94	12.5485	17.5287	13.7977	18.67
BOLA3-AS1	1.34893	1.84674	0.842226	1.91918	1.20298	0.768273	1.19506	0.732886	1.29327	1.57616	1.68463	1.33231	2.87138	2.51647	2.50054
BOLL	0	0	0	0	0	0.0527378	0	0	0	0	0	0	0	0	0
BOP1	16.6074	17.2789	27.8739	21.142	30.6684	8.67554	29.3032	5.66465	41.2664	30.0152	41.8265	24.762	30.16	28.5228	15.2475
BORA	3.82835	1.81008	5.94222	3.76992	13.6458	3.23922	12.6117	4.17607	6.06518	5.89327	5.82685	6.80094	3.29902	2.18043	1.14128
BPESC1	0	0	0	0	0.0197236	0	0	0	0	0	0	0	0	0	0
BPGM	62.9355	81.0679	34.1348	71.0901	18.9436	29.8723	22.683	17.2052	20.9069	23.0943	22.6931	21.0485	31.7467	38.0692	27.0762
BPHL	5.86497	11.4738	6.76731	5.13085	10.9663	7.57767	10.4105	6.12059	13.0264	9.0097	11.8555	8.16301	14.7569	18.0003	14.9164
BPI	0	0	0	0.101248	0.183241	0.458417	0	0.654764	0	0	0	0	0	0	0
BPIFA1	0	0	0	0	0	0	0	0	0	0	0	0	0	0	0
BPIFA2	0	0	0	0	0	0	0	0	0	0	0	0	0	0	0
BPIFA3	0	0	0	0	0	0	0	0	0	0	0	0	0	0	0
BPIFA4P	0	0	0	0	0	0	0	0	0	0	0	0	0	0	0
BPIFB1	0	0	0	0	0	0	0	0	0	0	0	0.0280727	0	0	0
BPIFB2	0	0	0	0	0	0	0	0	0	0.0960386	0	0.0520971	0	0	0
BPIFB3	0	0	0	0	0	0	0	0	0	0	0	0.101127	0	0	0
BPIFB4	0	0	0.0236084	0	0.0313461	0	0	0.0294754	0.0646652	1.86849	0.188073	3.50146	0	0	0
BPIFB6	0	0	0	0	0	0	0	0	0	0	0	0	0	0	0
BPIFC	0	0	0	0.0473382	0	0	0	0	0	0.0309509	0	0	0	0	0
BPNT1	8.58949	11.205	10.3766	9.18889	13.3321	8.68207	9.98494	6.15048	12.0005	11.136	14.3856	13.9499	6.24078	8.92813	13.0699
BPTF	6.0355	9.34723	9.70254	12.3387	8.44706	6.61338	8.41204	5.70161	12.4199	13.9597	12.9271	13.1061	10.3843	11.4727	14.5357
BPY2_loc1	0	0	0	0	0	0	0	0	0	0	0	0	0	0	0
BPY2_loc2	0	0	0	0	0	0	0	0	0	0	0	0	0	0	0
BPY2_loc3	0	0	0	0	0	0	0	0	0	0	0	0	0	0	0
BPY2B_loc1	0	0	0	0	0	0	0	0	0	0	0	0	0	0	0
BPY2B_loc2	0	0	0	0	0	0	0	0	0	0	0	0	0	0	0
BPY2B_loc3	0	0	0	0	0	0	0	0	0	0	0	0	0	0	0
BPY2C_loc1	0	0	0	0	0	0	0	0	0	0	0	0	0	0	0
BPY2C_loc2	0	0	0	0	0	0	0	0	0	0	0	0	0	0	0
BPY2C_loc3	0	0	0	0	0	0	0	0	0	0	0	0	0	0	0
BRAF	2.30015	3.14027	2.49738	3.19149	2.90943	3.32819	2.93972	2.7358	3.04512	3.9415	3.04384	4.70069	1.74764	2.08687	2.37814
BRAP	10.0954	13.4568	10.9111	19.9392	7.40104	10.0127	5.89375	5.4293	11.5141	12.0096	10.9626	11.7908	6.52326	6.8579	7.93095
BRAT1	19.5829	17.8123	21.695	20.7491	23.6992	14.4283	22.332	14.5552	37.7423	30.0692	34.5816	27.395	12.8752	17.1651	15.1191
BRCA1	4.10104	2.75444	10.8292	4.40782	13.3467	5.05652	10.2588	6.81861	11.9338	5.53092	7.92679	6.92972	4.41716	1.45253	1.62055
BRCA2	0.799687	1.08007	2.14537	1.28587	1.40253	1.13529	1.27541	1.04456	2.39405	1.21626	1.53726	1.54606	0.997772	0.147256	0.160576
BRCC3	7.52532	10.9936	15.1035	12.3079	13.5415	9.09779	11.9789	5.99088	6.45035	6.51847	5.36008	6.68617	6.90583	6.19825	6.10555
BRD1	7.38141	6.20162	8.34703	10.7498	10.8254	8.21454	10.2922	9.75225	13.2431	13.5511	13.5093	13.3963	8.57906	9.96604	6.44216
BRD2_loc2	100.54	67.8962	74.9281	275.747	43.0762	44.7198	38.2843	33.953	38.794	31.0082	34.2345	30.2217	40.2638	49.6575	42.3806
BRD3	12.8469	10.5058	9.67064	8.11015	13.3706	13.799	11.4897	15.1243	14.1222	19.2833	17.053	19.7062	11.9952	13.3222	13.7826
BRD4	14.9573	18.0259	14.5071	21.6273	14.0429	13.4723	15.2409	14.3674	16.7043	16.8083	13.258	16.6937	9.89957	11.7524	10.7625
BRD7	16.8819	18.1835	19.4977	16.4514	30.9416	23.9124	25.9114	20.286	29.5073	27.2778	27.7114	25.7575	24.2194	24.1537	24.6392
BRD7P3	0.388355	0.366976	0.251553	0.384472	0.306166	0.348153	0.270778	0.23555	0.37322	0.301653	0.429419	0.429542	0.387025	0.489213	0.346752
BRD8	16.8535	15.3457	19.746	17.6393	20.2927	12.2579	14.7221	11.0011	13.8558	20.4244	15.5973	18.6799	11.4253	19.702	16.5285
BRD9	7.02286	5.63564	8.00667	9.37747	11.1259	5.15984	12.1826	7.8686	22.4171	14.5829	18.2442	13.1306	12.8854	12.3257	9.23903
BRDT	0	0	0	0	0	0	0	0	0	0	0	0	0	0	0
BRE	9.85206	11.8258	11.2949	6.90523	22.5877	14.2814	33.6224	15.4656	11.5538	14.5756	8.72812	16.3047	12.8187	17.5728	22.356
BREA2	0.955609	0.227423	0.438448	0.268049	0.19405	0.252842	0	0	0.467033	0.175257	0.332651	0.142605	0.0562143	0.113691	0.185962
BRF1	4.44881	5.72852	5.22543	5.79611	5.59891	5.01526	4.91652	4.30538	7.34059	7.61384	7.60841	9.09145	7.57034	9.67284	8.58001
BRF2	19.1102	17.2206	20.2667	32.9896	10.2448	12.9499	8.97974	7.47526	5.52376	4.50615	5.67348	5.05992	6.35959	8.6526	7.49084
BRI3	37.1037	61.8382	35.4061	75.1312	40.6148	65.2989	46.9975	40.9668	41.6111	40.6311	35.0464	47.1613	30.9266	36.0297	41.5413
BRI3BP	6.01249	2.19201	13.2649	11.052	5.92276	1.38097	4.29623	2.49153	10.5035	3.89458	5.38828	2.48173	5.46336	1.36976	1.84218
BRIP1	2.54798	2.26638	8.46915	2.41811	3.67356	1.03147	3.95347	1.76771	3.13986	1.85361	2.43914	1.95821	3.81462	0.962466	0.280976
BRIX1	23.2698	18.5137	32.8247	40.2047	44.6888	23.3437	28.3645	11.3918	38.8362	22.9726	30.5915	22.904	17.9991	11.3094	9.87558
BRK1	91.4706	81.3632	110.485	103.171	102.117	113.461	94.0196	115.564	108.385	106.809	103.855	106.574	115.934	110.608	112.423
BRMS1	18.2327	22.3797	28.6067	45.8684	35.5245	31.6157	38.0119	14.9579	33.5332	26.8904	24.3672	28.4582	28.052	27.2665	20.8441
BRMS1L	3.74917	6.06942	7.50078	7.37375	6.5332	4.71306	4.58605	4.19544	11.2861	14.5114	15.9571	16.609	6.94724	7.30532	8.83145
BROX	10.2604	12.1526	11.0988	29.8478	16.4335	19.7728	13.8431	14.0905	11.7844	12.0007	10.1118	17.4308	10.3247	15.9701	17.1767
BRP44	25.4047	27.2309	30.8237	38.9274	14.566	27.2364	12.2605	19.7274	13.3145	11.7809	14.7676	13.3805	12.7061	11.6069	16.5371
BRP44L	37.3104	27.6628	22.3859	22.3865	17.5512	10.6195	16.7641	8.91588	41.5482	33.2214	46.6296	39.2383	23.1429	27.3032	57.2903
BRPF1	7.62207	7.91623	10.8972	15.724	7.08675	5.96737	6.57123	5.90028	7.84279	6.81381	6.8715	7.51902	4.76031	5.17706	3.3391
BRPF3	16.6209	24.3889	20.9409	22.4135	8.77605	10.5484	7.64312	5.9317	7.14902	9.70719	7.09716	10.0089	6.20384	7.63156	11.0516
BRS3	0	0	0	0.130157	0.0471123	0	0	0.0443008	0	0	0	0	0	0	0
BRSK1	5.2049	6.28323	2.14337	3.77634	5.89339	8.74172	2.94302	13.338	16.4569	19.5501	25.6795	17.571	5.12178	11.0872	7.53752
BRSK2	16.801	11.5162	13.414	10.1784	0.945684	0.462075	0.479175	0.222312	23.3701	14.4485	25.4486	11.6408	0.565033	0.744521	0.868509
BRWD1	2.72632	3.17376	1.87763	2.7367	2.25277	2.67035	2.4262	3.2217	2.94859	2.97172	3.49176	2.84026	2.23621	2.2093	2.85293
BRWD1-IT2	0.155597	0.277726	0.285561	0.261871	0.189577	0.0988054	0.384232	0.178264	0.260724	0.45658	0.270819	0.696591	0.329512	0.166606	0.484469
BRWD3	3.10679	3.72089	2.27906	1.90891	2.41427	1.55009	1.52774	2.12638	4.1861	5.18476	4.1808	5.55949	1.40986	1.55529	2.21419
BSCL2	21.0772	26.1488	18.4855	21.2401	18.626	20.7166	15.5823	12.5707	31.0939	29.9937	27.2875	33.4533	49.8249	59.068	82.7418
BSDC1	55.4519	52.2021	39.2873	52.9785	27.669	41.7623	21.6923	44.1947	20.3542	26.7867	24.4063	28.6552	24.0669	35.4752	34.7567
BSG	686.398	403.928	543.144	633.26	335.962	344.671	277.103	321.194	492.083	400.007	448.791	362.34	262.382	270.76	278.423
BSN	0.036431	0.0741295	0.127035	0.288174	0.0754577	0.0138804	0.167331	0.0417381	1.22701	1.9523	1.62834	1.48745	0.100296	0.304266	0.523205
BSN-AS2	0.0610057	0.196001	0.111962	0.273795	0.0495523	0.116217	0.120518	0.163083	0.204447	0.111884	0.16989	0.109246	0.0645967	0.021774	0.118718
BSND	0	0	0	0.0640204	0	0.0362329	0	0	0	0	0	0	0	0	0
BSPH1	0	0	0	0	0	0	0	0	0	0.0853818	0	0.138949	0	0	0
BSPRY	0.166273	0.127193	0.0217968	0.39977	0.0289407	0	0	0	0	0.052276	0.0496117	0.0425364	0	0	0
BST1	5.29503	2.41896	6.72768	4.86085	21.5647	1.30498	8.94259	0.721178	4.14156	3.95231	3.36419	4.40951	5.0578	1.98239	3.76138
BST2	263.13	283.003	258.869	87.4704	86.6485	99.3848	23.2767	43.029	1.69835	1.611	2.88137	2.06711	3.16001	6.57186	8.15251
BSX	0	0	0	0	0.0705054	0	0	0	0	0	0	0	0	0	0
BTAF1	19.8745	13.4473	12.3161	14.8944	5.74425	6.30521	6.29159	16.4317	21.9545	14.3848	32.3678	13.6378	11.4131	16.9548	9.94393
BTBD1	30.909	30.6991	31.4829	23.6719	25.3163	20.1864	24.4451	12.7134	26.5902	18.3258	21.6813	19.3	35.9811	32.4306	45.2983
BTBD10	25.067	22.9279	26.7501	27.7223	17.4169	12.7399	14.7963	10.1299	15.3986	17.8539	14.2958	21.078	28.586	24.7499	26.6218
BTBD11	0.0194658	0.0208468	0.0178624	0.0327611	0	0.296663	0	0.412578	0.0122316	0.0856801	0	0.0348585	0.19581	0.281381	2.57967
BTBD16	0	0.128655	0.165356	0.353821	0.0731837	0	0.133495	0.0688164	0.75487	0.264385	0.345003	0.376474	0.0318009	0.0643159	0.0701336
BTBD17	0	0	0	0	0	0	0	0	1.98491	3.87426	6.49455	2.94621	0	0	0.153679
BTBD18	0.0929233	0	0.0341077	0.0312781	0.0452865	0	0.0826075	0	0.0700676	0.0613512	0.0582244	0.0332806	0.0590358	0.0795981	0.130197
BTBD19	4.75874	8.99355	3.46773	2.88559	2.2595	2.8663	1.55531	4.16915	0.747556	0.77007	0.255788	0.595268	2.96403	7.53073	4.33066
BTBD2	32.8791	27.1557	21.9218	25.3897	31.977	29.2312	28.9351	24.197	44.2029	52.8712	45.364	49.238	32.6262	39.9849	33.2502
BTBD3	10.6926	8.28333	9.04089	7.1092	7.4324	5.19659	7.75933	4.25925	27.4686	41.9729	32.081	45.5407	8.03145	6.1251	6.34318
BTBD6	17.1246	19.224	28.5228	24.4189	22.1726	15.8394	18.9682	11.1659	14.4627	12.0273	11.6731	13.7553	23.963	19.4269	16.5552
BTBD7	3.37246	3.79392	4.04259	5.63495	3.39821	3.5017	4.34855	3.16061	4.08553	4.62707	4.29607	4.61376	9.44536	7.54743	8.03857
BTBD8	0.983269	1.17453	0.69406	1.20931	0.829384	0.576354	0.336197	0.736562	0.237635	0.124844	0.118481	0.0677228	0.120132	0.323949	0.662347
BTBD9	6.28729	6.92496	6.40354	2.96989	2.60105	2.60354	3.13565	2.68618	1.14761	1.4869	1.12116	1.99988	4.18127	4.0102	4.50982
BTC	0.287795	1.453	2.07499	1.03791	3.70681	1.13567	1.27923	1.46018	0.103337	0.226205	0.0858705	0.294497	0	0	0
BTD	7.61718	5.86858	4.25645	3.44411	5.31906	7.32043	5.22186	5.65289	3.51476	6.95571	5.74638	6.63702	6.81358	9.8847	13.593
BTF3	190.953	155.5	235.954	283.42	151.756	91.1284	165.141	77.6104	152.826	166.218	150.5	155.015	147.73	128.956	81.3746
BTF3L4	16.8125	18.4015	15.8238	12.2482	9.72354	9.35233	6.94486	8.38016	18.726	16.9394	20.9324	22.7625	11.363	8.66419	8.23811
BTF3P11	0.0790602	0	0.145096	0.266117	0.192651	0	0.234278	0	0	0	0.0825633	0	0.167428	0.169307	0.276933
BTG1	20.0482	27.7229	15.8586	38.6438	10.0956	31.8969	10.246	43.9463	24.8106	33.1182	32.977	37.0631	9.87542	10.1173	19.8214
BTG2	6.70597	4.0914	7.2165	12.107	0.891321	0.580684	1.385	1.39688	32.459	36.3816	43.1646	37.8458	26.8966	40.1233	39.0547
BTG3	59.7133	42.1276	54.0975	76.0272	67.9567	97.8335	45.7464	76.919	42.6649	27.7425	40.4667	34.974	15.3956	12.795	17.8235
BTG4	0.105129	0.337763	0.57882	1.23853	0.832571	0.100137	0.778821	0.180666	0	0	0	0	0.0556588	0.0562836	0
BTK	0.0647413	0.0231114	0.0198029	1.23488	0.0262932	0.0205556	0	0	0.244087	0.0474938	0.0901466	0.115936	0	0	0.10079
BTLA	0.0705937	0.0567014	0.0323895	0.297024	0	0.0336207	0.0261487	0.0606581	0.177434	0	0.0737217	0.031604	0	0.0377941	0
BTN1A1	0.0396506	0.0636954	0.0181923	0.100098	0.0724645	0.0377677	0.0587481	0.0908535	0	0	0	0	0	0.0212279	0.0462962
BTN2A1	20.6716	21.7872	24.724	22.0033	12.8876	18.2931	12.5286	27.6867	6.39171	8.34337	7.21757	7.78071	7.99545	9.80582	10.2192
BTN2A2	13.9275	14.4904	15.1016	8.7127	7.3467	11.0528	7.51774	9.06501	5.6742	7.89753	5.49841	7.37427	4.26692	5.46439	13.6517
BTN2A3P	2.24233	1.96479	2.66038	2.24907	0.800289	0.992415	1.24168	2.12785	0.797011	1.14649	1.30094	0.912607	1.03127	1.81892	0.634705
BTN3A1	21.6275	27.3213	9.7917	7.56881	9.23182	57.8681	7.91513	30.0553	7.4158	13.7513	12.3105	10.4206	3.75181	8.90115	11.8544
BTN3A2	22.8931	32.6003	10.8162	6.19929	14.4628	81.0407	14.4368	48.5386	6.84759	16.8554	11.961	13.5533	8.2421	11.6982	14.071
BTN3A3	17.0497	23.7936	9.36295	4.22167	12.5465	58.1515	9.58485	37.3165	4.90636	8.13543	7.7799	7.4303	4.37352	8.42115	9.90959
BTNL2_loc3	0	0	0	0	0	0	0	0	0.0500847	0	0	0.0356837	0	0	0.0465328
BTNL3	0	0.0246673	0.021136	0	0	0	0	0	0	0	0	0	0	0	0
BTNL8	0	0.0248532	0	0.0781146	0	0	0.0343843	0	0	0	0	0	0.0245729	0	0
BTNL9	0	0.0348084	0	0	0	0	0	0	0	0	0	0	0	0	0
BTRC	5.67083	6.1235	5.29002	5.25476	4.74366	5.09697	3.94329	3.70637	9.53771	9.01352	9.44786	8.84989	4.62047	6.27343	6.74207
BUB1	19.1333	1.72206	34.9358	6.17788	36.7091	2.95495	31.4532	13.398	16.4113	12.1356	14.2311	13.5249	14.7217	4.4348	1.32751
BUB1B	16.5687	2.0885	32.4888	6.92043	27.3151	2.67832	24.7281	8.93695	14.2299	9.66499	12.8193	10.9369	15.6711	4.07912	0.706048
BUB3	38.6489	31.415	53.1045	52.8759	31.4343	19.5937	31.8402	19.5418	54.6298	55.9485	60.0729	62.2787	28.4434	20.0574	17.0537
BUD13	8.47708	6.15168	12.0282	8.30466	12.2398	9.11096	9.82305	8.43638	14.7239	12.1961	12.5788	9.56137	11.3607	9.51035	6.23418
BUD31	49.4977	39.01	45.9326	65.7988	59.1904	54.3976	55.9187	40.2254	80.2356	59.3785	63.8853	73.6868	43.043	40.4111	35.458
BVES	15.7863	8.53362	12.0671	6.4945	15.558	12.0007	46.1556	11.3224	7.31842	3.91539	4.62649	3.26668	206.752	162.356	46.9405
BYSL	17.2669	18.4918	21.0917	32.7105	17.4341	11.9931	17.4868	6.74467	17.558	16.0247	18.032	15.2334	10.3496	9.37996	6.41332
BZRAP1	0.0150166	0.0482457	0.00688983	0.113728	0	0.0214552	0.0111246	0.0430102	1.06625	1.6772	2.87764	1.00841	1.05738	2.24302	1.06954
BZW1	41.831	30.0426	62.323	83.5858	71.4884	50.1669	60.9463	43.3131	59.9245	54.7016	46.9503	59.869	73.7018	53.5596	54.066
BZW2	36.2947	36.1068	41.2505	59.5372	42.3784	8.04966	43.583	7.77964	132.851	132.508	140.402	111.378	25.7777	18.6693	11.3562
C10orf10	4.0899	11.5448	2.13748	5.56136	1.81502	1.98654	1.52498	17.8429	3.26775	3.69577	2.9417	2.57068	2.52382	3.65421	8.57039
C10orf103	0.613338	0.317831	0.127088	0.599371	0.385693	0.50883	0.117258	0.226673	0.372967	0.478969	0.640515	0.69089	0.188547	0.317773	0.254113
C10orf105	0.0116219	0.0124464	0.0106646	0.058679	0	0.01107	0	0	0.0730277	0.140675	0.291284	0.197713	0	0	0
C10orf107	0.346181	0.973192	0.238249	0.072828	2.58341	0.948006	1.73109	0.94195	0.0543819	0.333317	0.04519	0.464943	3.94049	4.40174	9.95347
C10orf108	0	0	0	0.0853976	0	0	0.0375901	0	0.015942	0	0.0264947	0.0113581	0	0.0135828	0.0148114
C10orf11	4.54118	7.83188	4.76243	2.87847	1.14969	2.58408	0.699055	1.41892	0.667055	1.10325	0.923843	0.950509	0.374687	0.757786	2.479
C10orf111	0.0322517	0.0690794	0.355141	0.217119	0.196474	0.0921603	0.191142	0	0.324253	0.567831	0.370488	0.346529	0.3415	0.241734	0.5272
C10orf113	0	0	0	0.275808	0	0	0	0	0	0	0	0.0733664	0	0	0
C10orf114	16.5795	15.5063	11.7702	5.79751	6.00548	2.21411	5.51882	0.192515	10.6644	13.5905	9.35902	11.5851	9.16323	16.2532	10.6275
C10orf116	30.9948	14.4527	25.7201	45.5502	2.80064	0.494403	0.659185	1.69904	0.0931867	0	0	0.0663924	0.549604	0.396981	0.606047
C10orf118	5.39449	5.24663	3.9315	5.01813	1.75492	2.35069	1.44086	1.38742	1.62567	3.4526	2.06946	3.36793	2.04001	2.36743	2.65656
C10orf12	1.95225	1.37585	2.1035	2.05618	1.8108	1.12772	1.92214	1.11111	1.40875	0.887015	1.2101	1.18413	1.66707	1.09239	1.30885
C10orf120	0	0	0	0	0	0	0	0	0	0	0	0	0	0	0
C10orf122	0	0	0	0.0965327	0	0	0	0	0	0	0	0	0	0	0
C10orf125	3.30267	8.51762	3.71098	3.17624	5.00937	3.72364	3.89473	5.01932	0.254116	0.074168	0.281552	0.0603498	8.707	8.87693	3.22663
C10orf128	0	0	0	0	0	0	0	0	0.137944	0	0	0.196561	0	0	0
C10orf129	0.0645389	0	0.0592229	0	0	0	0.0478118	0	0.0405539	0	0.0336993	0	0.0341689	0.103657	0
C10orf131	0.219447	0.282018	0.241645	0.221598	0	0.0836103	0.0650284	0	0.606727	0.289773	0.366673	0.392975	0.139418	0.093989	0
C10orf136	0.0479152	0.102629	0	0.0806416	0	0.0912797	0	0	0	0	0	0	0	0	0
C10orf137	5.47469	6.72922	9.30534	8.06219	5.18462	3.55548	4.11107	2.83675	8.5377	6.1886	8.91375	6.651	4.04468	4.24996	3.42858
C10orf140	7.20822	2.26441	1.60351	1.5293	0.308714	0.0749009	0.4272	0.1001	1.40548	1.56714	1.73363	1.20476	1.62827	2.4324	1.41803
C10orf2	5.56351	6.69231	6.97766	25.2195	5.32179	5.05636	7.01493	2.41079	19.4529	15.8401	23.7562	16.6	3.91607	4.30142	3.66678
C10orf25	0.46364	0.827554	0.409693	1.41612	0.43936	0.441623	0.178098	0.432814	0.776893	0.62356	0.555915	0.538135	0.836401	1.5261	1.46364
C10orf26	9.40809	13.6152	9.26601	9.28569	11.7956	18.8027	12.2621	13.2832	14.3582	18.6719	19.1743	22.1372	20.4886	26.7935	32.5445
C10orf27	0	0.0372282	0	0.0585047	0	0	0	0.238956	0	0	0	0	0	0	0
C10orf28	4.76317	8.88634	7.3362	9.06452	4.38841	7.39062	5.13713	5.57274	5.24569	6.76004	4.90392	7.64053	5.32868	5.76697	5.36498
C10orf32	3.55412	6.96991	7.85694	2.71891	3.4586	5.05603	3.0433	2.96136	4.17653	4.57121	4.60335	6.42655	9.72599	9.8846	20.1023
C10orf32-AS3MT	9.17556	11.6634	9.42484	7.23433	7.88094	5.86592	6.52188	3.74083	4.59689	5.04835	4.03572	5.84713	11.7944	10.4	15.7564
C10orf35	11.1437	15.3974	13.6953	19.0061	3.45494	3.36443	3.83291	1.65288	1.5005	1.1496	1.50664	1.15814	0.842833	0.958832	0.987476
C10orf40	0	0	0	0	0	0	0	0	0	0	0	0	0	0	0
C10orf46	11.5555	12.8333	10.6194	13.2724	5.92966	9.77654	7.38832	12.0433	8.53484	8.339	8.10158	9.42752	8.7126	7.21684	9.51747
C10orf47	0.800965	0.839537	0.469143	0.745718	0	0.0162325	0	0.0585731	0.107085	0.168774	0.0711877	0.167847	0	0	0.0198981
C10orf53	0	0	0	0	0	0	0	0	0.055616	0	0	0	0	0	0
C10orf54	9.47262	8.48601	8.30677	5.05148	5.7487	3.51077	4.5894	2.94353	0.120705	0.845512	0.11284	0.386992	0.0254251	0.0128553	0.0140181
C10orf55	7.36624	8.39237	9.43041	14.2815	12.1939	6.12072	9.75306	10.6453	3.01075	4.26229	1.30939	5.05192	4.43334	6.44897	8.36557
C10orf58	27.2065	32.3439	27.733	24.4916	15.135	11.1091	11.6244	7.41793	57.2238	53.099	62.5945	60.8436	22.9793	28.2958	50.8016
C10orf62	0.043595	0	0	0	0	0	0	0	0	0.0479716	0	0.078068	0.0461611	0	0
C10orf67	0	0	0	0	0	0.0183129	0.113944	0	0.0483236	0.0634681	0.140545	0.172145	0.0203576	0.0205862	0.112241
C10orf68	0.311305	0.689005	0.285663	0.0349285	0.0758577	0.0790724	0.153747	0.0237769	0	0.114186	0.151713	0.148659	0.0879009	0.199998	0.12116
C10orf71	0	0	0	0	0	0	0	0	0	0	0	0	0	0	0
C10orf76	6.65679	9.69431	7.91034	6.32828	8.22929	6.12843	9.28523	7.40314	8.34827	11.1715	7.19899	11.4593	8.71492	11.2135	10.6994
C10orf81	6.73997	3.10547	8.84571	1.34098	5.76104	0.311042	6.25107	0.613555	5.69612	12.5479	0.995774	5.66057	0.0276616	0.139861	0.12201
C10orf82	0	0	0.0748231	0.0686156	0	0	0	0	0.102473	0	0.0425762	0	0	0.0873083	0
C10orf88	6.53518	5.74059	6.08111	5.65384	3.71278	4.89594	3.18227	3.61741	5.3984	4.44403	5.34861	5.75283	2.97398	2.457	2.18627
C10orf90	1.5638	3.25097	2.02587	1.76491	1.30009	0.35048	3.898	1.03281	4.39296	1.4981	1.70994	2.4874	0.214286	0.27579	0.751841
C10orf91	0	0	0	0	0	0.0664991	0	0	0	0.0768232	0	0	0	0	0.0815156
C10orf95	0.559317	0.598997	0.239515	0.753066	0.181723	0.106551	0.331483	0.341757	0.609188	0.73856	1.09032	0.434026	0.118448	0.0399259	0.0870747
C10orf96	0	0	0	0	0	0	0	0	0	0	0	0	0	0	0
C10orf99	0	0	0.0578508	0.954925	0	0	0	0	0	0	0	0	0	0	0
C11orf1	4.85056	6.69839	6.208	10.8131	13.0638	5.43078	10.1498	3.2173	9.14375	7.8658	9.37559	9.21952	7.614	8.01839	11.3271
C11orf10	82.6343	52.9825	61.8497	121.605	81.9566	91.9355	69.7058	81.3901	106.221	115.257	110.791	116.354	91.4949	103.059	103.882
C11orf16	0.0283178	0.0303267	0.103941	0.285954	0.103506	0.0539461	0.167827	0.032443	0	0	0.0295725	0.0760653	0.0899538	0.181927	0.0330639
C11orf2	14.8391	9.67432	15.3652	10.3368	14.3108	11.9352	14.6796	14.0731	35.2691	45.5825	40.3567	47.647	21.219	26.3295	26.6697
C11orf20	0.346591	0.222707	0	0.233326	0.253368	0.132053	0.20541	0.39708	0.174228	0.457662	0.144779	0.186198	0.146797	0.222667	0
C11orf21	0.0247795	0	0	0.0417041	0.030191	0	0.0367144	0	0	0	0	0	0.209905	0.451056	0.0867981
C11orf24	27.6029	15.9958	21.6728	19.9414	19.677	18.0978	26.9393	18.2307	24.1433	23.2016	18.2712	21.0999	26.5732	20.8247	12.5713
C11orf30	4.86929	3.71843	5.50155	5.98396	5.41181	6.25691	5.36071	7.34659	7.98009	7.3201	7.99235	7.81413	5.14487	6.73216	5.66106
C11orf31	41.5491	33.9344	40.1294	56.5776	33.0326	22.1866	24.7488	16.6847	43.0386	45.8588	36.3776	43.1019	37.5511	47.6344	47.6309
C11orf34	0	0	0.0654303	0.0600021	0	0	0	0	0	0.0392309	0	0	0	0.0381741	0.0832542
C11orf35	5.32343	8.3521	2.1738	4.30049	1.71878	2.35784	0.867617	1.52473	1.00352	0.790811	1.13966	0.786469	0.140919	0.256503	0.0621566
C11orf36	0	0	0	0.104194	0	0	0	0	0	0	0	0	0	0	0
C11orf40	0	0	0	0	0	0	0	0	0	0	0	0	0	0	0
C11orf41	0.0599022	0.02673	0.0824522	0.0924145	0.875807	0.11887	2.60344	0.388895	9.07134	11.722	7.32432	11.7193	1.47471	1.03693	1.95838
C11orf42	0.586851	0.19338	0.124272	0.303899	0.0550007	0.171995	0.0668849	0.362029	0.170195	0.198697	0.0942853	0.0808389	0.0477995	0.145009	0.31625
C11orf45	0.0839979	0.2099	0.154158	0.0942459	1.15987	0.400045	1.09935	0.400976	0.0879688	0.400532	0.20468	0.376049	0	0.0449703	0.016346
C11orf46	12.0921	12.7278	13.4622	8.82879	10.183	9.6547	7.509	5.94212	10.0193	11.6754	10.8947	11.0924	7.59446	8.9491	9.44714
C11orf48	24.8469	17.5003	19.9467	20.9344	22.1755	11.1801	17.3908	6.74114	74.2523	45.0209	63.8031	44.9041	18.691	20.5983	17.0152
C11orf49	18.1519	17.368	14.7578	7.19264	14.6618	10.6696	15.3636	10.4368	22.0488	23.6869	18.369	20.4822	32.034	35.3078	29.0732
C11orf51	12.6303	6.76317	23.2346	11.8317	21.3407	6.80973	19.508	6.75732	15.8729	19.4051	13.7499	17.5501	29.2708	24.7513	14.6776
C11orf52	0.0463953	0.596241	0	0.390418	0.113055	0.0441921	0	0	0	0.765795	0.0484511	0.540037	0.343884	0.347744	0.595885
C11orf53	0	0	0	0	0	0	0	0	0	0	0	0.0424159	0	0	0
C11orf54	12.8908	10.1997	6.07322	2.94963	9.04709	9.84051	7.00433	7.87312	12.5777	12.3072	16.8335	12.9875	9.47414	11.9016	15.1052
C11orf57	12.0906	14.3944	10.7709	13.7379	14.3571	13.9279	12.117	7.98068	21.5579	21.2229	24.6118	21.3216	10.3978	12.8146	11.9314
C11orf58	37.7702	41.2297	53.0173	37.2272	35.1098	35.8405	30.9113	21.7098	29.4133	29.2584	25.9628	36.5036	27.126	27.7363	30.7287
C11orf61	2.56665	1.99418	2.84014	2.45629	3.55638	3.88286	2.87079	3.6901	4.68026	5.34405	4.7038	5.33975	3.59699	4.82289	3.2025
C11orf63	0.204726	0.472232	0.158961	0.106017	2.76298	3.31508	1.23666	1.17275	0	0	0.016446	0.0141006	0.0166752	0.0337247	0.496466
C11orf65	0.15491	0.442401	0.379068	1.12977	0.377481	0.491847	0.841581	1.12402	0.259574	0.625028	0.754948	0.647282	0	0.387031	0.301457
C11orf67	17.5152	9.5723	17.8952	13.2196	12.8702	3.86988	12.0393	7.24059	15.431	15.5977	14.3314	15.036	27.3413	33.2553	27.4084
C11orf68	27.2762	24.6766	28.5913	24.7643	48.796	66.0783	42.2958	63.2675	23.3256	25.3939	18.2775	24.4541	37.55	39.9741	35.1851
C11orf70	0.559968	0.4954	0.491503	0.409752	0.919562	0.602948	0.288582	0.529969	0.367163	0.803718	0.432229	1.59135	0	0	0.341124
C11orf71	4.17327	3.54174	1.95089	3.57808	6.04401	3.30008	4.66664	2.52592	6.13527	11.004	6.5784	11.0689	2.16777	4.04697	5.14854
C11orf73	17.5352	18.0003	15.7201	14.6879	19.5924	16.0098	16.3428	11.8964	20.4629	23.297	18.6497	22.1762	15.7865	18.473	16.0397
C11orf74	11.5101	22.6784	11.6124	14.1274	19.0599	14.4767	9.13938	7.64984	14.9446	22.6722	17.0673	23.9712	6.7335	12.3926	15.2213
C11orf75	12.1363	7.5186	7.94047	12.7315	1.32616	1.81434	0.645081	1.12232	2.32542	1.37739	2.38704	1.46187	0.403384	0.582732	0
C11orf80	4.06512	4.20076	3.57758	3.44082	2.23024	1.56242	3.31092	2.26057	3.76435	3.95004	2.60673	3.61854	6.97263	5.11637	2.94225
C11orf82	3.14643	0.49604	8.3247	3.60199	6.6163	2.12986	6.01077	2.59838	9.55434	4.51682	7.07209	4.97666	3.87282	1.35104	0.652704
C11orf83	7.15807	4.97981	5.66336	7.30413	5.15036	3.35539	4.34249	2.48607	22.2769	14.1408	20.6305	13.6006	5.46075	6.39714	4.67246
C11orf84	14.0229	12.2209	17.1137	25.0339	16.359	16.9261	14.1317	10.8948	22.0109	16.9925	19.417	14.3858	15.0888	12.0059	8.84949
C11orf85	0	0	0	0	0	0.119201	0	0	0	0	0.0653442	0	0	0	0
C11orf86	0	0.195035	0	0.383126	0.110943	0.1301	0.134915	0.104322	0.0572174	0.100199	0	0	0	0	0.0531596
C11orf87	0.00946369	0	0	0.0159274	0.703354	0.0360571	0.939461	0.0650539	0.0594664	0.0728963	0.0395321	0.0847357	0	0.040533	1.11603
C11orf88	1.11126	0.560045	3.41908	0.990135	0.557504	0	0.193705	0	0	0	0	0	0.553727	1.18988	3.66356
C11orf9	1.25992	2.84281	0.450101	1.65104	2.21471	2.40934	5.2155	5.76282	4.1337	4.93179	8.40672	3.86655	0.570294	0.473715	0.0898374
C11orf91	0.587717	0.343315	0.735418	1.52866	0.39058	0.458024	0.31665	0.367272	1.00718	0.23517	0.390573	0.287034	0.113147	0.114418	0.124767
C11orf92	0	0.0447616	0.0191768	0.0351718	0	0	0	0.0119713	0.393951	0.632395	0.41466	0.580065	0	0	0
C11orf93	0.424225	0.289114	0.247725	0.0649067	0	0.0367345	0.0571409	0.132552	1.59941	1.82482	3.14143	1.76108	0	0	0
C11orf94	0.250019	0.535513	0.344138	1.05196	0.609239	0.35722	0.370439	0.14322	0.157103	0.13756	0.391646	0.223862	0.132368	0.535416	0.291924
C11orf95	2.29057	3.13864	3.18497	3.33318	3.37576	5.38303	2.51942	5.39747	7.83136	13.3951	11.5007	11.2219	6.61953	8.00048	5.88618
C11orf96	0.696482	6.18653	1.05266	24.4779	3.19466	13.4633	0.54632	17.1323	10.349	37.1931	20.0661	50.0726	0.260287	0.175472	0.287017
C12orf10	33.6345	28.8261	31.9256	38.6366	27.8077	20.7225	22.1486	15.2404	39.1943	38.1861	39.3064	36.2901	18.7964	21.1035	17.61
C12orf12	0	0	0	0	0	0	0	0	0	0	0	0	0	0	0
C12orf23	34.337	19.2354	26.1541	27.5607	20.0548	28.6583	16.492	16.7906	11.9538	19.4859	15.7982	22.3336	17.1076	20.0265	22.8619
C12orf24	10.5658	8.8688	12.2504	11.3542	11.1336	2.31201	8.14469	4.41668	22.1605	18.8145	22.3661	17.8341	3.0615	2.98121	2.58403
C12orf26	0.808818	2.94508	2.37503	2.90399	1.11684	1.28402	0.918758	0.308881	1.11811	1.95804	0.929123	1.90705	1.11335	1.29906	1.54249
C12orf29	5.62619	6.25708	7.96077	18.673	4.45805	5.07795	3.41018	4.23709	13.622	9.82769	13.8053	10.2865	3.4786	2.78042	4.06553
C12orf32	29.4378	20.5649	37.6537	16.2371	47.5834	24.2698	35.0946	26.2866	30.0004	27.2211	29.5474	32.0337	23.6726	21.2565	22.4932
C12orf33	0.0253266	0.108494	0	0.0852497	0	0.0241239	0	0	0.0318287	0.167215	0.105795	0	0	0	0
C12orf34	0.812563	1.16028	1.78952	7.99255	1.18802	0.481585	1.07016	0.268936	17.0649	31.5134	15.8399	28.0834	1.85462	2.57148	2.4035
C12orf35	8.28783	5.35319	8.6565	9.47003	2.90437	3.78432	3.46348	2.54051	5.41098	6.74076	5.42268	6.35354	5.87979	4.30354	5.14591
C12orf36	0.0177179	0.0189749	0.032517	0	0.0215872	0	0	0.020299	0	0.0389932	0	0	0	0	0
C12orf37	0	0	0	0	0	0	0	0.0445067	0	0	0	0	0	0	0
C12orf39	1.23775	1.32557	0.908641	1.52764	0	0.47159	0.122261	0.283613	0.207403	0	0	0	0	0	0
C12orf4	5.46592	11.2814	11.843	7.81062	11.1831	5.29056	10.8272	4.06788	8.97993	8.57615	7.36978	8.35025	8.06528	7.00423	8.53231
C12orf40	0	0	0	0	0	0	0	0	0	0.0221993	0	0	0	0	0
C12orf42	0	0	0.0323797	0	0	0	0	0	0	0.0388286	0.0368497	0.0631889	0	0	0
C12orf43	6.6614	12.2519	13.7669	11.5524	10.8686	11.5867	10.4706	5.83999	10.7375	10.9315	9.04354	10.8398	7.54419	9.24149	8.38659
C12orf44	52.2104	38.129	42.9693	80.9786	30.0738	61.4325	24.606	26.0203	31.2585	26.1183	27.2025	26.2767	19.1104	19.4467	16.7344
C12orf45	6.86453	5.34656	14.9604	9.84634	9.12396	4.3838	7.62809	3.2173	12.156	10.1288	10.0199	8.87029	7.68158	5.51264	4.37185
C12orf47	8.24214	5.41171	5.5824	16.8853	5.52913	5.39739	4.39774	4.55279	13.071	11.0401	14.7298	8.80748	4.00001	5.5158	5.98608
C12orf49	12.2174	15.1053	13.3621	36.0085	11.3275	9.63147	11.1554	4.71125	14.605	16.3513	14.7089	14.7101	14.0304	13.1243	20.551
C12orf5	2.10752	2.70993	2.97723	3.44196	2.45796	2.5159	2.38303	1.08813	4.76571	3.61596	3.61267	3.7306	5.82118	5.94592	4.84865
C12orf50	0	0.17356	0.0594854	3.27302	0.0394908	0.586592	0	0.557012	0.0814674	0	0	0.0580428	0	0	0
C12orf51	5.94451	7.70395	6.04523	6.73097	4.35478	4.33267	4.0805	4.63371	6.57227	6.55785	7.05266	6.39047	3.89218	4.33067	7.86335
C12orf52	23.6514	40.8344	22.4477	45.5295	14.9025	13.6418	13.6843	6.39886	21.5671	13.8026	16.6509	13.075	8.25976	8.88705	10.5653
C12orf53	4.09514	6.52227	1.86285	2.70973	3.58217	2.31707	4.12281	4.5714	16.2972	20.1048	16.7957	17.7067	10.0436	13.8667	7.00878
C12orf54	0	0	0	0	0	0	0	0	0	0	0	0.0509568	0	0	0
C12orf56	0.0263771	0	0	0.532715	0	0.0251246	0	0.0302196	0.0331489	0	0	0	0	0.0564866	0.246385
C12orf57	146.43	110.169	93.0385	161.009	58.2387	96.8316	35.112	32.2409	64.0482	62.3035	59.761	64.6808	56.9581	64.9505	69.9609
C12orf59	0	0.0216874	0.0185827	0.0340822	0.271405	0.115735	0.0300044	0.0696025	0	0	0	0	0	0	0
C12orf60	1.11041	1.37499	1.3692	3.91284	0.591894	1.02462	0.61696	0.795103	1.4827	2.21466	2.13803	2.29916	0.55114	0.557328	0.810322
C12orf61	0.065588	0.140482	0.331021	0.66231	0.359601	0.905864	0.291534	0.60114	0	0.0721725	0.0342471	0.029363	0.173622	0.280913	0.191452
C12orf62	36.5549	31.8191	29.1786	63.4885	20.5403	21.0663	15.7043	9.17918	23.4942	27.0001	24.7525	27.9479	22.0044	30.3835	28.1621
C12orf65	20.7778	16.7462	16.6585	21.0446	10.896	8.36532	8.25173	8.03712	13.9646	9.81136	15.6587	11.2679	6.83273	6.82343	6.6278
C12orf66	2.77355	4.33944	3.22113	3.79266	3.56405	3.40549	2.60048	1.61362	1.93342	1.52599	2.4665	2.25056	1.12424	0.719242	1.4168
C12orf68	0.167566	0.256363	0.197696	0.443166	1.72078	4.62865	0.780287	4.66228	2.49694	7.0331	2.62486	7.28741	0.633676	1.20469	0.810554
C12orf69	0.0796341	0	0	0.178699	0.0970248	0.0252842	0	0.0304116	0.100078	0.116838	0.0277209	0.118838	0	0.0284227	0
C12orf70	0.767552	0.685004	0.821718	0.287065	0.103908	0.365551	0.18954	0.488536	0.0535891	0.0469226	0.222656	0.190902	0.0903035	0.0913173	0.0497887
C12orf71	0	0	0	0.0923672	0	0	0	0	0	0	0.0573141	0.0491404	0.0581127	0.0587652	0
C12orf73	7.11891	6.09916	6.26529	10.892	2.99632	2.0959	2.92459	2.74337	7.52323	5.76837	10.9488	7.9097	3.63192	4.12312	5.21393
C12orf74	0	0	0	0	0	0	0	0	0	0	0	0	0	0	0
C12orf75	28.3344	16.6254	38.8177	31.9704	44.2953	46.4132	55.2263	30.9075	8.22509	5.13793	7.83507	4.21642	12.5502	5.38411	1.63087
C12orf76	2.45913	2.75609	1.10205	4.04249	2.50842	1.6342	2.11835	2.03113	11.9306	13.9706	13.7363	12.5966	3.87555	7.16453	11.9526
C12orf77	0	0.0389404	0	0	0	0	0	0	0	0	0	0	0	0	0
C13orf15	1.45674	1.00651	2.84598	6.56423	3.72149	0.35808	2.01912	0.861393	3.66145	1.03418	5.29997	0.757354	3.73182	3.01897	3.34692
C13orf16	0.361585	0.0774475	0.132721	0.24342	0	0.275532	0	0.248556	0.636181	0.238731	0.604172	0.259004	0	0	0.0844377
C13orf26	0.107743	0.0576934	0.0494342	2.53865	0.590726	0.46182	0	0.0617193	0	0.11856	0	0.144706	0	0	0.377404
C13orf27	12.0285	10.7767	15.7191	20.953	7.29917	8.02458	4.43816	3.59266	15.2342	7.31332	12.6104	8.21375	5.69923	3.05701	3.44283
C13orf30	0	0	0	0	0	0	0	0	0	0.0189235	0	0.0153979	0	0	0
C13orf33	0	0.075488	0.0215605	0.158174	0	0.0447601	0	0.0538371	0	0.0517091	0	0	0	0.0251581	0.0548676
C13orf35	0	0	0	0	0	0	0	0	0	0	0	0	0	0	0
C14orf1	30.5365	15.2435	34.2736	23.8353	36.9009	14.917	36.9459	9.93146	33.4446	28.6167	39.4894	28.268	32.3339	36.3639	38.5702
C14orf101	1.55547	2.09664	1.79649	1.78286	3.79032	2.66945	3.67553	2.08932	5.88127	9.35493	5.48933	8.32039	3.66322	5.78625	3.92983
C14orf102	1.97862	2.42388	3.73578	3.2342	2.60149	1.30164	2.38325	1.54929	4.79429	6.29681	5.06911	5.44229	4.55191	5.56325	6.13295
C14orf105	0	0.0239874	0	0.0376966	0	0	0	0	0.0281487	0.0985878	0	0.060165	0	0	0
C14orf109	8.50898	14.0997	10.5662	16.1731	9.23248	6.89522	7.52673	4.99551	14.7368	11.0868	12.3343	12.7737	9.63738	9.42828	10.6271
C14orf118	6.13745	3.7593	7.51598	5.87065	6.80531	5.34131	6.57481	7.8915	9.57203	9.49877	9.68327	8.9151	8.4156	8.43917	9.56341
C14orf119	24.9773	27.5929	24.3657	26.8713	24.1817	19.9114	19.6424	10.874	16.9263	20.7616	18.5397	20.6438	15.2785	18.1656	18.4852
C14orf126	2.35702	4.32725	2.93532	1.9126	5.76914	4.47013	6.73507	1.80829	6.32097	6.62304	8.87882	8.06482	4.10017	4.349	8.05961
C14orf129	11.0961	9.88834	14.1213	16.3576	9.63789	11.7521	8.40027	5.90779	11.6377	11.3783	10.5728	12.6668	9.5195	7.14028	8.10138
C14orf132	0.0456353	0.130328	0.0488558	0.051203	7.78419	17.9524	7.25738	21.4187	10.0747	25.259	11.8111	19.9333	2.61742	4.90269	7.21998
C14orf133	4.63232	8.24784	4.37321	6.51289	10.0337	9.33311	10.8459	8.75787	8.19332	12.3763	8.18208	12.8697	7.44832	10.3079	8.79195
C14orf135	11.2018	12.82	17.1096	10.0368	19.8886	23.2193	21.9502	14.5126	18.3081	24.7005	19.6231	23.1517	26.0422	26.319	29.0555
C14orf142	6.00634	5.5486	8.2043	8.02523	6.14491	5.76479	4.75533	2.41634	13.8866	14.0763	9.43266	13.2191	5.29181	4.95847	6.21001
C14orf149	8.0902	7.34105	10.7152	6.10366	14.6155	10.5531	20.3126	9.72533	17.4796	15.5244	14.5251	12.4893	26.5432	26.7985	25.0812
C14orf159	12.5413	21.4793	14.4447	8.43195	10.1999	10.3909	8.26121	11.2391	4.7933	10.2969	10.4641	10.7806	7.44405	11.2136	16.6435
C14orf162	0	0	0	0.0661716	0	0	0	0.0450451	0.395292	0.692235	0.656955	0.633673	0.0416318	0.336794	1.10178
C14orf165	0	0	0	0	0	0	0	0	0	0	0	0	0	0	0
C14orf166	83.5032	68.7119	75.0551	97.8235	78.1716	98.913	70.6983	41.0004	94.1899	96.2268	81.9919	89.15	65.9237	57.4531	51.1077
C14orf166B	0	0	0	0	0	0	0	0.036547	0	0.0351024	0.0333134	0	0	0	0
C14orf167	5.43016	6.55357	4.95203	3.14064	0.389177	0.528439	0.547995	0.327432	4.16215	6.23429	4.4067	6.96943	7.61892	9.46856	10.7569
C14orf169	2.14654	3.54605	4.42141	7.34056	4.28465	3.69768	4.7706	1.90983	0.947034	0.502559	0.453099	0.408928	6.98791	6.06387	4.66599
C14orf176	0.851842	1.09473	0.594074	1.03223	0.705752	0.194734	0.60582	0.273262	1.7985	1.46228	1.92151	1.58646	0.432952	0.58375	0.596769
C14orf177	0	0	0	0	0	0	0	0	0	0	0	0	0	0	0
C14orf178	0.156849	0.083988	0.287858	0.659942	0.0955508	0.0747001	0	0.0898487	0.394232	0.604082	0.982791	0.631974	0.0830405	0.335891	0.732548
C14orf180	0	0	0	0	0	0	0	0	0	0.0661303	0	0.0269048	0	0	0
C14orf182	0.0839979	0.58472	0.0578093	0.212053	0.153512	0.0600068	0.0622274	0.769874	0.0263906	0.0231076	0.0438599	0	0	0	0
C14orf183	0.0544228	0	0.04994	0.274782	0	0	0	0	0	0.0598864	0	0	0	0	0
C14orf2	40.0739	33.3194	40.2383	66.1166	46.6966	30.9232	41.4207	17.0474	75.5076	60.7186	67.748	60.2058	51.0267	53.7722	54.0953
C14orf21	7.05224	6.44937	9.64643	7.64592	12.2931	8.2017	12.3274	8.2914	15.3687	12.1199	12.6055	11.068	9.1454	10.1814	10.1154
C14orf23	3.51333	4.53145	6.12548	3.88198	6.96059	0.640197	4.14176	1.83756	3.60903	9.26167	3.14258	8.30205	0	0	0
C14orf28	1.32346	1.00048	0.500065	0.818891	0.640248	1.24207	0.749752	1.71693	0.880531	1.4349	1.40242	1.30698	1.29832	1.06282	1.1135
C14orf37	2.09771	0.672188	1.546	1.13975	0.784855	0.094398	1.59073	0.302777	14.8834	20.8837	19.5434	18.0873	21.5122	22.585	29.565
C14orf38	0.107942	0.16184	0.198102	0.181667	0.0263029	0.226195	0.127945	0.0247333	0.135654	0.54638	0.247995	0.425254	0.274309	0.115579	0.176447
C14orf39	0	0.0216874	0	0	0.0246732	0.0192891	0	0	0	0	0.0211481	0	0	0	0
C14orf43	5.74791	6.04363	5.89536	7.88928	6.44222	5.33542	8.46467	14.8727	4.43583	3.8226	3.59865	4.51572	3.71527	4.0184	4.93572
C14orf45	2.58534	2.76875	1.6756	2.12993	3.72264	4.51183	3.96448	3.47978	3.49899	3.4815	3.81383	4.04694	3.27353	4.47178	4.79184
C14orf49	0.745391	0.445547	1.70203	0.466789	2.47107	0.264184	1.28419	0.476638	0.17428	0.228899	0.19913	0.388027	0.660781	0.519711	1.35608
C14orf55	0.13059	0.0799171	0.0171191	0.0627955	0.0227299	0.0177699	0.0829236	0.0641204	0.117226	0.143701	0.409131	0.0334079	0	0.0399513	0.0653477
C14orf64	0	0	0	0	2.69903	0.899369	1.34517	1.62263	0.182556	0.759267	0.303398	0.650324	0	0.116655	0.212011
C14orf79	3.9395	4.75423	3.91176	5.59114	7.27137	8.42895	8.45049	9.19518	8.16526	7.2789	6.93864	7.29159	7.2221	9.75856	8.27273
C14orf80	3.64972	1.34177	8.9226	3.48381	6.90244	1.71226	4.92333	3.12045	10.0976	5.33485	6.94024	5.38956	4.96047	2.85804	1.39928
C14orf93	2.04996	3.72477	1.60634	2.32591	2.94665	1.73322	1.84286	2.24303	4.25515	6.71659	4.66645	5.98081	2.34135	4.34066	3.65755
C15orf17	14.8906	22.8133	10.2812	14.0816	7.0695	10.8857	6.4359	10.9447	12.6301	14.3748	16.7723	13.0887	16.3951	30.1891	26.2573
C15orf2	0	0	0	0	0	0	0	0	0	0	0	0	0.0227946	0.0230505	0
C15orf23	20.8181	6.60918	30.4294	10.2479	25.732	8.17737	26.6591	11.6268	9.16899	9.83928	8.85088	10.5357	15.7412	9.36865	5.63646
C15orf24	68.4931	98.5671	70.3337	111.843	32.2254	50.4352	33.8274	32.2291	26.1306	24.0576	25.2796	26.8306	42.5219	47.9104	64.3234
C15orf26	0	0.0723917	0	0.0568824	0	0.0321931	0	0.0387216	0.0849501	0.185956	0.0705914	0.0605241	0	0	0.315702
[truncated: 22,238 more rows]
