# Supplementary material for: Selective Calcium Sensitivity in Immature Glioma Cancer Stem Cells
Source: PLoS One. 2014 Dec 22;9(12):e115698. doi: 10.1371/journal.pone.0115698 (PMC4274094; doi:10.1371/journal.pone.0115698)
Supplement: S2 Table — Top hits of pearson correlation analysis of genes and sensitivity to Thapsigargin in novel GIC cell lines. (XLSX) [file pone.0115698.s004.xlsx]

## Sheet: Sheet1
Gene	hgcc.spm.rho	hgcc.spm.pval	hgcc.prs.r	hgcc.prs.pval		hgcc.spm.rho	Spearman's rank correlation coefficient rho
IL1F6	0.9	9e-04	0.8976	0.001		hgcc.spm.pval	Pvalue for the above
GNLY	0.6667	0.0499	0.8948	0.0011		hgcc.prs.r	Pearson moment correlation coefficient r
GSTA5	0.7	0.0358	0.8869	0.0014		hgcc.prs.pval	Pvalue for the above
GSTO1	0.85	0.0037	0.8869	0.0014
COX15	0.8667	0.0025	0.8851	0.0015
HOXD1	0.8667	0.0025	0.8848	0.0015
C11orf75	0.95	1e-04	0.8834	0.0016
CLCA4	0.8333	0.0053	0.877	0.0019
GABRA1	0.6833	0.0424	0.875	0.002		hgcc.prs.r	Positive value correlates with lower Ca2+ sensitivity
FAM83A	0.85	0.0037	0.8725	0.0021			Negative value correlates with higher Ca2+ sensitivity
SLC30A8	0.7667	0.0159	0.8688	0.0024
SAR1A	0.7333	0.0246	0.8674	0.0024
HYAL3	0.9333	2e-04	0.8614	0.0028
CRTAP	0.7167	0.0298	0.8608	0.0029
COQ10A	0.8333	0.0053	0.8605	0.0029
TTLL2	0.8333	0.0053	0.8522	0.0035
NIPSNAP3B	0.8167	0.0072	0.8504	0.0037
LST1	0.7667	0.0159	0.8469	0.004
SLC36A3	0.8167	0.0072	0.8447	0.0042
MASP2	0.8667	0.0025	0.8429	0.0043
SOD3	0.5333	0.1392	0.8397	0.0046
APCDD1	0.7333	0.0246	0.839	0.0047
ASTL	0.9167	5e-04	0.8375	0.0048
WISP3	0.8333	0.0053	0.831	0.0055
CHST6	0.5833	0.0992	0.8308	0.0055
HOXA10	0.8	0.0096	0.83	0.0056
SCGB3A2	0.7667	0.0159	0.8289	0.0057
EIF2S3	0.8167	0.0072	0.8285	0.0058
IL13RA2	0.7667	0.0159	0.8261	0.0061
RPA3	0.8167	0.0072	0.8236	0.0064
IL17B	0.6833	0.0424	0.8234	0.0064
IHH	0.65	0.0581	0.8215	0.0066
SOD1	0.6	0.0876	0.8209	0.0067
IL17RE	0.9667	0	0.82	0.0068
RARRES2	0.8	0.0096	0.8179	0.0071
SPAG8	0.6167	0.0769	0.8145	0.0075
DIRC1	0.7333	0.0246	0.8143	0.0075
OR11A1	0.7167	0.0298	0.813	0.0077
NDUFAF3	0.6833	0.0424	0.8108	0.008
LAMC2	0.6667	0.0499	0.8089	0.0083
MID2	0.5833	0.0992	0.8085	0.0083
ZRANB1	0.65	0.0581	0.808	0.0084
PNOC	0.8333	0.0053	0.8078	0.0084
GPR87	0.8333	0.0053	0.8071	0.0085
ESRP1	0.6333	0.0671	0.8068	0.0086
NKX6-1	0.7167	0.0298	0.8054	0.0088
C1orf150	0.5667	0.1116	0.8053	0.0088
SPRR2C	0.8833	0.0016	0.8052	0.0088
C1orf127	0.7	0.0358	0.8046	0.0089
IL28RA	0.8333	0.0053	0.8032	0.0091
MRPL17	0.6833	0.0424	0.8025	0.0092
ASB14	0.7333	0.0246	0.8017	0.0094
ARTN	0.8667	0.0025	0.8008	0.0095
RGS14	0.6833	0.0424	0.8001	0.0096
GPR111	0.8167	0.0072	0.7998	0.0097
AGTR1	0.7167	0.0298	0.7972	0.0101
CELA2A	0.8	0.0096	0.797	0.0101
C9orf170	0.8	0.0096	0.796	0.0103
HTR3C // HTR3C	0.8167	0.0072	0.7953	0.0104
RPS2P32	0.7	0.0358	0.7952	0.0104
C5orf58	0.5167	0.1544	0.7927	0.0108
RFX6	0.7667	0.0159	0.7926	0.0109
LRTM1	0.7333	0.0246	0.7917	0.011
RAB17	0.8167	0.0072	0.7908	0.0112
IL10	0.8	0.0096	0.79	0.0113
C6orf27	0.8167	0.0072	0.7889	0.0115
TMEM40	0.9	9e-04	0.7887	0.0115
PRR15L	0.75	0.0199	0.7886	0.0115
HIST1H4G	0.7167	0.0298	0.7884	0.0116
BOLL	0.75	0.0199	0.7872	0.0118
C6orf10	0.6833	0.0424	0.7862	0.012
CD8B	0.8833	0.0016	0.7851	0.0122
ENO1	0.4833	0.1875	0.7848	0.0122
PLVAP	0.5833	0.0992	0.7844	0.0123
PRL	0.8167	0.0072	0.784	0.0124
NSUN5P2	0.6167	0.0769	0.7828	0.0126
TRIM54	0.5667	0.1116	0.7808	0.013
LTA	0.6	0.0876	0.7806	0.013
SENP5	0.6833	0.0424	0.7789	0.0134
EDAR	0.8333	0.0053	0.7773	0.0137
CELA3B	0.5333	0.1392	0.7763	0.0139
RPF2	0.6667	0.0499	0.7731	0.0146
PDK3	0.8333	0.0053	0.7715	0.0149
ATG9B	0.8333	0.0053	0.7712	0.015
ME3	0.6	0.0876	0.7707	0.0151
MYOZ3	0.8167	0.0072	0.7687	0.0155
CSN1S2AP	0.5667	0.1116	0.7683	0.0156
ADH1B	0.8167	0.0072	0.7677	0.0157
RXFP3	0.8333	0.0053	0.7676	0.0157
HYAL4	0.8333	0.0053	0.7674	0.0158
TES	0.7667	0.0159	0.7672	0.0158
CD36	0.8167	0.0072	0.7667	0.0159
C6orf223	0.7167	0.0298	0.7651	0.0163
PARK7	0.55	0.125	0.7649	0.0163
BHLHE22	0.7333	0.0246	0.7645	0.0164
MEP1A	0.6333	0.0671	0.7642	0.0165
EXOSC1	0.6667	0.0499	0.7641	0.0165
C18orf10	0.6167	0.0769	0.7639	0.0166
RD3	0.7667	0.0159	0.7635	0.0167
BIN1	0.4333	0.244	0.7625	0.0169
ASB15	0.8	0.0096	0.7618	0.017
IGFBP1	0.8	0.0096	0.7601	0.0174
GSDMD	0.5833	0.0992	0.7589	0.0177
C1orf111	0.5333	0.1392	0.7588	0.0178
PIP	0.7833	0.0125	0.7587	0.0178
C22orf15	0.7833	0.0125	0.7585	0.0178
MRPL43	0.5	0.1705	0.7583	0.0179
ACY1	0.7333	0.0246	0.758	0.018
SCN10A // SCN10A // SCN10A // SCN10A	0.7667	0.0159	0.758	0.018
PADI1	0.6167	0.0769	0.7572	0.0181
FAT2	0.8667	0.0025	0.7558	0.0185
FAM19A4	0.7167	0.0298	0.7552	0.0186
IL20	0.8333	0.0053	0.755	0.0187
KLHL6	0.7167	0.0298	0.755	0.0187
PPOX	0.6333	0.0671	0.7548	0.0187
MOG	0.6833	0.0424	0.7534	0.0191
HGC6.3	0.7333	0.0246	0.7528	0.0192
SPIN2A	0.5	0.1705	0.7528	0.0192
OR6B1	0.6833	0.0424	0.7523	0.0194
OR2A12	0.6667	0.0499	0.7516	0.0195
CAPSL	0.65	0.0581	0.7513	0.0196
CIDEC	0.7	0.0358	0.7513	0.0196
RPP30	0.7167	0.0298	0.7511	0.0197
SPATA16	0.55	0.125	0.7504	0.0199
OR6Y1	0.85	0.0037	0.7501	0.0199
PDCD6IP	0.6	0.0876	0.75	0.0199
VWA1	0.7833	0.0125	0.7495	0.0201
PHGDH	0.65	0.0581	0.749	0.0202
ZFP42	0.8333	0.0053	0.749	0.0202
HOOK1	0.7	0.0358	0.7483	0.0204
C6orf208	0.7333	0.0246	0.7482	0.0204
C17orf81	0.7333	0.0246	0.7476	0.0206
NCRNA00051	0.4	0.2861	0.7453	0.0212
SFTPC	0.7833	0.0125	0.7447	0.0213
S100Z	0.7667	0.0159	0.7437	0.0216
TDH	0.5833	0.0992	0.7426	0.0219
LOC286367	0.6	0.0876	0.7418	0.0221
TMEM155	0.7	0.0358	0.7416	0.0222
ACTL8	0.8333	0.0053	0.7415	0.0222
TM4SF4	0.5667	0.1116	0.7406	0.0225
CMC1	0.7167	0.0298	0.7402	0.0226
PRR18	0.7	0.0358	0.7397	0.0227
CDH9	0.65	0.0581	0.7396	0.0227
EMD	0.5167	0.1544	0.7393	0.0228
IL24	0.8	0.0096	0.7389	0.0229
TPRA1	0.5333	0.1392	0.7384	0.0231
DOCK11	0.8333	0.0053	0.738	0.0232
NOS3	0.7167	0.0298	0.7366	0.0236
OAT	0.7167	0.0298	0.7365	0.0236
TNNI3	0.6	0.0876	0.7363	0.0237
NEUROG2	0.5333	0.1392	0.736	0.0238
CDH12	0.65	0.0581	0.7358	0.0238
ARHGAP9	0.7333	0.0246	0.7354	0.024
NMUR1	0.8333	0.0053	0.7339	0.0244
MYCT1	0.8	0.0096	0.7338	0.0244
HTR6	0.6833	0.0424	0.7322	0.0249
LAT2	0.7333	0.0246	0.7319	0.025
C4orf7	0.7167	0.0298	0.7311	0.0252
EDARADD	0.6833	0.0424	0.731	0.0253
DNAJC15	0.5833	0.0992	0.7309	0.0253
C6	0.5667	0.1116	0.7308	0.0253
HES2	0.7167	0.0298	0.7307	0.0253
ODF1	0.55	0.125	0.7306	0.0254
SLC2A2	0.8	0.0096	0.7301	0.0255
EDEM1	0.4833	0.1875	0.7298	0.0256
GABRG2	0.6167	0.0769	0.7293	0.0258
MNDA	0.5333	0.1392	0.7288	0.0259
UCP2	0.6	0.0876	0.7283	0.0261
PSMB4	0.6	0.0876	0.7281	0.0261
ZNF808	0.6333	0.0671	0.7281	0.0261
PRTFDC1	0.6667	0.0499	0.7278	0.0262
C14orf49	0.6	0.0876	0.7276	0.0263
FLJ37396	0.6833	0.0424	0.7276	0.0263
LYPD6B	0.7333	0.0246	0.7269	0.0265
MAS1	0.7333	0.0246	0.7268	0.0266
PTPRC	0.6667	0.0499	0.7265	0.0266
TDRD5	0.85	0.0037	0.7238	0.0275
GIMAP8	0.7333	0.0246	0.7235	0.0276
OR52W1	0.5833	0.0992	0.7234	0.0276
KRTAP4-5	0.8	0.0096	0.7228	0.0278
FLJ40288	0.6667	0.0499	0.7221	0.028
EPHA8	0.7333	0.0246	0.7219	0.0281
FOXD2	0.7	0.0358	0.7217	0.0282
PPP1R2P1	0.75	0.0199	0.7213	0.0283
UPK1B	0.7833	0.0125	0.7211	0.0284
ZNF761	0.75	0.0199	0.721	0.0284
MANSC1	0.6167	0.0769	0.7199	0.0288
FGF18	0.75	0.0199	0.7196	0.0288
HAND1	0.7	0.0358	0.7193	0.0289
ECHS1	0.6833	0.0424	0.7191	0.029
PHF7	0.7333	0.0246	0.7185	0.0292
HMGB4	0.85	0.0037	0.7181	0.0293
STAB1	0.75	0.0199	0.7178	0.0294
COX11	0.5167	0.1544	0.7176	0.0295
PABPC1P2	0.8333	0.0053	0.7175	0.0295
P2RY13	0.9	9e-04	0.7174	0.0296
ANKRD53	0.6833	0.0424	0.7173	0.0296
CAPN11	0.8167	0.0072	0.7173	0.0296
SMR3B	0.65	0.0581	0.7169	0.0297
RPUSD3	0.65	0.0581	0.7167	0.0298
DFFB	0.5667	0.1116	0.7166	0.0298
FAM198A	0.6833	0.0424	0.7165	0.0299
IL1F8	0.7167	0.0298	0.7159	0.0301
WBSCR27	0.6833	0.0424	0.7155	0.0302
TINAG	0.7667	0.0159	0.7143	0.0306
ZNF542	0.4333	0.244	0.7138	0.0308
GNAI1	0.8	0.0096	0.7128	0.0312
IL13	0.85	0.0037	0.7128	0.0311
PCBD1	0.6667	0.0499	0.7128	0.0311
SELENBP1	0.8833	0.0016	0.7126	0.0312
SLAMF1	0.7833	0.0125	0.7126	0.0312
C1orf174	0.5667	0.1116	0.712	0.0314
ALDH18A1	0.75	0.0199	0.7119	0.0315
CCL20	0.7167	0.0298	0.7119	0.0315
FAM127B	0.4667	0.2054	0.7117	0.0315
MORF4L1	0.7833	0.0125	0.7117	0.0315
LRRC33	0.7833	0.0125	0.7115	0.0316
STAMBPL1	0.6333	0.0671	0.7113	0.0317
GKN2	0.8833	0.0016	0.7104	0.032
ACAA2	0.5	0.1705	0.7102	0.032
TUBB4Q	0.7333	0.0246	0.7098	0.0322
LCE1D	0.7333	0.0246	0.7097	0.0322
OTOP2	0.6833	0.0424	0.7097	0.0322
TMEM61	0.7833	0.0125	0.7096	0.0322
MUC4	0.7667	0.0159	0.7079	0.0329
SHROOM1	0.7	0.0358	0.7073	0.0331
GHRHR	0.6833	0.0424	0.7072	0.0331
CASR	0.7667	0.0159	0.7067	0.0333
TRIM31	0.6	0.0876	0.7067	0.0333
BLK	0.5833	0.0992	0.7057	0.0336
KRT26	0.5667	0.1116	0.7053	0.0338
C1orf229	0.5333	0.1392	0.7052	0.0338
GJB5	0.7167	0.0298	0.7051	0.0339
C2orf51	0.75	0.0199	0.705	0.0339
DZIP1L	0.5833	0.0992	0.7049	0.034
RPL13AP17	0.7	0.0358	0.7038	0.0343
FAM26D	0.7	0.0358	0.7036	0.0344
HACL1	0.3667	0.3317	0.7036	0.0344
TAS1R1	0.7	0.0358	0.7032	0.0346
KDM5C	0.4833	0.1875	0.703	0.0347
PKHD1L1	0.75	0.0199	0.7023	0.0349
PRDM14	0.4	0.2861	0.7023	0.0349
SLC30A2	0.6	0.0876	0.7021	0.035
C7orf23	0.7833	0.0125	0.7019	0.0351
RETNLB	0.7667	0.0159	0.7018	0.0351
HMX1	0.6333	0.0671	0.7015	0.0352
SEMA3F	0.7667	0.0159	0.7015	0.0352
FOLH1	0.8167	0.0072	0.7011	0.0354
HTR2B	0.7	0.0358	0.701	0.0354
CROCC	0.7333	0.0246	0.7008	0.0355
TPBG	0.7	0.0358	0.7005	0.0356
GPRIN3	0.6167	0.0769	0.7002	0.0357
SLC26A3	0.6333	0.0671	0.7001	0.0357
AFM	0.6167	0.0769	0.6999	0.0358
FTMT	0.45	0.2242	0.6998	0.0358
C2orf16	0.6167	0.0769	0.6996	0.0359
PRG4	0.7833	0.0125	0.6991	0.0361
CITED4	0.6833	0.0424	0.6982	0.0364
ECD	0.6667	0.0499	0.6979	0.0366
SIM2	0.7333	0.0246	0.6975	0.0367
LILRP2	0.8	0.0096	0.6969	0.037
RCSD1	0.65	0.0581	0.6962	0.0372
ZNF783	0.8	0.0096	0.6962	0.0372
CAPN13	0.5833	0.0992	0.696	0.0373
FCRL5	0.7333	0.0246	0.6958	0.0374
CLDN16	0.65	0.0581	0.6957	0.0374
WNT3A	0.7167	0.0298	0.6956	0.0375
EPO	0.65	0.0581	0.6954	0.0375
SDR16C5	0.6667	0.0499	0.695	0.0377
HOXD11	0.7	0.0358	0.6944	0.0379
RGS3	0.6667	0.0499	0.6944	0.0379
C1orf198	0.45	0.2242	0.6942	0.038
TFEB	0.5667	0.1116	0.6941	0.038
AKR1B1	0.65	0.0581	0.694	0.0381
IMPG1	0.6667	0.0499	0.694	0.0381
PON1	0.7833	0.0125	0.694	0.0381
PBX3	0.8	0.0096	0.6939	0.0381
BEND4	0.85	0.0037	0.6931	0.0384
ICMT	0.8333	0.0053	0.693	0.0385
SSR4	0.45	0.2242	0.6926	0.0386
ESPN	0.7167	0.0298	0.6924	0.0387
GFRAL	0.8333	0.0053	0.6918	0.039
CLDN23	0.7333	0.0246	0.6914	0.0391
MPP1	0.7	0.0358	0.6912	0.0392
CD8A	0.5667	0.1116	0.6909	0.0393
C3orf36	0.55	0.125	0.6908	0.0394
OSR1	0.45	0.2242	0.6902	0.0396
PIK3R5	0.6667	0.0499	0.6901	0.0396
CCRL2	0.7333	0.0246	0.6899	0.0397
UGT2B7	0.6333	0.0671	0.6898	0.0398
MST1R	0.6667	0.0499	0.6897	0.0398
DSG1	0.7833	0.0125	0.6896	0.0399
VILL	0.7167	0.0298	0.6894	0.0399
LOC401109	0.6833	0.0424	0.6892	0.04
SRRM3	0.6	0.0876	0.689	0.0401
TMSB15A	0.6667	0.0499	0.6887	0.0402
L3MBTL4	0.6	0.0876	0.6881	0.0405
GJA5	0.6833	0.0424	0.6877	0.0406
C10orf57	0.5667	0.1116	0.6876	0.0407
WWC3	0.7833	0.0125	0.6876	0.0407
GPR124	0.8167	0.0072	0.6873	0.0408
ANAPC16	0.5167	0.1544	0.6871	0.0409
HFE2	0.5833	0.0992	0.6869	0.0409
C5orf20	0.75	0.0199	0.6867	0.041
OAZ3	0.6	0.0876	0.6865	0.0411
ETS1	0.5167	0.1544	0.6863	0.0412
NHP2L1	0.5167	0.1544	0.6859	0.0414
FLJ42291	0.7667	0.0159	0.6858	0.0414
NUDC	0.5833	0.0992	0.6858	0.0414
ANKS1B	0.4667	0.2054	0.6853	0.0416
ABCA4	0.5167	0.1544	0.6852	0.0417
AHSG	0.7333	0.0246	0.6849	0.0418
APOC2	0.8	0.0096	0.6848	0.0418
SERTAD4	0.8667	0.0025	0.6845	0.0419
TYSND1	0.5333	0.1392	0.6845	0.042
TRIM46	0.5667	0.1116	0.6842	0.0421
ANKRD35	0.7333	0.0246	0.684	0.0422
SERPINB13	0.5167	0.1544	0.6836	0.0423
C1orf59	0.7667	0.0159	0.6835	0.0424
C9orf53	0.5833	0.0992	0.6835	0.0424
DLEC1	0.7	0.0358	0.6835	0.0424
BECN1	0.35	0.3558	0.6834	0.0424
LCE1F	0.7667	0.0159	0.6834	0.0424
GLA	0.6333	0.0671	0.6832	0.0425
TEC	0.85	0.0037	0.683	0.0426
NUDT8	0.8333	0.0053	0.6827	0.0427
CREB3L2	0.6833	0.0424	0.6824	0.0428
OR1C1	0.7667	0.0159	0.6823	0.0429
FCRL2	0.4667	0.2054	0.6822	0.0429
KHDC1	0.8333	0.0053	0.6821	0.0429
NOXO1	0.7833	0.0125	0.6816	0.0432
GPR113	0.7667	0.0159	0.6812	0.0434
IL1RL2	0.6167	0.0769	0.6808	0.0435
IQCF2	0.5167	0.1544	0.6807	0.0436
SELE	0.7833	0.0125	0.6806	0.0436
LCE3C	0.6667	0.0499	0.6805	0.0437
CFTR	0.7833	0.0125	0.6804	0.0437
MYO7B	0.8333	0.0053	0.6804	0.0437
SLC6A18	0.7833	0.0125	0.68	0.0439
UBE2E3	0.45	0.2242	0.6789	0.0444
NR1I2	0.6667	0.0499	0.6787	0.0444
IDH3G	0.7	0.0358	0.6786	0.0445
SLAMF9	0.4833	0.1875	0.6786	0.0445
C1orf116	0.3667	0.3317	0.6785	0.0445
MYLIP	0.7333	0.0246	0.6784	0.0446
OLFM3	0.8	0.0096	0.6784	0.0445
NPM3	0.5667	0.1116	0.6778	0.0448
PAWR	0.4	0.2861	0.6776	0.0449
FECH	0.5	0.1705	0.6763	0.0455
ZXDB	0.65	0.0581	0.6754	0.0459
TRIM42	0.6333	0.0671	0.6749	0.0461
ZDHHC19	0.6333	0.0671	0.6749	0.0461
CCDC59	0.4667	0.2054	0.6748	0.0462
CYP8B1	0.7333	0.0246	0.6747	0.0462
C10orf137	0.6	0.0876	0.674	0.0465
FGFBP1	0.7667	0.0159	0.6738	0.0466
NCR2	0.5167	0.1544	0.6737	0.0466
SPACA4	0.6333	0.0671	0.6734	0.0468
RERE	0.5833	0.0992	0.6732	0.0469
SLC2A7	0.7	0.0358	0.6732	0.0469
SS18L2	0.5	0.1705	0.6729	0.047
CA3	0.8	0.0096	0.6728	0.047
HLX	0.4833	0.1875	0.6728	0.047
TMEM200B	0.65	0.0581	0.6727	0.0471
MLX	0.4333	0.244	0.6725	0.0472
C9orf131	0.6167	0.0769	0.6723	0.0473
NOTCH4	0.7	0.0358	0.6721	0.0474
TCHH	0.6667	0.0499	0.672	0.0474
C2orf58	0.6667	0.0499	0.6717	0.0476
IRF6	0.75	0.0199	0.6715	0.0476
FRMD1	0.7333	0.0246	0.6714	0.0477
TXLNG	0.6667	0.0499	0.6714	0.0477
HEYL	0.8333	0.0053	0.6712	0.0478
MGC23284	0.55	0.125	0.671	0.0479
SDPR	0.5667	0.1116	0.671	0.0478
C2orf85	0.7167	0.0298	0.6704	0.0481
HSD3BP4	0.65	0.0581	0.6703	0.0482
XG	0.6833	0.0424	0.6702	0.0482
FOXQ1	0.6	0.0876	0.6697	0.0485
KCNQ5	0.6333	0.0671	0.6697	0.0485
MYL1	0.65	0.0581	0.6697	0.0485
DEF6	0.7333	0.0246	0.6696	0.0485
OLFML1	0.5333	0.1392	0.6693	0.0487
SPDYE3	0.65	0.0581	0.6689	0.0488
TCEAL8	0.5333	0.1392	0.6688	0.0489
ADCY10	0.7833	0.0125	0.6687	0.0489
C1orf125	0.7	0.0358	0.6685	0.049
C14orf139	0.7	0.0358	0.6683	0.0491
GPR132	0.7	0.0358	0.6678	0.0493
EMCN	0.6276	0.0704	0.6673	0.0496
TNIP3	0.5167	0.1544	0.6673	0.0496
TAC1	0.65	0.0581	0.6669	0.0498
MAML2	-0.3667	0.3317	-0.6668	0.0498
NOVA2	-0.5833	0.0992	-0.6677	0.0494
SP8	-0.5	0.1705	-0.6678	0.0493
RBM12B	-0.3	0.4328	-0.668	0.0492
NCOA6	-0.6	0.0876	-0.6683	0.0491
WNT7A	-0.4667	0.2054	-0.6688	0.0489
AMBN	-0.3167	0.4064	-0.6689	0.0488
TECTA	-0.45	0.2242	-0.6689	0.0488
DHX35	-0.6333	0.0671	-0.669	0.0488
USP29	-0.7167	0.0298	-0.6691	0.0487
DNAL1	-0.65	0.0581	-0.6696	0.0485
UBQLN4	-0.7667	0.0159	-0.6699	0.0484
KIF3C	-0.5333	0.1392	-0.67	0.0483
ZNF133	-0.6667	0.0499	-0.6701	0.0483
ZNF235	-0.5	0.1705	-0.6703	0.0482
TRIO	-0.85	0.0037	-0.6708	0.048
ANKK1	-0.5167	0.1544	-0.6715	0.0476
OR2M2	-0.4333	0.244	-0.6715	0.0476
PLEKHG4B	-0.4167	0.2646	-0.6715	0.0476
FRYL	-0.5833	0.0992	-0.6717	0.0476
RPS4Y1	-0.65	0.0581	-0.6722	0.0473
RNASE11	-0.25	0.5165	-0.6725	0.0472
SDK2	-0.6167	0.0769	-0.6725	0.0472
EIF1AY	-0.3833	0.3085	-0.6728	0.0471
ERLEC1	-0.6833	0.0424	-0.6734	0.0468
ABCA12	-0.2833	0.46	-0.6736	0.0467
C2orf63	-0.4833	0.1875	-0.6737	0.0466
OR5M9	-0.75	0.0199	-0.674	0.0465
DDR1	-0.7167	0.0298	-0.6741	0.0465
SPATA7	-0.7833	0.0125	-0.6742	0.0464
ASB3	-0.8	0.0096	-0.6747	0.0462
PTPRA	-0.6	0.0876	-0.6748	0.0462
ZNF587	-0.2833	0.46	-0.6752	0.046
PFDN4	-0.8167	0.0072	-0.6754	0.0459
RPE	-0.7667	0.0159	-0.6754	0.0459
GOPC	-0.7833	0.0125	-0.6755	0.0458
ABCC13	-0.6667	0.0499	-0.6756	0.0458
THAP11	-0.8	0.0096	-0.6759	0.0457
PDLIM5	-0.4667	0.2054	-0.6765	0.0454
ACBD6	-0.4333	0.244	-0.6772	0.0451
UBOX5	-0.6667	0.0499	-0.6775	0.045
SEC61G	-0.7167	0.0298	-0.6778	0.0448
STK11	-0.7667	0.0159	-0.6778	0.0448
TOR1B	-0.55	0.125	-0.6787	0.0444
ZFP90	-0.4667	0.2054	-0.6787	0.0444
ARHGEF17	-0.4333	0.244	-0.6794	0.0441
HELZ	-0.4667	0.2054	-0.6798	0.0439
SSR1	-0.7667	0.0159	-0.6812	0.0433
PAGE4	-0.4167	0.2646	-0.6813	0.0433
TMEM184C	-0.6167	0.0769	-0.6813	0.0433
IMPG2	-0.7	0.0358	-0.6818	0.0431
ZNF324	-0.7667	0.0159	-0.6822	0.0429
LRRC40	-0.7333	0.0246	-0.6823	0.0429
EIF4G3	-0.3667	0.3317	-0.6828	0.0427
USP9Y	-0.5833	0.0992	-0.6829	0.0426
RARS2	-0.7167	0.0298	-0.6843	0.0421
DOCK4	-0.5833	0.0992	-0.6844	0.042
GTDC1	-0.75	0.0199	-0.6845	0.0419
CCDC88A	-0.5	0.1705	-0.6846	0.0419
PECR	-0.7833	0.0125	-0.6847	0.0419
ZNF91 // ZNF91	-0.6833	0.0424	-0.6847	0.0419
SS18L1	-0.5167	0.1544	-0.6858	0.0414
SDCCAG1	-0.6333	0.0671	-0.686	0.0413
FBXW11	-0.65	0.0581	-0.6862	0.0412
ADAMTS6	-0.6	0.0876	-0.6869	0.0409
HCG8	-0.6833	0.0424	-0.6871	0.0409
CEP170	-0.7	0.0358	-0.6873	0.0408
COG7	-0.8	0.0096	-0.6873	0.0408
ECHDC1	-0.85	0.0037	-0.688	0.0405
PMFBP1	-0.5333	0.1392	-0.6881	0.0405
LRPPRC	-0.5667	0.1116	-0.6888	0.0402
USP8	-0.5833	0.0992	-0.6889	0.0401
GAN	-0.7	0.0358	-0.6893	0.04
MAN1A2	-0.7	0.0358	-0.6894	0.0399
USP50	-0.7	0.0358	-0.6897	0.0398
ZNF558	-0.65	0.0581	-0.6902	0.0396
TRMT12	-0.6167	0.0769	-0.6917	0.039
GPCPD1	-0.6333	0.0671	-0.6919	0.0389
C20orf12	-0.5667	0.1116	-0.6924	0.0387
FRS2	-0.7667	0.0159	-0.6925	0.0387
NKAIN3	-0.4333	0.244	-0.6926	0.0387
KLHL8	-0.4667	0.2054	-0.693	0.0385
STK35	-0.6333	0.0671	-0.6931	0.0385
EYA2	-0.4333	0.244	-0.6932	0.0384
KRTAP12-3	-0.6833	0.0424	-0.6933	0.0384
SNX27	-0.4833	0.1875	-0.6935	0.0383
VAV3	-0.4667	0.2054	-0.6937	0.0382
ZC3H7A	-0.6	0.0876	-0.6937	0.0382
SPAG6	-0.8167	0.0072	-0.6941	0.038
SIPA1L2	-0.6167	0.0769	-0.6947	0.0378
RGS12	-0.5	0.1705	-0.6948	0.0378
PIAS4	-0.6833	0.0424	-0.6961	0.0373
FBXO3	-0.75	0.0199	-0.6962	0.0372
SFXN5	-0.5333	0.1392	-0.6962	0.0372
ZNF638	-0.7667	0.0159	-0.6965	0.0371
UTY	-0.6833	0.0424	-0.6966	0.0371
STRN4	-0.6667	0.0499	-0.6972	0.0368
LEO1	-0.6333	0.0671	-0.6976	0.0367
TIGD7	-0.5833	0.0992	-0.6976	0.0367
PLEKHG2	-0.6	0.0876	-0.698	0.0365
SORCS2	-0.55	0.125	-0.6984	0.0364
CDC42EP4	-0.5833	0.0992	-0.6994	0.036
MS4A1	-0.6333	0.0671	-0.6996	0.0359
KCNK18	-0.5667	0.1116	-0.6999	0.0358
USP34	-0.5667	0.1116	-0.7003	0.0357
PLTP	-0.7167	0.0298	-0.7004	0.0356
PACRG	-0.6667	0.0499	-0.7012	0.0353
MNAT1	-0.7167	0.0298	-0.7013	0.0353
ZNF337	-0.65	0.0581	-0.7013	0.0353
MPHOSPH6	-0.6667	0.0499	-0.7017	0.0351
F3	-0.5333	0.1392	-0.702	0.035
LRRTM3	-0.5	0.1705	-0.7021	0.035
RFX3	-0.5833	0.0992	-0.7021	0.035
C6orf35	-0.7	0.0358	-0.7022	0.0349
CBLN4	-0.6667	0.0499	-0.7022	0.035
NELL2	-0.6167	0.0769	-0.7022	0.0349
RTN4IP1	-0.6833	0.0424	-0.7024	0.0349
AMMECR1L	-0.8167	0.0072	-0.7025	0.0348
APLP1	-0.7	0.0358	-0.7029	0.0347
PRH1	-0.6333	0.0671	-0.7034	0.0345
SOS2	-0.6167	0.0769	-0.7041	0.0342
PON2	-0.6333	0.0671	-0.7042	0.0342
IGFL4	-0.7833	0.0125	-0.7043	0.0342
COPS8	-0.7167	0.0298	-0.7057	0.0337
DNASE1	-0.6833	0.0424	-0.7058	0.0336
C9orf11	-0.35	0.3558	-0.7059	0.0336
ENTPD5	-0.6333	0.0671	-0.7059	0.0336
APC	-0.35	0.3558	-0.7064	0.0334
PREPL	-0.5833	0.0992	-0.7065	0.0334
ZNF562	-0.5333	0.1392	-0.7065	0.0334
ING5	-0.7	0.0358	-0.7066	0.0333
FP6628	-0.6167	0.0769	-0.7071	0.0332
PSMB5	-0.7	0.0358	-0.7077	0.0329
OR1A1	-0.6667	0.0499	-0.7079	0.0329
PCDHB13 // PCDHB13	-0.5167	0.1544	-0.7084	0.0327
MYH7	-0.3333	0.3807	-0.7085	0.0327
TMEM33	-0.4667	0.2054	-0.7086	0.0326
RSF1	-0.5833	0.0992	-0.7088	0.0325
SOCS4	-0.4833	0.1875	-0.7095	0.0323
PREX1	-0.6833	0.0424	-0.7096	0.0323
PNMA1	-0.6	0.0876	-0.7097	0.0322
PNPT1	-0.8333	0.0053	-0.71	0.0321
TAS2R7	-0.65	0.0581	-0.7105	0.0319
IGFL3	-0.7667	0.0159	-0.7108	0.0318
RRH	-0.6167	0.0769	-0.7108	0.0318
ACRC	-0.6	0.0876	-0.7109	0.0318
CUX1	-0.3333	0.3807	-0.7109	0.0318
ZNF841	-0.5667	0.1116	-0.7113	0.0317
SLC6A9	-0.5	0.1705	-0.7122	0.0314
MTERFD2	-0.7	0.0358	-0.7129	0.0311
FAM193A	-0.6	0.0876	-0.7136	0.0309
ZNF17 // ZNF17	-0.7833	0.0125	-0.7136	0.0308
PIGH	-0.7167	0.0298	-0.7137	0.0308
TBC1D20	-0.6667	0.0499	-0.7139	0.0307
KIAA0753	-0.7667	0.0159	-0.7146	0.0305
NMB	-0.4667	0.2054	-0.7152	0.0303
MED13	-0.75	0.0199	-0.7156	0.0302
FKBP3	-0.6167	0.0769	-0.7157	0.0301
USP47	-0.55	0.125	-0.7158	0.0301
FAM46B	-0.6167	0.0769	-0.7159	0.0301
KIAA0090	-0.7167	0.0298	-0.7167	0.0298
ARNTL	-0.55	0.125	-0.7173	0.0296
MUCL1	-0.8333	0.0053	-0.7174	0.0296
DHODH	-0.5	0.1705	-0.7175	0.0295
STGC3	-0.4167	0.2646	-0.7177	0.0295
WDFY3	-0.6	0.0876	-0.7177	0.0295
VPS13C	-0.6833	0.0424	-0.7179	0.0294
WDFY2	-0.7833	0.0125	-0.7183	0.0293
LRRTM2	-0.5333	0.1392	-0.7186	0.0292
SALL2	-0.4667	0.2054	-0.7186	0.0292
TULP4	-0.7833	0.0125	-0.7191	0.029
ZNF792	-0.7667	0.0159	-0.7194	0.0289
ZNF2	-0.5833	0.0992	-0.7198	0.0288
OTX1	-0.3167	0.4064	-0.72	0.0287
KIAA1826	-0.75	0.0199	-0.7215	0.0282
IGF1R	-0.8	0.0096	-0.7221	0.028
CHD6	-0.7167	0.0298	-0.7222	0.028
MKKS	-0.6333	0.0671	-0.7231	0.0277
ASCC3	-0.6	0.0876	-0.7237	0.0275
IWS1	-0.7667	0.0159	-0.7238	0.0275
INPP4A	-0.7	0.0358	-0.724	0.0274
IFT88	-0.6333	0.0671	-0.7245	0.0273
HECTD1	-0.7	0.0358	-0.7252	0.0271
KPNA3	-0.6167	0.0769	-0.7259	0.0268
MGC2752	-0.7	0.0358	-0.7267	0.0266
TMEM59L	-0.6	0.0876	-0.7274	0.0263
LIX1	-0.5833	0.0992	-0.7281	0.0261
OR13C9	-0.8333	0.0053	-0.7283	0.0261
EXOC5	-0.6833	0.0424	-0.7285	0.026
RHOJ	-0.7167	0.0298	-0.7288	0.0259
SNRNP35	-0.8	0.0096	-0.729	0.0259
VPS13B	-0.5333	0.1392	-0.7291	0.0258
BIRC6	-0.6667	0.0499	-0.7294	0.0257
SLC6A11	-0.2667	0.4879	-0.7303	0.0255
NCALD	-0.6333	0.0671	-0.7304	0.0254
ZNF226	-0.6667	0.0499	-0.7305	0.0254
ERBB4	-0.5333	0.1392	-0.7309	0.0253
ARID4A	-0.6833	0.0424	-0.7311	0.0252
ZFY	-0.5667	0.1116	-0.7311	0.0252
C14orf135	-0.6667	0.0499	-0.7318	0.025
RANBP2	-0.6167	0.0769	-0.7321	0.0249
WDR35	-0.5167	0.1544	-0.7324	0.0248
MAP4K3	-0.75	0.0199	-0.7333	0.0246
NCRNA00189	-0.7667	0.0159	-0.7333	0.0246
HOMER3	-0.6333	0.0671	-0.7334	0.0245
RAD54B	-0.6333	0.0671	-0.7341	0.0243
TXNDC2	-0.5333	0.1392	-0.7343	0.0243
PDE2A	-0.75	0.0199	-0.7352	0.024
RNF146	-0.7167	0.0298	-0.7354	0.0239
GRIA1	-0.6833	0.0424	-0.7357	0.0239
ITCH	-0.7833	0.0125	-0.7358	0.0238
TAF4	-0.3833	0.3085	-0.737	0.0235
ZNF644	-0.6667	0.0499	-0.737	0.0235
ZNF570	-0.8167	0.0072	-0.7376	0.0233
TLK1	-0.5333	0.1392	-0.7377	0.0233
KIAA0649	-0.8667	0.0025	-0.7403	0.0226
TFRC	-0.7333	0.0246	-0.7408	0.0224
PPP1R1C	-0.2833	0.46	-0.7412	0.0223
PRR5L	-0.8333	0.0053	-0.7413	0.0223
NDUFS1	-0.7333	0.0246	-0.7416	0.0222
NPAS3	-0.5	0.1705	-0.7419	0.0221
C20orf117	-0.7167	0.0298	-0.7423	0.022
TESC	-0.5667	0.1116	-0.7424	0.022
NLGN4Y	-0.7167	0.0298	-0.7427	0.0219
CBL	-0.8333	0.0053	-0.7431	0.0218
GLT25D2	-0.7	0.0358	-0.7432	0.0217
ZNF23	-0.7	0.0358	-0.7434	0.0217
APBA1	-0.3833	0.3085	-0.7437	0.0216
NEB	-0.3333	0.3807	-0.7438	0.0216
MAPK1	-0.5833	0.0992	-0.7447	0.0213
FASTKD1	-0.85	0.0037	-0.7453	0.0212
MLC1	-0.4167	0.2646	-0.7454	0.0212
PDGFC	-0.65	0.0581	-0.7455	0.0211
DDX6	-0.4	0.2861	-0.7456	0.0211
PCDHGC5	-0.55	0.125	-0.7468	0.0208
PDE1A	-0.4	0.2861	-0.7468	0.0208
RCHY1	-0.7667	0.0159	-0.7485	0.0203
ZNF613	-0.7333	0.0246	-0.749	0.0202
SMEK2	-0.7667	0.0159	-0.7492	0.0201
DDHD1	-0.7667	0.0159	-0.7495	0.0201
MUDENG	-0.5333	0.1392	-0.7495	0.0201
SLC12A1	-0.5333	0.1392	-0.7498	0.02
STK40	-0.6833	0.0424	-0.7502	0.0199
SIN3B	-0.6333	0.0671	-0.7512	0.0196
GPC1	-0.6	0.0876	-0.7516	0.0195
AKIRIN2	-0.8167	0.0072	-0.7522	0.0194
RAB8B	-0.7167	0.0298	-0.7535	0.019
ZNF689	-0.7	0.0358	-0.7539	0.0189
SLC36A1	-0.7333	0.0246	-0.7541	0.0189
TEX19	-0.7333	0.0246	-0.7544	0.0188
NCOA3	-0.8	0.0096	-0.7548	0.0187
METTL3	-0.6667	0.0499	-0.7557	0.0185
ADAM32	-0.7667	0.0159	-0.7561	0.0184
FIGN	-0.6667	0.0499	-0.7561	0.0184
SNRNP27	-0.85	0.0037	-0.7573	0.0181
TTYH2	-0.8333	0.0053	-0.7579	0.018
FNBP1L	-0.7667	0.0159	-0.7589	0.0177
CCDC148	-0.75	0.0199	-0.7598	0.0175
WDR47	-0.45	0.2242	-0.7605	0.0174
C3orf58	-0.6167	0.0769	-0.7606	0.0173
LRRC14	-0.5833	0.0992	-0.7614	0.0171
PVR	-0.9167	5e-04	-0.762	0.017
GPATCH3	-0.6333	0.0671	-0.7623	0.0169
IQUB	-0.4667	0.2054	-0.7625	0.0169
FUT8	-0.5333	0.1392	-0.765	0.0163
PTPRD	-0.7667	0.0159	-0.766	0.0161
KLHL25	-0.2167	0.5755	-0.7672	0.0158
DTNA	-0.7833	0.0125	-0.7674	0.0158
ZNF214	-0.3667	0.3317	-0.7674	0.0158
C6orf174	-0.7167	0.0298	-0.7685	0.0155
ZNF221	-0.8167	0.0072	-0.7685	0.0155
LOC100133106	-0.85	0.0037	-0.7686	0.0155
ZNF623	-0.5	0.1705	-0.7689	0.0155
PHLDA3	-0.5833	0.0992	-0.7703	0.0152
KCNK10	-0.6667	0.0499	-0.7709	0.015
USP38	-0.75	0.0199	-0.771	0.015
C2orf61	-0.7333	0.0246	-0.7732	0.0145
ALDH1L1	-0.2667	0.4879	-0.7736	0.0145
E2F5	-0.85	0.0037	-0.7737	0.0144
FGFR3	-0.65	0.0581	-0.7747	0.0142
C19orf18	-0.7667	0.0159	-0.7756	0.014
CSRNP2	-0.7167	0.0298	-0.7772	0.0137
DYNC1I2	-0.7833	0.0125	-0.7781	0.0135
LYG1	-0.8167	0.0072	-0.7786	0.0134
FLJ44881	-0.7667	0.0159	-0.7794	0.0133
LOC646982	-0.75	0.0199	-0.7796	0.0132
ZNF821	-0.5833	0.0992	-0.7798	0.0132
KCNJ4	-0.6333	0.0671	-0.7814	0.0129
C14orf118	-0.65	0.0581	-0.7819	0.0128
ZFP1	-0.6667	0.0499	-0.7823	0.0127
MAP3K13	-0.85	0.0037	-0.7841	0.0124
MARK4	-0.9333	2e-04	-0.785	0.0122
FSIP1	-0.8333	0.0053	-0.7855	0.0121
FST	-0.7167	0.0298	-0.7865	0.0119
NUDT12	-0.7333	0.0246	-0.7874	0.0118
UGGT1	-0.75	0.0199	-0.7909	0.0111
PHOSPHO2	-0.6333	0.0671	-0.791	0.0111
CPEB4	-0.6667	0.0499	-0.7918	0.011
PCNX	-0.65	0.0581	-0.7929	0.0108
NDUFS4	-0.8333	0.0053	-0.794	0.0106
SEMA6A	-0.4833	0.1875	-0.7943	0.0106
DBX2	-0.4667	0.2054	-0.7947	0.0105
PTK2B	-0.8333	0.0053	-0.7955	0.0104
TET2	-0.6833	0.0424	-0.7956	0.0103
TRIM69	-0.8167	0.0072	-0.7963	0.0102
PRODH	-0.6833	0.0424	-0.7964	0.0102
ATRN	-0.7833	0.0125	-0.7966	0.0102
MN1	-0.6833	0.0424	-0.7966	0.0102
PRR4	-0.65	0.0581	-0.7972	0.0101
DNMT3A	-0.7167	0.0298	-0.7975	0.01
EXTL3	-0.7167	0.0298	-0.7978	0.01
C14orf101	-0.6667	0.0499	-0.7981	0.0099
PSEN1	-0.7	0.0358	-0.7981	0.0099
ACYP2	-0.7667	0.0159	-0.7985	0.0099
PCDHB6	-0.7833	0.0125	-0.7986	0.0099
ZMAT4	-0.5333	0.1392	-0.7997	0.0097
FAT1	-0.7667	0.0159	-0.8011	0.0094
CER1	-0.6	0.0876	-0.8028	0.0092
IKBIP	-0.6167	0.0769	-0.804	0.009
LRGUK	-0.7	0.0358	-0.804	0.009
COL27A1	-0.7333	0.0246	-0.8049	0.0089
CTNNBL1	-0.7833	0.0125	-0.8065	0.0086
INO80D	-0.7333	0.0246	-0.8083	0.0084
KIAA0317	-0.7333	0.0246	-0.8095	0.0082
KCND3	-0.6667	0.0499	-0.8106	0.008
LOC100131541	-0.6833	0.0424	-0.8129	0.0077
KCNQ3	-0.8167	0.0072	-0.8143	0.0075
HOPX	-0.65	0.0581	-0.8156	0.0074
MGC57346	-0.8167	0.0072	-0.8168	0.0072
PLAGL2	-0.6167	0.0769	-0.818	0.007
CCDC93	-0.6833	0.0424	-0.8186	0.007
ATXN2	-0.9	9e-04	-0.8194	0.0069
SEZ6	-0.6	0.0876	-0.8201	0.0068
ZDHHC17	-0.85	0.0037	-0.8203	0.0068
CGRRF1	-0.7833	0.0125	-0.8204	0.0068
SEMA6D	-0.75	0.0199	-0.8204	0.0067
IGDCC3	-0.6	0.0876	-0.821	0.0067
GSTCD	-0.7833	0.0125	-0.8213	0.0066
ZNF561	-0.8	0.0096	-0.8233	0.0064
HS3ST3B1	-0.8667	0.0025	-0.8236	0.0064
TNKS	-0.85	0.0037	-0.8237	0.0063
LACE1	-0.7167	0.0298	-0.8249	0.0062
ANKRD17	-0.65	0.0581	-0.8252	0.0062
CHD9	-0.7167	0.0298	-0.8271	0.006
RGS6	-0.7833	0.0125	-0.829	0.0057
S1PR1	-0.6	0.0876	-0.8296	0.0057
SPTBN1	-0.7833	0.0125	-0.8311	0.0055
HABP2	-0.4333	0.244	-0.8325	0.0054
TAS2R13	-0.7	0.0358	-0.8328	0.0053
ATAD2B	-0.8167	0.0072	-0.8336	0.0052
NCRNA00158	-0.6333	0.0671	-0.8355	0.005
EIF2B3	-0.8833	0.0016	-0.8362	0.005
ABCD2	-0.55	0.125	-0.8364	0.0049
YTHDF3	-0.8167	0.0072	-0.8403	0.0046
RNF20	-0.6833	0.0424	-0.841	0.0045
ZNF606	-0.8667	0.0025	-0.8428	0.0043
LOC654433	-0.5	0.1705	-0.8449	0.0041
MAPRE1	-0.6833	0.0424	-0.8464	0.004
VN1R1	-0.7667	0.0159	-0.8469	0.004
LOC100131826	-0.85	0.0037	-0.8473	0.0039
PDSS2	-0.7333	0.0246	-0.8499	0.0037
ACER2	-0.5833	0.0992	-0.8512	0.0036
FBXW7	-0.9	9e-04	-0.8525	0.0035
PCDH8	-0.5167	0.1544	-0.8527	0.0035
TMEM191A	-0.5333	0.1392	-0.8572	0.0031
PTPN21	-0.7167	0.0298	-0.8577	0.0031
NBEA	-0.7333	0.0246	-0.8579	0.0031
OTX2	-0.9167	5e-04	-0.8635	0.0027
PRDM2	-0.6833	0.0424	-0.8641	0.0027
CHST8	-0.75	0.0199	-0.8672	0.0025
PCDHB9	-0.65	0.0581	-0.8675	0.0024
CD226	-0.8167	0.0072	-0.8702	0.0023
FBXL14	-0.8	0.0096	-0.8724	0.0022
ADNP	-0.6333	0.0671	-0.8733	0.0021
LRP2BP	-0.75	0.0199	-0.8761	0.0019
ZMYND8	-0.6	0.0876	-0.8815	0.0017
HKR1	-0.8333	0.0053	-0.8838	0.0016
SCRIB	-0.7667	0.0159	-0.8905	0.0013
KRT32	-0.9167	5e-04	-0.9666	0
