# Supplementary material for: Selective Calcium Sensitivity in Immature Glioma Cancer Stem Cells
Source: PLoS One. 2014 Dec 22;9(12):e115698. doi: 10.1371/journal.pone.0115698 (PMC4274094; doi:10.1371/journal.pone.0115698)
Supplement: S3 Table — A list of the novel GIC cell lines, their tumor initiating property and the median survival in mice (n = 5–10 mice per line). (XLSX) [file pone.0115698.s005.xlsx]

## Sheet: Blad2
Glioma line	Tumor initiating	Median Survival (weeks)
U3013	+	12.3
U3017	+	9.8
U3024	+	16.6
U3035	-	NA
U3037	-	NA
U3046	+	19.7
U3047	+	8.3
U3065	+	19.1
U3084	+	20
