# Supplementary material for: Selective Calcium Sensitivity in Immature Glioma Cancer Stem Cells
Source: PLoS One. 2014 Dec 22;9(12):e115698. doi: 10.1371/journal.pone.0115698 (PMC4274094; doi:10.1371/journal.pone.0115698)
Supplement: S4 Table — Differential gene expression analysis of vehicle control vs A23187 treated GliNS1 and vehicle control vs A23187 treated G166NS. (XLSX) [file pone.0115698.s006.xlsx]

## Sheet: GliNS1
Gene	baseMean	baseMean DMSO	baseMean A23187	foldChange	log2FoldChange	pval	padj
1/2-SBSRNA4	5.08909	2.39735	7.78083	3.2456	1.69849	0.11191	0.373473
A1BG	45.3068	42.3005	48.3132	1.14214	0.191742	0.597269	0.941027
A1BG-AS1	92.305	102.148	82.4626	0.807289	-0.308844	0.302292	0.678789
A1CF	0.155527	0.311053	0	0	#NAME?	0.999934	1
A2LD1	83.7419	80.7453	86.7386	1.07422	0.103296	0.72437	1
A2M	14716.5	14170.7	15262.4	1.07704	0.107069	0.62021	0.958075
A2ML1	5.53763	2.56419	8.51106	3.3192	1.73084	0.507247	0.883847
A2MP1	0.177373	0	0.354746	Inf	Inf	1	1
A4GALT	10.369	13.4903	7.2477	0.537251	-0.896331	0.443236	0.828757
A4GNT	0.32542	0.298937	0.351902	1.17718	0.23533	1	1
AA06	0	0	0	NA	NA	NA	NA
AAA1	0.658319	0.609991	0.706648	1.15846	0.212205	1	1
AAAS	1086.43	1032.64	1140.21	1.10417	0.14296	0.466222	0.848436
AACS	967.96	892.05	1043.87	1.17019	0.226745	0.289998	0.665127
AACSP1	0.177373	0	0.354746	Inf	Inf	1	1
AADAC	0	0	0	NA	NA	NA	NA
AADACL2	0	0	0	NA	NA	NA	NA
AADACL3	0	0	0	NA	NA	NA	NA
AADACL4	0	0	0	NA	NA	NA	NA
AADAT	382.376	404.174	360.578	0.892136	-0.164664	0.48722	0.866537
AAGAB	752.538	750.97	754.106	1.00418	0.00601216	0.94554	1
AAK1	773.998	618.85	929.145	1.5014	0.586313	0.00391171	0.0322055
AAMP	1182.29	1190.63	1173.96	0.986	-0.0203405	0.873405	1
AANAT	0.147505	0	0.295009	Inf	Inf	1	1
AARS	10024.5	4429.29	15619.8	3.52647	1.81822	1.11e-20	2.82e-18
AARS2	328.808	335.486	322.13	0.96019	-0.058608	0.732907	1
AARSD1	526.557	408.053	645.06	1.58082	0.660675	0.00196477	0.0187971
AASDH	196.972	198.541	195.404	0.9842	-0.0229759	0.954997	1
AASDHPPT	1685.19	1855.22	1515.15	0.816694	-0.292132	0.143502	0.437831
AASS	1790.54	1593.8	1987.28	1.24689	0.31833	0.0851481	0.310888
AATF	1950.49	1764.78	2136.19	1.21046	0.27555	0.184119	0.511013
AATK	56.0981	75.152	37.0442	0.492924	-1.02056	0.00937156	0.0632394
AATK-AS1	0	0	0	NA	NA	NA	NA
ABAT	3548.24	4311.48	2785	0.64595	-0.630506	0.00119372	0.0126217
ABCA1	1285.52	1035.84	1535.21	1.48209	0.567634	0.178816	0.502051
ABCA10	4.05794	3.58098	4.5349	1.26638	0.340715	0.901726	1
ABCA11P	96.1365	88.4273	103.846	1.17436	0.231877	0.462541	0.845347
ABCA12	17.0548	7.10096	27.0086	3.80351	1.92733	0.0143652	0.0874539
ABCA13	35.4773	26.7728	44.1818	1.65025	0.722684	0.284897	0.658123
ABCA17P	5.16626	5.43518	4.89735	0.901045	-0.150329	0.93528	1
ABCA2	512.586	655.904	369.269	0.562992	-0.828814	0.0526886	0.221976
ABCA3	2678.91	3444.33	1913.49	0.555548	-0.848016	8.8e-06	0.000193082
ABCA4	7.46295	6.5778	8.3481	1.26913	0.343842	0.822036	1
ABCA5	17.9452	12.8941	22.9963	1.78348	0.834693	0.156332	0.462297
ABCA6	0	0	0	NA	NA	NA	NA
ABCA7	109.333	119.081	99.5851	0.836277	-0.257947	0.595549	0.939298
ABCA8	5.1231	4.22572	6.02049	1.42473	0.510684	0.566618	0.923048
ABCA9	1.21805	1.37471	1.06139	0.772087	-0.373165	1	1
ABCB1	19.6214	18.9109	20.3318	1.07514	0.104524	1	1
ABCB10	319.553	410.629	228.478	0.556409	-0.845782	0.00243136	0.0223072
ABCB11	5.99623	6.15889	5.83358	0.947181	-0.0782883	1	1
ABCB4	60.3531	71.0037	49.7025	0.699999	-0.514575	0.138772	0.42719
ABCB5	0.149469	0.298937	0	0	#NAME?	0.999934	1
ABCB6	440.125	458.605	421.645	0.919406	-0.121226	0.665286	0.982162
ABCB7	521.883	534.311	509.455	0.95348	-0.0687259	0.747254	1
ABCB8	552.92	584.473	521.367	0.892029	-0.164837	0.4157	0.802038
ABCB9	69.612	81.2531	57.971	0.713461	-0.487093	0.141533	0.433703
ABCC1	932.852	1137.39	728.311	0.640334	-0.643104	0.0015472	0.0156824
ABCC10	263.651	265.19	262.112	0.988394	-0.0168424	0.901555	1
ABCC11	1.14069	1.21998	1.06139	0.870008	-0.200899	1	1
ABCC12	1.79061	2.2305	1.35072	0.605565	-0.723646	0.753992	1
ABCC13	0	0	0	NA	NA	NA	NA
ABCC2	13.6763	15.9882	11.3644	0.710801	-0.492483	0.424346	0.809042
ABCC3	17.9545	22.6465	13.2625	0.585633	-0.771932	0.162013	0.473343
ABCC4	997.488	1231.15	763.822	0.620411	-0.688704	0.000461884	0.00580193
ABCC5	716.731	964.403	469.06	0.486374	-1.03986	4.23e-07	1.31e-05
ABCC6	11.9669	12.4877	11.4461	0.916592	-0.125649	0.966107	1
ABCC6P1	11.0504	9.00245	13.0983	1.45498	0.540995	0.473578	0.854202
ABCC6P2	10.5104	12.2903	8.73045	0.710351	-0.493396	0.599152	0.94263
ABCC8	21.9022	17.5629	26.2414	1.49413	0.57931	0.203606	0.54281
ABCC9	8.07616	8.2557	7.89663	0.956507	-0.0641528	1	1
ABCD1	31.3793	42.0899	20.6687	0.491061	-1.02603	0.0155428	0.0928352
ABCD2	53.1045	33.4953	72.7138	2.17087	1.11827	0.0302748	0.150552
ABCD3	1376.2	1872.14	880.262	0.47019	-1.08868	4.97e-08	1.94e-06
ABCD4	451.927	409.313	494.541	1.20822	0.272884	0.197303	0.533129
ABCE1	2068.14	2385.55	1750.73	0.733892	-0.44636	0.0167658	0.0981365
ABCF1_loc2	1915.76	2037.09	1794.42	0.880872	-0.182996	0.337856	0.718953
ABCF2	4720.52	4348.61	5092.44	1.17105	0.227802	0.256571	0.620461
ABCF3	1263.9	967.646	1560.15	1.61231	0.689132	0.00252007	0.0229345
ABCG1	220.943	243.019	198.868	0.818319	-0.289264	0.79083	1
ABCG2	6.54606	6.66568	6.42644	0.964109	-0.0527324	1	1
ABCG4	5.96213	5.91148	6.01279	1.01714	0.0245147	0.988646	1
ABCG5	0.323456	0	0.646911	Inf	Inf	0.759767	1
ABCG8	0.32542	0.298937	0.351902	1.17718	0.23533	1	1
ABHD1	32.5423	20.0576	45.0271	2.24489	1.16664	0.0213039	0.116491
ABHD10	872.265	841.626	902.904	1.07281	0.101392	0.563879	0.92228
ABHD11	312.04	277.458	346.622	1.24928	0.321096	0.421044	0.807132
ABHD11-AS1	0.47631	0.597875	0.354746	0.593345	-0.753057	1	1
ABHD12	1192.98	1123.25	1262.71	1.12416	0.168847	0.56674	0.923048
ABHD12B	4.60945	6.85516	2.36375	0.344813	-1.53611	0.404658	0.791509
ABHD13	291.288	232.456	350.12	1.50618	0.590889	0.00880091	0.0604076
ABHD14A	111.332	122.277	100.387	0.820984	-0.284574	0.592943	0.937225
ABHD14A-ACY1	221.805	211.095	232.515	1.10147	0.139429	0.512024	0.888248
ABHD14B	116.861	126.698	107.025	0.844719	-0.243456	0.543405	0.913974
ABHD15	114.603	178.002	51.2044	0.287662	-1.79755	3.34e-10	1.97e-08
ABHD16A_loc1	472.88	406.003	539.757	1.32944	0.410821	0.0527688	0.222123
ABHD16B	24.4911	24.1623	24.8199	1.02722	0.0387389	0.925204	1
ABHD2	2044.38	2226.4	1862.36	0.836487	-0.257585	0.179317	0.503098
ABHD3	308.842	329.344	288.341	0.875502	-0.191817	0.398083	0.786697
ABHD4	415.651	372.124	459.178	1.23394	0.303271	0.389455	0.778517
ABHD5	462.01	377.487	546.533	1.44782	0.533884	0.0361733	0.171641
ABHD6	246.679	281.99	211.368	0.749558	-0.415889	0.110888	0.37147
ABHD8	55.9243	65.4762	46.3724	0.708234	-0.497703	0.231729	0.584933
ABI1	1115.37	1033.82	1196.91	1.15775	0.211328	0.292482	0.668552
ABI2	2369.2	2550.39	2188.01	0.857911	-0.2211	0.276301	0.647112
ABI3	0	0	0	NA	NA	NA	NA
ABI3BP	26.9818	21.4254	32.5382	1.51867	0.602808	0.539881	0.91039
ABL1	2085.7	2240.54	1930.87	0.861786	-0.214598	0.237706	0.59311
ABL2	1359.18	1084.72	1633.65	1.50606	0.590776	0.0349961	0.167692
ABLIM1	1914.01	1051.87	2776.16	2.63926	1.40013	2.05e-10	1.25e-08
ABLIM2	24.5359	23.7723	25.2995	1.06424	0.0898251	0.910133	1
ABLIM3	8.42436	9.71563	7.13309	0.734187	-0.445781	0.61377	0.95316
ABO	0.177373	0	0.354746	Inf	Inf	1	1
ABP1	0.311053	0.622107	0	0	#NAME?	0.766799	1
ABR	2902.15	3448.27	2356.02	0.683247	-0.549521	0.00411017	0.0334878
ABRA	0	0	0	NA	NA	NA	NA
ABT1	359.804	337.617	381.991	1.13143	0.178151	0.426306	0.811111
ABTB1	16.3648	19.0534	13.6762	0.717782	-0.478383	0.44287	0.828541
ABTB2	613.742	480.457	747.026	1.55482	0.636749	0.00302042	0.0264879
ACAA1	827.719	867.381	788.058	0.908549	-0.138364	0.495779	0.873694
ACAA2	1188.4	1365.84	1010.95	0.740166	-0.43408	0.0279187	0.141795
ACACA	3196.05	2762.8	3629.29	1.31363	0.393556	0.0388074	0.18027
ACACB	25.3968	28.8112	21.9824	0.762982	-0.39028	0.422081	0.807611
ACAD10	451.421	429.906	472.936	1.10009	0.137624	0.526305	0.898941
ACAD11	539.781	480.286	599.276	1.24775	0.319327	0.100416	0.347918
ACAD8	652.071	755.049	549.092	0.727227	-0.459522	0.0278539	0.141604
ACAD9	809.86	722.092	897.629	1.2431	0.313938	0.120954	0.393275
ACADL	2.33794	0.896812	3.77906	4.21388	2.07515	0.252518	0.614614
ACADM	917.829	1010.52	825.139	0.81655	-0.292386	0.160843	0.471441
ACADS	50.8863	45.0451	56.7275	1.25935	0.332678	0.307903	0.684799
ACADSB	460.725	532.537	388.912	0.730301	-0.453437	0.0481314	0.208175
ACADVL	2079.84	2082.05	2077.63	0.997874	-0.00307074	0.983147	1
ACAN	291.663	364.429	218.897	0.600659	-0.735382	0.0285447	0.144366
ACAP1	12.354	9.99034	14.7176	1.47319	0.558941	0.413541	0.800657
ACAP2	1017.8	770.082	1265.51	1.64335	0.716638	0.000372467	0.0048547
ACAP3	890.308	1040.3	740.318	0.71164	-0.49078	0.0176426	0.102065
ACAT1	1472.54	1613.03	1332.05	0.825805	-0.276127	0.200846	0.539175
ACAT2	6584.24	5300.33	7868.15	1.48446	0.569942	0.00345144	0.0291506
ACBD3	1195.9	516.296	1875.51	3.63263	1.86101	1.16e-19	2.67e-17
ACBD4	21.3963	19.0877	23.7049	1.2419	0.312545	0.512823	0.888846
ACBD5	727.803	759.571	696.036	0.916354	-0.126023	0.596735	0.94053
ACBD6	699.004	658.992	739.016	1.12143	0.165345	0.423495	0.808479
ACBD7	195.459	243.863	147.055	0.603023	-0.729715	0.231589	0.584729
ACCN1	0.446442	0.597875	0.295009	0.49343	-1.01908	1	1
ACCN2	444.365	535.671	353.059	0.659097	-0.601438	0.421174	0.807174
ACCN3	25.593	34.8047	16.3813	0.470662	-1.08724	0.0231282	0.123966
ACCN4	18.5312	23.5013	13.5612	0.57704	-0.793256	0.571704	0.926287
ACCN5	0	0	0	NA	NA	NA	NA
ACCS	1.67681	0.998407	2.35522	2.35897	1.23816	0.602606	0.945237
ACCSL	0.532119	0	1.06424	Inf	Inf	0.555722	0.919155
ACD	408.398	357.448	459.348	1.28507	0.361852	0.257291	0.621224
ACE	0.631837	0.908928	0.354746	0.390291	-1.35738	0.81271	1
ACE2	3.88801	2.46419	5.31183	2.1556	1.10809	0.426861	0.811733
ACER1	0	0	0	NA	NA	NA	NA
ACER2	22.5663	31.688	13.4446	0.424279	-1.23692	0.0125983	0.0793721
ACER3	613.346	566.68	660.012	1.1647	0.219958	0.257439	0.621274
ACHE	431.565	373.233	489.898	1.31258	0.392403	0.14366	0.438244
ACIN1	3169.61	3243.88	3095.33	0.954204	-0.0676302	0.719408	1
ACLY	15086.3	13378.7	16793.9	1.25526	0.327991	0.0895364	0.321332
ACMSD	3.28709	3.85569	2.71849	0.705061	-0.504179	0.76001	1
ACN9	123.683	139.812	107.554	0.769281	-0.378418	0.161801	0.473188
ACO1	1016.17	1020.42	1011.91	0.991666	-0.0120737	0.968051	1
ACO2	2894.3	2785.2	3003.39	1.07834	0.10881	0.572087	0.926474
ACOT1	188.484	196.341	180.626	0.91996	-0.120357	0.690092	0.998441
ACOT11	8.75599	5.18938	12.3226	2.37458	1.24767	0.110563	0.370808
ACOT12	7.50724	5.23199	9.78248	1.86974	0.90284	0.388328	0.777093
ACOT13	337.737	391.846	283.627	0.723824	-0.46629	0.0473591	0.205987
ACOT2	279.347	295.905	262.789	0.888085	-0.171231	0.60932	0.949342
ACOT4	0.654933	0.311053	0.998813	3.21107	1.68305	0.804076	1
ACOT6	0.732094	1.46419	0	0	#NAME?	0.395432	0.783379
ACOT7	751.172	841.251	661.093	0.785845	-0.347684	0.0780783	0.292248
ACOT8	219.154	209.755	228.553	1.08962	0.123818	0.656451	0.978288
ACOT9	549.779	583.424	516.133	0.884661	-0.176804	0.406372	0.792806
ACOX1	1053.06	1023.35	1082.77	1.05807	0.0814308	0.664426	0.981813
ACOX2	18.2482	18.3024	18.194	0.994079	-0.00856814	0.981209	1
ACOX3	284.224	295.193	273.254	0.925682	-0.111412	0.586022	0.931754
ACOXL	0	0	0	NA	NA	NA	NA
ACP1	1335.56	1300.95	1370.16	1.0532	0.0747823	0.730941	1
ACP2	659.116	643.483	674.749	1.04859	0.0684491	0.772344	1
ACP5	1.91075	0.93316	2.88834	3.09523	1.63005	0.427282	0.811878
ACP6	334.828	339.432	330.224	0.972874	-0.0396756	0.871856	1
ACPL2	334.162	481.275	187.048	0.38865	-1.36346	0.00190023	0.0183589
ACPP	1.08095	1.21998	0.941921	0.772078	-0.373181	1	1
ACPT	2.84925	4.40468	1.29382	0.293738	-1.7674	0.442191	0.828356
ACR	0.771575	1.54315	0	0	#NAME?	0.318162	0.698267
ACRBP	2.25811	2.75102	1.7652	0.641653	-0.640134	0.673282	0.988438
ACRC	195.507	138.114	252.901	1.83111	0.872717	0.474467	0.854869
ACRV1	9.41776	13.2372	5.59831	0.422922	-1.24154	0.109994	0.370024
ACSBG1	119.487	124.294	114.679	0.92264	-0.116161	0.923254	1
ACSBG2	5.47456	7.65197	3.29714	0.430887	-1.21462	0.249431	0.609448
ACSF2	23.6785	28.3559	19.001	0.67009	-0.577574	0.255323	0.618589
ACSF3	400.798	370.662	430.934	1.16261	0.217365	0.37441	0.76176
ACSL1	309.766	332.122	287.41	0.865373	-0.208605	0.478604	0.859243
ACSL3	3530.93	1696.86	5365	3.16172	1.66071	1.1e-17	1.94e-15
ACSL4	2099.63	1495.52	2703.75	1.8079	0.854314	1.17e-05	0.000245627
ACSL5	4.74517	5.13465	4.35569	0.848293	-0.237365	0.927574	1
ACSL6	117.275	113.979	120.571	1.05784	0.0811175	0.902777	1
ACSM1	1.1563	0.609991	1.70262	2.79122	1.4809	0.687421	0.997008
ACSM2A	0	0	0	NA	NA	NA	NA
ACSM2B	0	0	0	NA	NA	NA	NA
ACSM3	11.2337	13.8698	8.59759	0.619877	-0.689947	0.36312	0.750788
ACSM4	0.175951	0	0.351902	Inf	Inf	1	1
ACSM5	0.388417	0.776833	0	0	#NAME?	0.739058	1
ACSS1	1222.91	1424.79	1021.03	0.716616	-0.480728	0.134596	0.419353
ACSS2	3085.36	1848.55	4322.18	2.33815	1.22537	6.54e-09	3.01e-07
ACSS3	9.64383	10.9887	8.29891	0.755219	-0.405034	0.642775	0.970674
ACTA1	237.152	264.471	209.834	0.79341	-0.333862	0.128737	0.409282
ACTA2	74.0957	39.2552	108.936	2.77507	1.47253	0.0100769	0.0670527
ACTB	53587.6	59137.8	48037.5	0.812298	-0.299919	0.127804	0.407107
ACTBL2	0	0	0	NA	NA	NA	NA
ACTC1	7.94293	5.62466	10.2612	1.82433	0.867363	0.289413	0.664172
ACTG1	26907.7	28876.5	24938.9	0.86364	-0.211498	0.223935	0.574098
ACTG2	50.346	40.1599	60.5322	1.50728	0.591947	0.235609	0.591141
ACTL10	0.149469	0.298937	0	0	#NAME?	0.999934	1
ACTL6A	2118.16	2280.17	1956.15	0.857895	-0.221127	0.238225	0.593987
ACTL6B	39.0776	46.959	31.1961	0.664325	-0.590038	0.48504	0.864782
ACTL7A	0	0	0	NA	NA	NA	NA
ACTL7B	0	0	0	NA	NA	NA	NA
ACTL8	0.298937	0.597875	0	0	#NAME?	0.771743	1
ACTL9	0	0	0	NA	NA	NA	NA
ACTN1	4775.28	2936.58	6613.98	2.25227	1.17138	3.68e-09	1.78e-07
ACTN2	329.352	198.975	459.729	2.31049	1.2082	0.00440075	0.0352978
ACTN3	0.741741	0.776833	0.706648	0.909652	-0.136613	1	1
ACTN4	5998.23	5788.45	6208.02	1.07248	0.100955	0.753627	1
ACTR10	1052.3	1002.96	1101.65	1.0984	0.135405	0.500292	0.878389
ACTR1A	3701.32	3971.39	3431.26	0.863995	-0.210906	0.254099	0.616733
ACTR1B	615.373	582.427	648.319	1.11313	0.154627	0.436977	0.82237
ACTR2	3811.26	3746.22	3876.31	1.03473	0.0492508	0.794499	1
ACTR3	3331.62	3103.32	3559.92	1.14713	0.198033	0.349122	0.733294
ACTR3B	451.462	522.686	380.237	0.727468	-0.459045	0.0221922	0.11993
ACTR3BP2	1.28122	1.62051	0.941921	0.581248	-0.782774	0.859764	1
ACTR3BP5	15.0363	15.4603	14.6124	0.945157	-0.0813734	0.974843	1
ACTR3C	55.6427	64.325	46.9604	0.73005	-0.453933	0.168506	0.483705
ACTR5	225.495	241.123	209.867	0.870373	-0.200294	0.354455	0.739818
ACTR6	659.428	600.683	718.173	1.19559	0.257727	0.197217	0.533027
ACTR8	1342.32	1041.02	1643.62	1.57885	0.658878	0.000926959	0.0102953
ACTRT1	0	0	0	NA	NA	NA	NA
ACTRT2	0	0	0	NA	NA	NA	NA
ACVR1	296.485	218.782	374.188	1.71033	0.774272	0.000575685	0.00694471
ACVR1B	869.626	1021.42	717.836	0.702785	-0.508844	0.01383	0.085067
ACVR1C	3.41275	4.47312	2.35237	0.52589	-0.927166	0.48049	0.860266
ACVR2A	359.22	352.164	366.276	1.04007	0.056684	0.70564	1
ACVR2B	434.823	557.787	311.858	0.559098	-0.838826	0.00102329	0.0112379
ACVRL1	1.02651	0.69947	1.35356	1.93512	0.952424	0.827986	1
ACY1	194.627	181.864	207.39	1.14036	0.189486	0.405198	0.791934
ACY3	0	0	0	NA	NA	NA	NA
ACYP1	109.632	117.433	101.832	0.867147	-0.205652	0.485129	0.864858
ACYP2	46.7871	50.8024	42.7718	0.841924	-0.248239	0.503593	0.881639
ADA	148.77	141.984	155.556	1.09559	0.131707	0.69456	1
ADAD1	0	0	0	NA	NA	NA	NA
ADAD2	0	0	0	NA	NA	NA	NA
ADAL	136.283	118.712	153.853	1.29602	0.374089	0.147271	0.446138
ADAM1	66.1409	80.0669	52.215	0.652143	-0.61674	0.05198	0.220174
ADAM10	1039.1	1255.47	822.733	0.655317	-0.609734	0.00253702	0.0230566
ADAM11	86.0109	103.056	68.9661	0.669211	-0.579466	0.42974	0.814246
ADAM12	1641.47	1706.45	1576.49	0.923841	-0.114283	0.80749	1
ADAM15	664.675	715.087	614.263	0.859005	-0.219262	0.318001	0.698071
ADAM17	810.318	746.616	874.02	1.17064	0.2273	0.239207	0.595225
ADAM18	0.194208	0.388417	0	0	#NAME?	0.999933	1
ADAM19	309.713	323.613	295.814	0.9141	-0.129577	0.52594	0.898474
ADAM2	0	0	0	NA	NA	NA	NA
ADAM20	1.11048	1.16525	1.05571	0.905991	-0.142431	1	1
ADAM21	3.82702	5.23624	2.4178	0.461743	-1.11484	0.407005	0.79318
ADAM21P1	0.543943	1.08789	0	0	#NAME?	0.547013	0.915701
ADAM22	1531.06	1516.78	1545.33	1.01883	0.026907	0.883966	1
ADAM23	387.013	477.557	296.468	0.620802	-0.687795	0.0213922	0.11675
ADAM28	8.62378	9.82148	7.42608	0.756107	-0.403339	0.710296	1
ADAM29	1.13576	2.27152	0	0	#NAME?	0.166359	0.480073
ADAM30	0	0	0	NA	NA	NA	NA
ADAM32	27.4716	22.1019	32.8414	1.48591	0.571346	0.403786	0.791226
ADAM33	7.12685	7.35304	6.90066	0.938478	-0.0916055	1	1
ADAM3A	0	0	0	NA	NA	NA	NA
ADAM5P	0.155527	0.311053	0	0	#NAME?	0.999934	1
ADAM6	0	0	0	NA	NA	NA	NA
ADAM7	0	0	0	NA	NA	NA	NA
ADAM8	5.83587	8.72934	2.94239	0.337069	-1.56888	0.113342	0.376902
ADAM9	4908.03	4734.35	5081.71	1.07337	0.10215	0.752019	1
ADAMDEC1	0	0	0	NA	NA	NA	NA
ADAMTS1	434.261	341.012	527.51	1.5469	0.629377	0.0183931	0.105058
ADAMTS10	148.931	187.621	110.24	0.587566	-0.767178	0.00346933	0.0292639
ADAMTS12	156.925	165.212	148.639	0.899686	-0.152507	0.729825	1
ADAMTS13	17.5867	20.8466	14.3267	0.687247	-0.541099	0.36391	0.75115
ADAMTS14	76.8799	64.5347	89.225	1.38259	0.467373	0.126915	0.405263
ADAMTS15	1163.58	1432.47	894.68	0.624569	-0.679066	0.0085334	0.059047
ADAMTS16	98.398	108.389	88.4075	0.815653	-0.293973	0.68704	0.997008
ADAMTS17	33.3437	36.4337	30.2537	0.830376	-0.268163	0.768695	1
ADAMTS18	0.149469	0.298937	0	0	#NAME?	0.999934	1
ADAMTS19	49.318	44.7377	53.8984	1.20477	0.268753	0.442428	0.828454
ADAMTS2	5.89071	7.11935	4.66207	0.654846	-0.610773	0.587134	0.93263
ADAMTS20	2.23964	2.7084	1.77089	0.653849	-0.61297	0.767997	1
ADAMTS3	1126.47	1461.74	791.2	0.541273	-0.885573	9.5e-06	0.000205718
ADAMTS4	18.8135	21.5359	16.0911	0.747175	-0.420483	0.425255	0.810055
ADAMTS5	175.745	200.209	151.281	0.755616	-0.404276	0.300786	0.677718
ADAMTS6	71.5839	49.9097	93.2582	1.86854	0.90191	0.124812	0.401183
ADAMTS7	113.482	145.146	81.8186	0.563699	-0.827004	0.0436562	0.194895
ADAMTS8	88.7054	115.658	61.7529	0.533927	-0.905285	0.0022766	0.0211308
ADAMTS9	2120.74	1095.15	3146.32	2.87295	1.52253	0.0289692	0.145873
ADAMTS9-AS2	9.33204	5.52306	13.141	2.3793	1.25054	0.0926867	0.327943
ADAMTSL1	640.012	539.845	740.178	1.3711	0.455329	0.359861	0.746808
ADAMTSL2	1.87679	1.21998	2.5336	2.07675	1.05433	0.640882	0.969309
ADAMTSL3	1.22988	1.21998	1.23977	1.01622	0.0232183	1	1
ADAMTSL4	5.88819	4.77046	7.00591	1.4686	0.554444	0.567728	0.923786
ADAMTSL5	0.343677	0.687354	0	0	#NAME?	0.754346	1
ADAP1	34.3558	30.9038	37.8078	1.2234	0.290901	0.511216	0.887669
ADAP2	0.65473	1.30946	0	0	#NAME?	0.417184	0.803055
ADAR	3978.99	4020.97	3937.01	0.979121	-0.0304412	0.889677	1
ADARB1	114.593	140.962	88.2238	0.625869	-0.676069	0.0156936	0.0934229
ADARB2	0.343677	0.687354	0	0	#NAME?	0.754346	1
ADARB2-AS1	0.155527	0.311053	0	0	#NAME?	0.999934	1
ADAT1	483.822	510.515	457.129	0.895426	-0.159354	0.414972	0.802038
ADAT2	142.89	160.424	125.355	0.781402	-0.355864	0.261958	0.627959
ADAT3	20.8172	23.169	18.4654	0.796988	-0.32737	0.639021	0.968703
ADC	5.79186	4.16047	7.42324	1.78423	0.835302	0.38326	0.771915
ADCK1	232.611	224.275	240.946	1.07433	0.103441	0.655636	0.977919
ADCK2	138.285	148.436	128.133	0.863218	-0.212203	0.401981	0.789819
ADCK3	298.119	349.931	246.308	0.703875	-0.506609	0.030329	0.150671
ADCK4	723.198	617.19	829.206	1.34352	0.426016	0.0381647	0.178224
ADCK5	38.665	33.368	43.962	1.31749	0.397793	0.33325	0.713952
ADCY1	844.395	1005.42	683.367	0.679682	-0.557069	0.00552219	0.0423354
ADCY10	2.8744	3.45049	2.29832	0.666087	-0.586217	0.711934	1
ADCY2	49.0208	49.5003	48.5412	0.980623	-0.0282291	0.964362	1
ADCY3	604.776	754.892	454.66	0.602285	-0.731483	0.000477869	0.00594396
ADCY4	0.371581	0.388417	0.354746	0.913313	-0.130818	1	1
ADCY5	65.0409	70.8407	59.2412	0.836259	-0.257978	0.709995	1
ADCY6	691.433	739.189	643.676	0.870787	-0.199609	0.368694	0.755606
ADCY7	168.339	202.553	134.126	0.66218	-0.594704	0.193792	0.527187
ADCY8	101.464	121.981	80.9471	0.663604	-0.591606	0.594503	0.938707
ADCY9	1024.21	1272.13	776.28	0.610218	-0.712603	0.0893001	0.320907
ADCYAP1	0	0	0	NA	NA	NA	NA
ADCYAP1R1	1783.06	2281.12	1285	0.563317	-0.827981	0.11033	0.370606
ADD1	2574.9	2972.9	2176.9	0.732249	-0.449594	0.0178072	0.102518
ADD2	1678.24	1725.96	1630.52	0.944703	-0.0820673	0.649971	0.974707
ADD3	1211.43	1363.72	1059.13	0.776649	-0.364665	0.0788299	0.294231
ADH1A	0.177373	0	0.354746	Inf	Inf	1	1
ADH1B	0	0	0	NA	NA	NA	NA
ADH1C	0.296973	0.298937	0.295009	0.98686	-0.0190825	1	1
ADH4	0.147505	0	0.295009	Inf	Inf	1	1
ADH5	1678.65	1846.66	1510.64	0.818038	-0.28976	0.134114	0.418886
ADH6	2.27218	1.59628	2.94808	1.84684	0.88506	0.659747	0.979848
ADH7	0.155527	0.311053	0	0	#NAME?	0.999934	1
ADHFE1	7.88546	9.22987	6.54106	0.708683	-0.496787	0.581108	0.928929
ADI1	484.39	535.982	432.798	0.807485	-0.308492	0.123342	0.398331
ADIG	0.155527	0.311053	0	0	#NAME?	0.999934	1
ADIPOQ	1.74169	0.597875	2.8855	4.82626	2.27091	0.311255	0.689126
ADIPOR1	804.698	701.441	907.956	1.29442	0.372301	0.136951	0.423713
ADIPOR2	2881.97	2285.78	3478.17	1.52166	0.605642	0.00160599	0.0161364
ADK	1439.21	1353.42	1525	1.12678	0.172205	0.367696	0.754718
ADM	47.4431	31.5186	63.3677	2.01049	1.00755	0.0297928	0.148797
ADM2	7.71488	2.92997	12.4998	4.26618	2.09294	0.0192578	0.108449
ADNP	4549	3936.99	5161	1.3109	0.39056	0.0467421	0.204345
ADNP2	1221.93	1048.85	1395	1.33002	0.411447	0.0374946	0.176134
ADO	1229.78	1043.43	1416.13	1.35719	0.440623	0.0286151	0.144536
ADORA1	204.372	326.658	82.0862	0.251291	-1.99257	1.24e-14	1.53e-12
ADORA2A	26.0211	22.2429	29.7994	1.33973	0.421941	0.401213	0.78918
ADORA2B	179.342	172.676	186.008	1.0772	0.107291	0.752586	1
ADORA3	0.304995	0.609991	0	0	#NAME?	0.769248	1
ADPGK	673.707	690.964	656.451	0.950051	-0.0739228	0.688702	0.997976
ADPRH	20.9323	22.5949	19.2696	0.852829	-0.229672	0.6336	0.966196
ADPRHL1	16.2813	22.0803	10.4823	0.474734	-1.07481	0.0584431	0.239228
ADPRHL2	476.886	425.489	528.283	1.24159	0.312188	0.170038	0.486426
ADRA1A	4.25875	2.38523	6.13226	2.57093	1.36229	0.25302	0.615149
ADRA1B	6.07968	1.49469	10.6647	7.13505	2.83492	0.0662204	0.261772
ADRA1D	39.3064	38.7078	39.905	1.03093	0.043944	1	1
ADRA2A	14.178	7.31829	21.0376	2.87467	1.5234	0.0189559	0.107335
ADRA2B	0.388417	0.776833	0	0	#NAME?	0.739058	1
ADRA2C	0	0	0	NA	NA	NA	NA
ADRB1	11.1797	12.9898	9.36966	0.721309	-0.471311	0.560757	0.920757
ADRB2	0.65473	1.30946	0	0	#NAME?	0.417184	0.803055
ADRB3	0	0	0	NA	NA	NA	NA
ADRBK1	814.567	787.735	841.399	1.06812	0.0950789	0.642899	0.970692
ADRBK2	395.115	453.132	337.098	0.743929	-0.426763	0.254424	0.617108
ADRM1	1527.42	1383.63	1671.21	1.20785	0.272438	0.30453	0.681095
ADSL	2969.79	3204.73	2734.85	0.85338	-0.22874	0.210249	0.55247
ADSS	856.127	822.347	889.907	1.08215	0.113906	0.563551	0.922277
ADSSL1	6.65506	7.70044	5.60968	0.728489	-0.457021	0.677674	0.991499
AEBP1	1335.55	1448.38	1222.71	0.844191	-0.244359	0.232271	0.585875
AEBP2	846.424	688.502	1004.35	1.45874	0.544723	0.0378766	0.177453
AEN	1503.44	1260.39	1746.49	1.38568	0.470594	0.176209	0.497491
AES	3154.12	3565.02	2743.22	0.769482	-0.37804	0.0438377	0.195307
AFAP1	2358.23	2314.51	2401.94	1.03778	0.0534944	0.87108	1
AFAP1-AS1	142.325	126.061	158.589	1.25804	0.331174	0.228898	0.58138
AFAP1L1	13.7992	13.5667	14.0317	1.03428	0.0486286	1	1
AFAP1L2	732.856	854.738	610.974	0.714809	-0.484371	0.0818389	0.302388
AFF1	495.78	479.337	512.223	1.06861	0.0957317	0.655474	0.977873
AFF2	48.9806	54.1466	43.8145	0.809184	-0.305461	0.832566	1
AFF3	720.22	619.195	821.245	1.32631	0.40742	0.0491062	0.211242
AFF4	4194.11	3099.35	5288.87	1.70645	0.770995	6.55e-05	0.00111324
AFG3L1P	354.983	408.284	301.683	0.738904	-0.436541	0.0526002	0.221699
AFG3L2	1445.29	1423.17	1467.4	1.03108	0.044155	0.822766	1
AFM	0	0	0	NA	NA	NA	NA
AFMID	211.885	248.97	174.8	0.702095	-0.510262	0.0389515	0.180768
AFP	0	0	0	NA	NA	NA	NA
AFTPH	670.207	439.419	900.995	2.05043	1.03592	5.38e-07	1.61e-05
AGA	139.088	116.765	161.412	1.38237	0.467143	0.0712766	0.274526
AGAP1	1452.54	1833.81	1071.27	0.584179	-0.775518	0.000424625	0.00540164
AGAP11	46.2702	37.1521	55.3882	1.49085	0.576133	0.117154	0.385396
AGAP2	633.489	707.306	559.672	0.791274	-0.337751	0.448732	0.83379
AGAP3	1875.58	2214.73	1536.43	0.69373	-0.527554	0.00650686	0.048043
AGAP4	117.979	91.738	144.22	1.57208	0.652676	0.0256381	0.1331
AGAP5	112.302	92.7862	131.818	1.42066	0.506562	0.0551612	0.229483
AGAP6	214.26	187.472	241.048	1.28578	0.362648	0.129964	0.411646
AGAP7	97.7898	80.63	114.95	1.42564	0.511614	0.0791974	0.295153
AGAP8	120.727	102.479	138.975	1.35613	0.439496	0.0986348	0.343374
AGAP9_loc1	76.6587	62.0923	91.2251	1.46919	0.555016	0.0588773	0.240052
AGAP9_loc2	77.8115	59.3956	96.2274	1.62011	0.696091	0.0186366	0.106048
AGBL1	0.530697	0	1.06139	Inf	Inf	0.548437	0.915952
AGBL2	1.69703	1.68576	1.70831	1.01337	0.0191656	1	1
AGBL3	19.8686	21.4628	18.2745	0.851447	-0.232011	0.649548	0.974634
AGBL4	3.13612	3.20468	3.06755	0.95721	-0.0630921	1	1
AGBL5	745.841	761.044	730.638	0.960046	-0.0588243	0.779559	1
AGER_loc1	30.9554	41.0621	20.8487	0.507736	-0.977849	0.0201122	0.111752
AGFG1	1473.45	1369.45	1577.46	1.15189	0.204009	0.300257	0.677011
AGFG2	348.795	306.536	391.055	1.27572	0.351316	0.107023	0.363979
AGGF1	646.079	698.393	593.764	0.850186	-0.234149	0.266603	0.634096
AGK	1535.7	1308.08	1763.31	1.34801	0.430834	0.0299407	0.149263
AGL	385.116	447.2	323.032	0.722344	-0.469242	0.0294513	0.147606
AGMAT	7.51128	5.4168	9.60576	1.77333	0.826459	0.350107	0.734497
AGMO	15.573	15.5645	15.5816	1.0011	0.00157978	0.962957	1
AGPAT1_loc4	1086.45	1124.48	1048.42	0.932361	-0.101039	0.578172	0.927716
AGPAT2	10.0973	10.6409	9.55373	0.897829	-0.155488	0.959236	1
AGPAT3	431.188	539.938	322.438	0.597175	-0.743774	0.000672749	0.00789619
AGPAT4	831.337	815.969	846.705	1.03767	0.0533445	0.816176	1
AGPAT4-IT1	12.5604	9.62456	15.4962	1.61007	0.687126	0.307671	0.68436
AGPAT5	1795.77	2010.27	1581.27	0.786597	-0.346304	0.080389	0.298629
AGPAT6	1335.4	1523.02	1147.79	0.75363	-0.408073	0.0415133	0.188202
AGPAT9	67.6455	35.7412	99.5498	2.78529	1.47783	0.000553061	0.00670479
AGPHD1	1.00663	1.30946	0.703804	0.537476	-0.895727	0.83699	1
AGPS	1174.25	1213.38	1135.12	0.935502	-0.0961867	0.624777	0.960355
AGR2	0.147505	0	0.295009	Inf	Inf	1	1
AGR3	0	0	0	NA	NA	NA	NA
AGRN	1304.15	1784.38	823.912	0.461736	-1.11486	1.78e-07	6.12e-06
AGRP	0.304995	0.609991	0	0	#NAME?	0.769248	1
AGSK1_loc1	258.813	218.592	299.035	1.368	0.452072	0.0498143	0.213351
AGSK1_loc2	232.825	201.714	263.936	1.30846	0.387875	0.0851968	0.3109
AGSK1_loc3	253.958	217.541	290.375	1.3348	0.416628	0.0556914	0.230954
AGT	872.053	862.271	881.835	1.02269	0.0323685	0.908629	1
AGTPBP1	792.099	810.945	773.252	0.95352	-0.0686654	0.737028	1
AGTR1	0.626487	0.311053	0.941921	3.02817	1.59844	0.807838	1
AGTR2	0	0	0	NA	NA	NA	NA
AGTRAP	216.262	232.655	199.869	0.85908	-0.219135	0.330463	0.710704
AGXT	2.08554	3.46727	0.703804	0.202985	-2.30055	0.299051	0.675847
AGXT2	0.149469	0.298937	0	0	#NAME?	0.999934	1
AGXT2L1	0.177373	0	0.354746	Inf	Inf	1	1
AGXT2L2	131.555	107.749	155.36	1.44187	0.527941	0.0429945	0.192777
AHCTF1	1650.6	1652.54	1648.66	0.997648	-0.00339696	0.982948	1
AHCY	5585.56	6233.65	4937.47	0.792068	-0.336304	0.0728561	0.279324
AHCYL1	2880.26	2718.88	3041.64	1.11871	0.161839	0.374513	0.761891
AHCYL2	1582.31	1491.27	1673.35	1.12209	0.166195	0.352582	0.737952
AHDC1	144.727	183.21	106.244	0.579903	-0.786117	0.00246171	0.0224869
AHI1	607.154	488.568	725.74	1.48544	0.570893	0.00455924	0.036356
AHNAK	1347.29	1571.76	1122.82	0.714368	-0.485262	0.0392258	0.18144
AHNAK2	52.0743	71.3585	32.7901	0.459513	-1.12182	0.0129814	0.0811206
AHR	1570.93	973.204	2168.66	2.22837	1.15599	4.15e-06	9.96e-05
AHRR	155.981	158.593	153.369	0.967056	-0.0483287	0.780205	1
AHSA1	1872.89	2015.03	1730.76	0.858924	-0.219398	0.250399	0.610858
AHSA2	142.761	149.359	136.164	0.911657	-0.133436	0.829699	1
AHSG	2.77289	3.77205	1.77373	0.470229	-1.08856	0.490648	0.869428
AHSP	0	0	0	NA	NA	NA	NA
AICDA	0	0	0	NA	NA	NA	NA
AIDA	1481.57	1538.99	1424.15	0.925381	-0.11188	0.58337	0.930569
AIF1_loc5	0	0	0	NA	NA	NA	NA
AIF1L	1945.16	2600.24	1290.08	0.496138	-1.01119	3.86e-07	1.22e-05
AIFM1	1731.5	1716.1	1746.89	1.01794	0.0256549	0.90833	1
AIFM2	54.928	50.7851	59.071	1.16316	0.218045	0.563973	0.92228
AIFM3	1.23159	1.39894	1.06424	0.760746	-0.394513	1	1
AIG1	105.057	109.804	100.31	0.913534	-0.130469	0.810206	1
AIM1	50.3408	56.5424	44.1392	0.780639	-0.357273	0.279318	0.650911
AIM1L	0	0	0	NA	NA	NA	NA
AIM2	7.89207	6.40309	9.38104	1.46508	0.550979	0.5126	0.888619
AIMP1	1015.56	848.492	1182.64	1.39381	0.479035	0.0190017	0.107534
AIMP2	1873.83	1611.95	2135.71	1.32493	0.405911	0.0441702	0.196005
AIP	575.146	497.535	652.756	1.31198	0.391748	0.0724034	0.277972
AIPL1	0.311053	0.622107	0	0	#NAME?	0.766799	1
AIRE	0.943885	0.298937	1.58883	5.31493	2.41005	0.517481	0.891169
AJAP1	0	0	0	NA	NA	NA	NA
AJUBA	571.313	585.85	556.775	0.950373	-0.0734348	0.789768	1
AK1	265.018	310.312	219.724	0.708074	-0.498028	0.0290584	0.146209
AK2	1765.04	1747.94	1782.14	1.01957	0.0279579	0.895881	1
AK3	888.892	1019.17	758.613	0.744342	-0.425962	0.0352283	0.168557
AK4	862.323	856.183	868.463	1.01434	0.0205447	0.887163	1
AK5	8.62949	7.78407	9.47491	1.21722	0.283589	0.808155	1
AK7	6.23217	6.97047	5.49388	0.788166	-0.343429	0.837644	1
AK8	7.15841	6.2999	8.01693	1.27255	0.347722	0.753427	1
AKAP1	1046.08	1328.8	763.365	0.574476	-0.799681	7.72e-05	0.00127734
AKAP10	450.423	457.83	443.015	0.967641	-0.047456	0.887408	1
AKAP11	2259.19	2086.84	2431.53	1.16518	0.220549	0.260973	0.626458
AKAP12	1786.13	2030.5	1541.75	0.759298	-0.397263	0.23006	0.583207
AKAP13	1180.46	955.219	1405.7	1.47161	0.557391	0.00516577	0.0400815
AKAP14	0.687354	1.37471	0	0	#NAME?	0.407603	0.793623
AKAP17A_loc1	526.102	271.134	781.071	2.88076	1.52645	9.86e-11	6.5e-09
AKAP17A_loc2	528.364	274.598	782.13	2.84827	1.51009	1.32e-12	1.21e-10
AKAP2	1927.12	942.176	2912.07	3.09079	1.62798	1.01e-15	1.44e-13
AKAP3	19.9871	31.9553	8.01895	0.250943	-1.99457	0.000256416	0.00353731
AKAP4	0	0	0	NA	NA	NA	NA
AKAP5	105.071	105.658	104.484	0.988884	-0.0161262	1	1
AKAP6	451.898	399.852	503.944	1.26033	0.333797	0.30578	0.682166
AKAP7	117.749	135.412	100.087	0.739133	-0.436093	0.2579	0.622077
AKAP8	843.805	852.81	834.8	0.978882	-0.0307935	0.898949	1
AKAP8L	1804.09	1740.69	1867.49	1.07285	0.101446	0.583132	0.930495
AKAP9	1264.14	1144.92	1383.37	1.20827	0.272943	0.181078	0.505796
AKD1	95.8043	99.0929	92.5157	0.933626	-0.0990831	0.720663	1
AKIP1	288.439	253.068	323.81	1.27954	0.355622	0.135212	0.420123
AKIRIN1	2559.86	2128.1	2991.61	1.40576	0.491354	0.0123743	0.0784268
AKIRIN2	680.484	676.88	684.088	1.01065	0.0152819	0.976352	1
AKIRIN2-AS1	66.3222	46.731	85.9133	1.83847	0.878502	0.00627199	0.046678
AKNA	295.068	131.188	458.947	3.49839	1.80669	9.45e-06	0.00020496
AKNAD1	15.6962	14.8909	16.5016	1.10817	0.148174	0.83327	1
AKR1A1	946.845	824.384	1069.31	1.2971	0.375288	0.0520408	0.220289
AKR1B1	2674.18	2860.9	2487.47	0.869473	-0.201788	0.29228	0.668404
AKR1B10	0.658319	0.609991	0.706648	1.15846	0.212205	1	1
AKR1B15	1.50499	0.597875	2.41211	4.03447	2.01238	0.460163	0.843272
AKR1C1	5.64521	7.10256	4.18785	0.589626	-0.762128	0.51946	0.892568
AKR1C2	1.81137	2.56419	1.05855	0.41282	-1.27641	0.60155	0.944875
AKR1C3	9.0577	11.7393	6.37607	0.543137	-0.880611	0.498283	0.876293
AKR1C4	0.311053	0.622107	0	0	#NAME?	0.766799	1
AKR1CL1	0	0	0	NA	NA	NA	NA
AKR1D1	0.482368	0.609991	0.354746	0.58156	-0.782	1	1
AKR1E2	0	0	0	NA	NA	NA	NA
AKR7A2	310	314.598	305.402	0.970769	-0.0427994	0.835222	1
AKR7A2P1	31.4984	38.0094	24.9874	0.6574	-0.605156	0.17024	0.486758
AKR7A3	5.46611	5.69151	5.24072	0.920796	-0.119047	1	1
AKR7L	14.2376	13.5604	14.9147	1.09988	0.137342	0.890272	1
AKT1	2451.8	2776.12	2127.47	0.766347	-0.383929	0.0408636	0.186247
AKT1S1	1323.3	1301.24	1345.35	1.03389	0.0480896	0.916047	1
AKT2	1930.66	2188.49	1672.84	0.764378	-0.387641	0.0420102	0.189753
AKT3	1211.55	1281.63	1141.46	0.890635	-0.167093	0.436758	0.82237
AKTIP	315.922	270.766	361.077	1.33354	0.41526	0.0648739	0.257225
ALAD	302.324	292.699	311.949	1.06577	0.0918897	0.633001	0.966072
ALAS1	1913.9	1290.03	2537.78	1.96722	0.976161	8.56e-07	2.43e-05
ALAS2	0.609991	1.21998	0	0	#NAME?	0.431416	0.815923
ALB	0.7854	0.921044	0.649755	0.705455	-0.503373	1	1
ALCAM	3599.93	3567.28	3632.57	1.0183	0.0261664	0.822384	1
ALDH16A1	191.523	197.836	185.21	0.936178	-0.0951449	0.740162	1
ALDH18A1	4719.18	4769.75	4668.61	0.978796	-0.0309202	0.928216	1
ALDH1A1	0.147505	0	0.295009	Inf	Inf	1	1
ALDH1A2	0	0	0	NA	NA	NA	NA
ALDH1A3	0.827128	0	1.65426	Inf	Inf	0.30132	0.678082
ALDH1B1	621.54	713.649	529.43	0.741863	-0.430776	0.0395133	0.182426
ALDH1L1	8.73155	7.07673	10.3864	1.46768	0.553537	0.636069	0.967593
ALDH1L2	1652.17	556.353	2748	4.9393	2.30431	1.74e-18	3.49e-16
ALDH2	484.7	464.082	505.317	1.08885	0.122809	0.539343	0.910188
ALDH3A1	1.54702	1.08789	2.00616	1.84409	0.882908	0.714327	1
ALDH3A2	926.548	1228.66	624.433	0.508222	-0.97647	1.95e-06	5.11e-05
ALDH3B1	106.993	109.525	104.461	0.953761	-0.0682998	0.833145	1
ALDH3B2	1.17135	0.986291	1.3564	1.37526	0.459701	0.995545	1
ALDH4A1	705.289	615.161	795.416	1.29302	0.370746	0.055843	0.231338
ALDH5A1	109.899	139.906	79.8908	0.57103	-0.808361	0.127844	0.407169
ALDH6A1	604.824	601.857	607.791	1.00986	0.014154	0.870097	1
ALDH7A1	1074.76	1196.45	953.071	0.796582	-0.328106	0.457313	0.841124
ALDH8A1	7.44654	9.0083	5.88478	0.653262	-0.614265	0.573444	0.927158
ALDH9A1	883.395	796.562	970.227	1.21802	0.284536	0.13991	0.42975
ALDOA	9672.73	10037.1	9308.33	0.92739	-0.108752	0.702257	1
ALDOB	1.83222	2.65994	1.0045	0.377641	-1.40491	0.514038	0.889406
ALDOC	609.138	603.94	614.335	1.01721	0.024621	0.925139	1
ALG1	525.924	543.454	508.394	0.935486	-0.0962121	0.619001	0.957113
ALG10	81.6278	91.1013	72.1543	0.792023	-0.336386	0.252751	0.6148
ALG10B	207.005	212.694	201.316	0.946504	-0.0793189	0.765514	1
ALG11	582.432	515.846	649.018	1.25816	0.331318	0.110426	0.370606
ALG12	669.458	361.412	977.504	2.70468	1.43546	1.48e-11	1.11e-09
ALG13	715.127	701.386	728.867	1.03918	0.0554475	0.750766	1
ALG14	133.998	122.826	145.17	1.18192	0.241135	0.353165	0.738857
ALG1L	14.5299	12.9203	16.1395	1.24915	0.320952	0.637167	0.968075
ALG1L2	9.8128	10.2588	9.36682	0.913054	-0.131228	0.903115	1
ALG2	581.952	298.428	865.476	2.90011	1.53611	6.55e-13	6.29e-11
ALG3	370.02	406.34	333.699	0.821232	-0.284139	0.181567	0.506874
ALG5	766.95	541.032	992.868	1.83514	0.875887	1.88e-05	0.000374449
ALG6	210.967	236.282	185.653	0.785726	-0.347901	0.149981	0.451904
ALG8	830.566	967.045	694.086	0.71774	-0.478468	0.0161572	0.0952568
ALG9	717.812	660.779	774.846	1.17262	0.229741	0.271173	0.640541
ALK	9.57683	9.6625	9.49115	0.982266	-0.0258141	1	1
ALKBH1	406.607	338.897	474.316	1.39959	0.485002	0.0338851	0.163891
ALKBH2	618.459	699.238	537.681	0.768952	-0.379034	0.0743667	0.28329
ALKBH3	502.165	361.551	642.778	1.77783	0.830121	0.000107804	0.00170839
ALKBH4	321.432	345.928	296.936	0.858375	-0.22032	0.309798	0.687435
ALKBH5	1562.7	1225.87	1899.52	1.54953	0.631829	0.00134787	0.0139505
ALKBH6	154.828	140.873	168.783	1.19812	0.260769	0.392547	0.781315
ALKBH7	125.382	125.143	125.622	1.00382	0.00550259	0.948134	1
ALKBH8	930.686	826.111	1035.26	1.25317	0.325586	0.114408	0.379353
ALLC	0.582625	1.16525	0	0	#NAME?	0.565375	0.92228
ALMS1	918.344	898.434	938.254	1.04432	0.0625654	0.769538	1
ALMS1P	3.37335	3.50362	3.24309	0.92564	-0.111477	1	1
ALOX12	10.8018	11.0083	10.5952	0.962474	-0.0551802	0.96348	1
ALOX12B	0.802235	1.30946	0.295009	0.225291	-2.15014	0.652084	0.975791
ALOX12P2	1.8041	0.311053	3.29714	10.5999	3.40598	0.148616	0.448824
ALOX15	0.614085	0.93316	0.295009	0.31614	-1.66136	0.815216	1
ALOX15B	0.349735	0.69947	0	0	#NAME?	0.752162	1
ALOX15P1	0.155527	0.311053	0	0	#NAME?	0.999934	1
ALOX5	0.460522	0.921044	0	0	#NAME?	0.577284	0.927158
ALOX5AP	0.304995	0.609991	0	0	#NAME?	0.769248	1
ALOXE3	1.8308	2.24262	1.41898	0.632735	-0.660327	0.751843	1
ALPI	0	0	0	NA	NA	NA	NA
ALPK1	2.76875	1.69788	3.83963	2.26143	1.17723	0.563212	0.92192
ALPK2	3201.09	2383.67	4018.51	1.68585	0.753476	0.159549	0.468911
ALPK3	14.0361	21.8801	6.192	0.282996	-1.82115	0.00374362	0.0311751
ALPL	48.8911	57.6651	40.1171	0.695692	-0.52348	0.60553	0.947003
ALPP	0	0	0	NA	NA	NA	NA
ALPPL2	0	0	0	NA	NA	NA	NA
ALS2	895.82	848.739	942.902	1.11094	0.151786	0.429394	0.813934
ALS2CL	1.11357	1.28523	0.941921	0.732882	-0.448348	1	1
ALS2CR11	0	0	0	NA	NA	NA	NA
ALS2CR12	6.26241	6.80989	5.71493	0.839211	-0.252895	0.803335	1
ALS2CR8	115.49	120.203	110.777	0.921584	-0.117812	0.839832	1
ALX1	6.71344	5.78259	7.64429	1.32195	0.402668	0.738458	1
ALX3	20.667	22.1092	19.2249	0.869545	-0.201667	0.692461	1
ALX4	1.31163	1.91945	0.703804	0.366669	-1.44745	0.57465	0.927158
ALYREF	1532.49	1662.15	1402.83	0.843984	-0.244712	0.224718	0.574859
AMACR	137.705	110.628	164.781	1.48951	0.574837	0.0224504	0.121038
AMBN	10.0856	12.2283	7.94298	0.649557	-0.622471	0.339599	0.721018
AMBP	0.354746	0	0.709492	Inf	Inf	0.74833	1
AMBRA1	677.114	648.516	705.713	1.0882	0.121941	0.621735	0.958854
AMD1	1737.81	2193.74	1281.87	0.584332	-0.77514	7.3e-05	0.00121637
AMDHD1	14.8675	11.283	18.452	1.63538	0.709626	0.254418	0.617108
AMDHD2	579.119	601.265	556.972	0.926333	-0.110397	0.56403	0.92228
AMELX	0.353324	0	0.706648	Inf	Inf	0.748827	1
AMELY	1.9374	2.16366	1.71115	0.79086	-0.338506	1	1
AMFR	1191.39	1223.96	1158.81	0.946771	-0.0789121	0.687214	0.997008
AMH	9.40376	13.2661	5.54141	0.417712	-1.25942	0.110169	0.370182
AMHR2	0	0	0	NA	NA	NA	NA
AMICA1	0	0	0	NA	NA	NA	NA
AMIGO1	40.7638	52.7972	28.7303	0.544163	-0.877888	0.0241829	0.127758
AMIGO2	5.21642	4.07099	6.36185	1.56273	0.644065	0.544105	0.914446
AMIGO3	91.2938	75.513	107.075	1.41796	0.50382	0.118896	0.389038
AMMECR1	434.187	407.253	461.122	1.13227	0.179223	0.346872	0.730369
AMMECR1L	870.392	794.475	946.309	1.19111	0.252309	0.203529	0.542753
AMN	2.29821	0.93316	3.66326	3.92565	1.97293	0.323361	0.703145
AMN1	193.034	171.308	214.76	1.25365	0.326132	0.360749	0.747465
AMOT	781.913	853.361	710.464	0.832548	-0.264394	0.192409	0.525026
AMOTL1	2188.5	2410.39	1966.6	0.815883	-0.293566	0.125831	0.403181
AMOTL2	1623.31	1962.18	1284.43	0.654595	-0.611325	0.127358	0.406084
AMPD1	0.656897	0.609991	0.703804	1.15379	0.206386	1	1
AMPD2	1157.76	1007.98	1307.55	1.29719	0.375394	0.0668597	0.263448
AMPD3	20.727	29.6795	11.7744	0.396719	-1.33381	0.0121544	0.0774103
AMPH	66.7414	52.6255	80.8574	1.53647	0.619618	0.330574	0.710865
AMT	9.55102	13.1461	5.9559	0.453053	-1.14225	0.14698	0.445441
AMTN	0	0	0	NA	NA	NA	NA
AMY1A_loc1	4.85098	4.87206	4.82991	0.991348	-0.0125358	1	1
AMY1A_loc2	6.87541	8.9778	4.77301	0.531646	-0.911461	0.500061	0.878141
AMY1A_loc3	5.51688	7.07833	3.95542	0.558808	-0.839576	0.45078	0.835775
AMY1B_loc1	4.85098	4.87206	4.82991	0.991348	-0.0125358	1	1
AMY1B_loc2	6.87541	8.9778	4.77301	0.531646	-0.911461	0.500061	0.878141
AMY1B_loc3	5.51688	7.07833	3.95542	0.558808	-0.839576	0.45078	0.835775
AMY1C_loc1	6.52066	8.9778	4.06352	0.452619	-1.14363	0.407807	0.793788
AMY1C_loc2	4.85098	4.87206	4.82991	0.991348	-0.0125358	1	1
AMY1C_loc3	5.36741	6.77939	3.95542	0.583448	-0.777323	0.504006	0.881987
AMY2A	9.69872	13.3903	6.0071	0.448614	-1.15645	0.144941	0.441262
AMY2B	55.6553	69.0865	42.2241	0.611177	-0.710338	0.233234	0.587294
AMZ1	9.11978	12.113	6.12657	0.505786	-0.983402	0.18689	0.515855
AMZ2	669.925	682.31	657.54	0.963696	-0.0533502	0.802339	1
AMZ2P1	164.016	154.083	173.949	1.12893	0.174957	0.469991	0.850872
ANAPC1	1598.15	1611.86	1584.44	0.982988	-0.0247544	0.895205	1
ANAPC10	102.698	77.779	127.616	1.64076	0.714362	0.0130463	0.0814737
ANAPC11	576.383	616.677	536.089	0.869319	-0.202042	0.325154	0.70501
ANAPC13	1180.69	1300.04	1061.34	0.816391	-0.292667	0.127255	0.406019
ANAPC16	1060.09	1099.99	1020.18	0.927442	-0.108671	0.569076	0.92474
ANAPC2	316.873	330.288	303.457	0.918764	-0.122234	0.54977	0.916384
ANAPC4	418.903	447.676	390.131	0.871458	-0.198497	0.389582	0.778648
ANAPC5	2828.2	3042.26	2614.13	0.859272	-0.218814	0.262552	0.628529
ANAPC7	2212.19	2373.97	2050.41	0.863705	-0.211389	0.245511	0.604261
ANG	30.7475	16.6013	44.8937	2.70423	1.43522	0.000870814	0.00980504
ANGEL1	514.788	634.998	394.579	0.621387	-0.686437	0.0349105	0.167323
ANGEL2	402.783	418.657	386.909	0.924166	-0.113777	0.601035	0.944304
ANGPT1	145.586	180.382	110.79	0.614194	-0.703233	0.00447959	0.0358276
ANGPT2	629.962	317.26	942.664	2.97127	1.57108	2.97e-06	7.42e-05
ANGPT4	0	0	0	NA	NA	NA	NA
ANGPTL1	14.6788	14.7208	14.6368	0.994292	-0.00825898	0.966379	1
ANGPTL2	658.903	858.795	459.01	0.534481	-0.903789	1.22e-05	0.000254687
ANGPTL3	0	0	0	NA	NA	NA	NA
ANGPTL4	8.60284	13.0235	4.18217	0.321124	-1.6388	0.0410428	0.186804
ANGPTL5	0	0	0	NA	NA	NA	NA
ANGPTL6	11.4287	10.7835	12.0739	1.11966	0.163066	0.776043	1
ANGPTL7	0.147505	0	0.295009	Inf	Inf	1	1
ANK1	35.6777	31.0726	40.2828	1.29641	0.374521	0.38691	0.775897
ANK2	2011.82	1033.26	2990.38	2.89412	1.53313	1.3e-14	1.59e-12
ANK3	838.747	911.754	765.74	0.839854	-0.25179	0.595333	0.939033
ANKAR	8.83186	6.98885	10.6749	1.52741	0.61109	0.443612	0.828896
ANKDD1A	16.0627	12.0324	20.0929	1.6699	0.739758	0.177292	0.499277
ANKFN1	45.1604	41.392	48.9288	1.18208	0.241332	0.539773	0.91039
ANKFY1	2146.47	2377.26	1915.69	0.805843	-0.311429	0.103466	0.354946
ANKH	679.706	865.672	493.74	0.570354	-0.810071	0.00750703	0.0534739
ANKHD1	3288.88	2686.01	3891.76	1.4489	0.534955	0.00490093	0.0384599
ANKHD1-EIF4EBP3	3240.84	2680.38	3801.3	1.4182	0.504058	0.00793555	0.0556567
ANKIB1	1841.23	1894.49	1787.97	0.94377	-0.0834929	0.652106	0.975791
ANKK1	2.07408	1.32158	2.82659	2.1388	1.0968	0.628768	0.963157
ANKLE1	25.6872	41.0031	10.3713	0.25294	-1.98314	4.46e-05	0.000799368
ANKLE2	1742.88	1748.57	1737.19	0.993494	-0.00941661	0.951172	1
ANKMY1	75.1594	79.1232	71.1957	0.899808	-0.152311	0.648781	0.973892
ANKMY2	925.429	815.052	1035.81	1.27085	0.345791	0.0891853	0.320801
ANKRA2	174.462	167.789	181.135	1.07954	0.110414	0.722259	1
ANKRD1	180.185	206.943	153.427	0.741398	-0.431679	0.557115	0.920345
ANKRD10	816.656	785.424	847.888	1.07953	0.110401	0.617094	0.955596
ANKRD11	2699.36	2604.56	2794.16	1.0728	0.101375	0.608872	0.948937
ANKRD12	800.294	784.886	815.701	1.03926	0.0555579	0.731558	1
ANKRD13A	1520.72	1484.15	1557.3	1.04928	0.0694054	0.80626	1
ANKRD13B	622.102	848.341	395.863	0.466632	-1.09964	1.72e-07	5.93e-06
ANKRD13C	540.837	565.168	516.506	0.913899	-0.129893	0.599739	0.9431
ANKRD13D	161.686	132.301	191.071	1.44422	0.53029	0.037731	0.176905
ANKRD16	107.955	110.685	105.224	0.950666	-0.0729902	0.820968	1
ANKRD17	2883.04	2781.58	2984.49	1.07295	0.101581	0.603633	0.945902
ANKRD18A	0.7854	0.921044	0.649755	0.705455	-0.503373	1	1
ANKRD18B	5.30695	5.61414	4.99975	0.890564	-0.167209	0.934372	1
ANKRD18DP	6.2691	7.0557	5.48251	0.777032	-0.363953	0.669905	0.986119
ANKRD19P	289.481	310.216	268.745	0.866315	-0.207036	0.352165	0.737474
ANKRD2	0.77792	0.908928	0.646911	0.71173	-0.490598	1	1
ANKRD20A1	47.5713	23.5113	71.6313	3.04667	1.60723	0.0115361	0.0743643
ANKRD20A11P	4.21877	2.60681	5.83073	2.23674	1.16139	0.323732	0.703556
ANKRD20A2_loc1	46.7395	23.6539	69.8251	2.95194	1.56167	0.0669588	0.263626
ANKRD20A2_loc2	49.899	24.5234	75.2746	3.0695	1.618	0.0213292	0.116564
ANKRD20A3_loc1	48.7868	23.8224	73.7512	3.09588	1.63035	0.00828193	0.0576939
ANKRD20A3_loc2	51.6534	25.4445	77.8622	3.06008	1.61357	0.025303	0.131884
ANKRD20A3_loc3	48.077	24.2639	71.8901	2.96284	1.56698	0.0591143	0.240623
ANKRD20A4	51.0968	25.6081	76.5855	2.99067	1.58047	0.0036767	0.0307091
ANKRD20A5P	4.46598	2.28364	6.64832	2.91129	1.54166	0.188101	0.517958
ANKRD20A8P	30.5282	19.0929	41.9635	2.19786	1.1361	0.0632145	0.252639
ANKRD20A9P	73.5402	60.8376	86.2428	1.41759	0.503441	0.0826035	0.304318
ANKRD22	0	0	0	NA	NA	NA	NA
ANKRD23	39.4173	45.4763	33.3582	0.733531	-0.447071	0.240397	0.597127
ANKRD24	13.1642	13.8941	12.4344	0.894941	-0.160136	0.871946	1
ANKRD26	599.738	497.581	701.896	1.41062	0.496327	0.0154335	0.0923233
ANKRD26P1	3.21348	2.84049	3.58646	1.26262	0.336418	0.8958	1
ANKRD26P3	0.149469	0.298937	0	0	#NAME?	0.999934	1
ANKRD27	1014.45	826.206	1202.68	1.45567	0.541685	0.00644011	0.0476578
ANKRD28	1592.96	1397.73	1788.19	1.27935	0.35541	0.0762646	0.288057
ANKRD29	0.155527	0.311053	0	0	#NAME?	0.999934	1
ANKRD30A	0	0	0	NA	NA	NA	NA
ANKRD30B	0.370159	0.388417	0.351902	0.905991	-0.142431	1	1
ANKRD30BL	0	0	0	NA	NA	NA	NA
ANKRD30BP2	1.14675	1.2321	1.06139	0.861453	-0.215156	1	1
ANKRD31	1.57317	1.38682	1.75951	1.26873	0.343389	0.9949	1
ANKRD32	352.857	327.323	378.39	1.15602	0.209161	0.297317	0.673449
ANKRD33	0	0	0	NA	NA	NA	NA
ANKRD33B	150.324	164.71	135.938	0.825314	-0.276985	0.264986	0.631629
ANKRD34A	33.9754	40.7871	27.1637	0.665989	-0.58643	0.383906	0.772501
ANKRD34B	0	0	0	NA	NA	NA	NA
ANKRD34C	0.177373	0	0.354746	Inf	Inf	1	1
ANKRD35	0.505262	1.01052	0	0	#NAME?	0.560315	0.92049
ANKRD36	185.858	167.865	203.851	1.21438	0.280216	0.264775	0.631543
ANKRD36B	140.852	113.276	168.427	1.48686	0.572273	0.0234938	0.125013
ANKRD36BP1	60.6125	67.0032	54.2219	0.809244	-0.305354	0.401359	0.789301
ANKRD36BP2	3.64021	3.68258	3.59783	0.976989	-0.0335862	1	1
ANKRD37	59.8168	40.4748	79.1589	1.95576	0.967729	0.00277222	0.024766
ANKRD39	82.9664	78.0995	87.8333	1.12463	0.169455	0.598978	0.942502
ANKRD40	1223.96	1226.06	1221.86	0.996568	-0.00495956	0.978543	1
ANKRD42	125.388	88.265	162.512	1.84118	0.880631	0.000789146	0.00905186
ANKRD44	114.309	128.393	100.225	0.780609	-0.357328	0.367949	0.754805
ANKRD45	6.77695	6.60203	6.95186	1.05299	0.0744895	1	1
ANKRD46	185.836	192.307	179.364	0.932692	-0.100527	0.849033	1
ANKRD49	153.582	172.85	134.313	0.777046	-0.363929	0.170982	0.488025
ANKRD5	21.8752	23.7192	20.0311	0.844512	-0.243809	0.575217	0.927158
ANKRD50	905.694	892.585	918.804	1.02937	0.0417677	0.798506	1
ANKRD52	686.693	795.474	577.911	0.726499	-0.460968	0.0274017	0.14014
ANKRD53	1.00805	1.30946	0.706648	0.539648	-0.889909	0.83689	1
ANKRD54	430.676	415.502	445.849	1.07304	0.101698	0.682016	0.99414
ANKRD55	12.2382	11.0509	13.4255	1.21487	0.280806	0.845975	1
ANKRD6	329.247	351.528	306.965	0.873232	-0.195563	0.417938	0.803772
ANKRD62P1-PARP4P3	4.32839	4.29257	4.36422	1.01669	0.0238832	1	1
ANKRD63	0.790119	1.28523	0.295009	0.229538	-2.12319	0.654272	0.977494
ANKRD65	0.194208	0.388417	0	0	#NAME?	0.999933	1
ANKRD7	9.00459	8.21935	9.78983	1.19107	0.25226	0.751139	1
ANKRD9	38.2922	40.9351	35.6492	0.870871	-0.199469	0.655904	0.977919
ANKS1A	509.771	545.805	473.736	0.86796	-0.2043	0.357558	0.743903
ANKS1B	479.975	515.404	444.545	0.862517	-0.213376	0.330092	0.710132
ANKS3	279.334	223.372	335.297	1.50107	0.585995	0.00932025	0.0630111
ANKS4B	0	0	0	NA	NA	NA	NA
ANKS6	297.015	357.101	236.93	0.663482	-0.591871	0.0178476	0.102631
ANKUB1	1.04097	0.311053	1.77089	5.69319	2.50924	0.500924	0.879185
ANKZF1	266.499	296.268	236.73	0.799038	-0.323663	0.203892	0.542937
ANLN	3266.87	4322.49	2211.25	0.511568	-0.967001	3.55e-05	0.000654044
ANO1	0.175951	0	0.351902	Inf	Inf	1	1
ANO10	526.532	436.442	616.622	1.41284	0.498596	0.0132677	0.0824623
ANO2	0.177373	0	0.354746	Inf	Inf	1	1
ANO3	0.323456	0	0.646911	Inf	Inf	0.759767	1
ANO4	8.85974	13.6483	4.07122	0.298296	-1.74518	0.0440531	0.195955
ANO5	344.918	289.373	400.464	1.3839	0.468745	0.0908112	0.323785
ANO6	2582.95	2619.02	2546.89	0.972457	-0.040293	0.882224	1
ANO7	9.61575	6.73253	12.499	1.8565	0.892588	0.249844	0.609942
ANO8	616.042	602.877	629.207	1.04367	0.0616707	0.767478	1
ANO9	2.46847	0.93316	4.00379	4.29057	2.10117	0.236602	0.592101
ANP32A	1545.26	2055.19	1035.34	0.503769	-0.989165	6.06e-07	1.78e-05
ANP32A-IT1	3.48058	3.65834	3.30283	0.90282	-0.14749	1	1
ANP32AP1	217.766	287.042	148.491	0.517314	-0.950889	8.28e-05	0.00135811
ANP32B	2250.29	2341.23	2159.34	0.92231	-0.116676	0.584926	0.931065
ANP32C	103.185	137.114	69.2566	0.505102	-0.985354	0.000465396	0.00583322
ANP32D	24.4955	30.7201	18.2708	0.59475	-0.749645	0.112513	0.374975
ANP32E	1714.66	1884.79	1544.53	0.819467	-0.287242	0.152112	0.455225
ANPEP	0.155527	0.311053	0	0	#NAME?	0.999934	1
ANTXR1	2055.36	2181.14	1929.57	0.884659	-0.176806	0.374265	0.761623
ANTXR2	455.486	590.605	320.367	0.542439	-0.882468	2.6e-05	0.00049964
ANTXRL	0	0	0	NA	NA	NA	NA
ANXA1	3717.7	3327.23	4108.18	1.23472	0.304178	0.487491	0.866723
ANXA10	0	0	0	NA	NA	NA	NA
ANXA11	281.99	273.323	290.657	1.06342	0.0887135	0.699535	1
ANXA13	0.149469	0.298937	0	0	#NAME?	0.999934	1
ANXA2	1844.11	1833.84	1854.38	1.0112	0.0160725	0.955778	1
ANXA2P1	272.564	268.405	276.724	1.03099	0.0440356	0.96749	1
ANXA2P2	1719.32	1715.36	1723.28	1.00461	0.00664163	0.937328	1
ANXA2P3	171.063	165.322	176.804	1.06946	0.0968792	0.884325	1
ANXA3	1.9303	0.921044	2.93955	3.19154	1.67425	0.425571	0.810221
ANXA4	14.4584	15.5766	13.3401	0.85642	-0.22361	0.90108	1
ANXA5	5894.37	5587.26	6201.49	1.10993	0.150473	0.779298	1
ANXA6	2806.71	2015.34	3598.07	1.78534	0.836198	9.59e-06	0.000207031
ANXA7	1757.77	1474.07	2041.46	1.38492	0.469799	0.0168874	0.098701
ANXA8_loc1	0.175951	0	0.351902	Inf	Inf	1	1
ANXA8_loc2	0.155527	0.311053	0	0	#NAME?	0.999934	1
ANXA8L1_loc1	0.155527	0.311053	0	0	#NAME?	0.999934	1
ANXA8L1_loc2	0	0	0	NA	NA	NA	NA
ANXA8L2	0.155527	0.311053	0	0	#NAME?	0.999934	1
ANXA9	24.0608	35.3779	12.7436	0.360213	-1.47308	0.0105974	0.0697354
AOAH	19.3959	15.1335	23.6582	1.5633	0.644598	0.497681	0.875701
AOC2	37.9938	43.2205	32.767	0.758137	-0.39947	0.448832	0.833898
AOC3	13.859	14.3588	13.3592	0.930386	-0.104099	0.843841	1
AOC4	0.917116	1.24421	0.590019	0.47421	-1.0764	0.84359	1
AOX1	13.8742	14.9203	12.8281	0.859774	-0.21797	0.738005	1
AOX2P	0	0	0	NA	NA	NA	NA
AP1AR	341.685	321.235	362.135	1.12732	0.172896	0.425486	0.810221
AP1B1	2054.77	1976.23	2133.3	1.07948	0.110336	0.601991	0.944898
AP1B1P1	1.05713	0	2.11426	Inf	Inf	0.25284	0.614863
AP1G1	2794.76	2623.6	2965.91	1.13047	0.176926	0.371553	0.759099
AP1G2	190.228	211.259	169.196	0.800894	-0.320316	0.216554	0.562872
AP1M1	2202.74	2396.71	2008.77	0.838139	-0.254738	0.235492	0.591006
AP1M2	1.54264	1.19575	1.88953	1.58021	0.660112	0.864391	1
AP1S1	1247.38	1362.72	1132.05	0.830729	-0.26755	0.151761	0.454784
AP1S2	1211.91	1282.88	1140.94	0.889364	-0.169153	0.518041	0.891531
AP1S3	40.9368	32.3332	49.5404	1.53218	0.615589	0.118146	0.387571
AP2A1	2022.44	1905.09	2139.79	1.12319	0.167607	0.521166	0.893894
AP2A2	1578.14	1385.54	1770.74	1.27801	0.3539	0.076246	0.288042
AP2B1	7751.79	7475.01	8028.56	1.07405	0.103066	0.563193	0.92192
AP2M1	5192.86	5437.48	4948.23	0.910024	-0.136024	0.44009	0.826429
AP2S1	836.346	954.724	717.967	0.752015	-0.411166	0.036432	0.172631
AP3B1	1374.16	1441.85	1306.48	0.906112	-0.142238	0.459713	0.842948
AP3B2	94.3761	98.5905	90.1618	0.914509	-0.128931	0.871337	1
AP3D1	5142.43	3987.01	6297.85	1.57959	0.659554	0.00374758	0.0311816
AP3M1	2088.54	2176.62	2000.45	0.91906	-0.12177	0.532295	0.904431
AP3M2	408.256	460.148	356.364	0.774456	-0.368745	0.0969063	0.33874
AP3S1	578.786	565.353	592.219	1.04752	0.0669802	0.717203	1
AP3S2	743.645	735.883	751.408	1.0211	0.0301205	0.813531	1
AP4B1	337.514	342.961	332.067	0.968234	-0.0465718	0.78781	1
AP4E1	274.232	224.597	323.867	1.44199	0.52806	0.0188494	0.106917
AP4M1	374.811	377.771	371.851	0.984329	-0.0227882	0.92775	1
AP4S1	181.089	156.819	205.358	1.30952	0.389034	0.1026	0.353164
APAF1	597.844	725.768	469.92	0.64748	-0.627093	0.00375381	0.0312202
APBA1	213.787	218.87	208.704	0.953553	-0.0686153	0.842582	1
APBA2	1078.82	1205.99	951.645	0.789099	-0.341721	0.0988062	0.343787
APBA3	239.127	162.057	316.196	1.95114	0.964314	6.61e-05	0.00112049
APBB1	1254.64	1279	1230.29	0.961915	-0.0560182	0.759912	1
APBB1IP	0.175951	0	0.351902	Inf	Inf	1	1
APBB2	1989.51	2003.73	1975.29	0.985804	-0.0206277	0.995031	1
APBB3	108.5	93.8452	123.155	1.31233	0.392126	0.139845	0.429655
APC	3439.5	3985.6	2893.4	0.725965	-0.462029	0.0125442	0.0792231
APC2	758.704	1005.08	512.327	0.509737	-0.972176	3.09e-06	7.7e-05
APCDD1	1322.52	1783.48	861.56	0.483078	-1.04967	0.000118867	0.00185374
APCDD1L	1.45006	0.896812	2.00331	2.23382	1.15951	0.720805	1
APCS	0	0	0	NA	NA	NA	NA
APEH	1566.87	1513.12	1620.62	1.07104	0.0990163	0.62399	0.959787
APEX1	5532.97	6266.62	4799.32	0.765855	-0.384858	0.0407373	0.186061
APEX2	437.013	507.696	366.33	0.721553	-0.470822	0.0258217	0.133734
APH1A	1918.65	2049.3	1788	0.87249	-0.19679	0.300009	0.676841
APH1B	143.514	158.567	128.46	0.810135	-0.303766	0.570564	0.925534
API5	1995.4	2103.07	1887.73	0.897609	-0.155841	0.418757	0.80503
APIP	447.459	433.568	461.349	1.06408	0.0895999	0.664238	0.98161
APITD1	186.947	186.905	186.99	1.00046	0.000657244	0.997734	1
APITD1-CORT	95.0831	97.6065	92.5596	0.948293	-0.0765948	0.761675	1
APLF	19.8499	18.0608	21.639	1.19812	0.260774	0.612854	0.952699
APLN	47.9306	65.7327	30.1285	0.458349	-1.12548	0.0024537	0.0224347
APLNR	0.52105	0.687354	0.354746	0.516104	-0.954267	1	1
APLP1	960.59	1160.07	761.112	0.656092	-0.608031	0.00303339	0.0265344
APLP2	12322.7	13284.7	11360.8	0.855178	-0.225704	0.225767	0.576415
APOA1	7.72004	9.02988	6.41021	0.709888	-0.494336	0.519954	0.893052
APOA1BP	556.052	591.301	520.803	0.880775	-0.183155	0.399103	0.787163
APOA2	0	0	0	NA	NA	NA	NA
APOA4	0	0	0	NA	NA	NA	NA
APOA5	0.177373	0	0.354746	Inf	Inf	1	1
APOB	0.177373	0	0.354746	Inf	Inf	1	1
APOBEC1	0	0	0	NA	NA	NA	NA
APOBEC2	2.80785	2.90574	2.70996	0.932623	-0.100634	1	1
APOBEC3A	25.7671	35.8689	15.6653	0.436736	-1.19517	0.0100719	0.0670426
APOBEC3B	89.8297	119.33	60.3294	0.505568	-0.984024	0.00604608	0.0453757
APOBEC3C	26.1368	35.6969	16.5767	0.464374	-1.10664	0.0204143	0.112918
APOBEC3D	9.22584	11.1451	7.30661	0.655591	-0.609132	0.401351	0.789301
APOBEC3F	10.2516	11.9035	8.5996	0.722442	-0.469047	0.602422	0.945176
APOBEC3G	1.77599	1.6084	1.94358	1.20839	0.273091	0.993847	1
APOBEC3H	0	0	0	NA	NA	NA	NA
APOBEC4	0.175951	0	0.351902	Inf	Inf	1	1
APOBR	1.37358	1.68576	1.06139	0.629623	-0.66744	0.855521	1
APOC1	18.527	18.2444	18.8096	1.03098	0.0440132	0.900613	1
APOC1P1	0.981572	1.6084	0.354746	0.220559	-2.18077	0.516896	0.891129
APOC2	4.68402	3.99363	5.37441	1.34575	0.428406	0.746837	1
APOC3	0.149469	0.298937	0	0	#NAME?	0.999934	1
APOC4	0.147505	0	0.295009	Inf	Inf	1	1
APOC4-APOC2	4.50665	3.99363	5.01966	1.25692	0.32989	0.823808	1
APOD	127.743	185.777	69.7089	0.375228	-1.41416	0.0430999	0.193205
APOE	1433.05	1355.28	1510.82	1.11477	0.156748	0.507138	0.883847
APOF	0.177373	0	0.354746	Inf	Inf	1	1
APOH	0	0	0	NA	NA	NA	NA
APOL1	12.44	8.44092	16.439	1.94753	0.961649	0.151541	0.454437
APOL2	239.398	123.911	354.885	2.86402	1.51804	1.7e-10	1.06e-08
APOL3	2.98039	3.89203	2.06874	0.531532	-0.911772	0.524146	0.897056
APOL4	13.9457	8.89312	18.9982	2.13628	1.0951	0.321674	0.70194
APOL5	0	0	0	NA	NA	NA	NA
APOL6	188.783	49.287	328.279	6.66057	2.73565	1.9e-11	1.41e-09
APOLD1	62.5001	87.0263	37.974	0.43635	-1.19644	0.00340361	0.0288461
APOM_loc1	83.7991	78.9673	88.631	1.12238	0.166556	0.573223	0.927158
APOO	226.978	237.333	216.622	0.912731	-0.131739	0.616982	0.955573
APOOL	492.523	385.898	599.148	1.55261	0.634693	0.00272084	0.0243992
APOPT1	590.811	621.654	559.968	0.900771	-0.150767	0.434932	0.820437
APP	12053	13312.5	10793.5	0.810777	-0.302623	0.119713	0.390536
APPBP2	1444.68	1332.2	1557.17	1.16887	0.225118	0.251805	0.61326
APPL1	1473.25	1507.65	1438.86	0.954378	-0.0673671	0.75594	1
APPL2	940.819	1004.26	877.382	0.873665	-0.194849	0.377957	0.766193
APRT	712.131	789.981	634.281	0.802906	-0.316697	0.128778	0.409344
APTX	630.552	464.953	796.151	1.71232	0.775956	0.000230856	0.00324406
AQP1	29.4213	31.0127	27.8299	0.89737	-0.156224	0.828842	1
AQP10	0	0	0	NA	NA	NA	NA
AQP11	16.4205	20.8239	12.017	0.577078	-0.793161	0.169368	0.485398
AQP12A	0	0	0	NA	NA	NA	NA
AQP12B	0	0	0	NA	NA	NA	NA
AQP2	0	0	0	NA	NA	NA	NA
AQP3	9.70863	11.8156	7.60162	0.643352	-0.636319	0.375699	0.763037
AQP4	1685.4	1598.2	1772.59	1.10912	0.149416	0.840378	1
AQP5	3.30626	3.31254	3.29998	0.996208	-0.00548118	1	1
AQP6	10.5697	14.0035	7.13593	0.509581	-0.972617	0.18369	0.510474
AQP7	1.27123	1.01052	1.53194	1.51599	0.600257	0.850353	1
AQP7P1	16.6793	11.5761	21.7825	1.88167	0.912017	0.187109	0.516194
AQP7P3	5.88824	4.64624	7.13024	1.53463	0.617889	0.584707	0.931044
AQP8	0.478982	0.311053	0.646911	2.07974	1.05641	0.997838	1
AQP9	0	0	0	NA	NA	NA	NA
AQPEP	11.4976	7.09671	15.8985	2.24026	1.16367	0.0975942	0.340356
AQR	957.002	854.355	1059.65	1.24029	0.310677	0.123204	0.398148
AR	897.597	956.005	839.189	0.877807	-0.188024	0.334419	0.715404
ARAF	807.665	709.13	906.2	1.2779	0.353779	0.0880964	0.318274
ARAP1	473.115	525.642	420.589	0.800143	-0.32167	0.154829	0.460011
ARAP2	596.25	463.995	728.505	1.57007	0.650828	0.00139525	0.0143802
ARAP3	48.7619	51.4166	46.1072	0.896736	-0.157245	0.657436	0.978938
ARC	566.264	194.364	938.164	4.82684	2.27108	0.0101348	0.0673923
ARCN1	6829.33	4564.67	9093.99	1.99225	0.994402	2.8e-07	9.2e-06
AREG_loc1	0	0	0	NA	NA	NA	NA
AREG_loc2	0	0	0	NA	NA	NA	NA
ARF1	4687.84	3719.78	5655.9	1.5205	0.604541	0.0020753	0.0196058
ARF3	3942.64	3917.76	3967.53	1.0127	0.0182103	0.921757	1
ARF4	4282.28	2493.64	6070.92	2.43456	1.28366	1.56e-07	5.42e-06
ARF5	1478.18	1564.28	1392.07	0.889911	-0.168267	0.40121	0.78918
ARF6	1121.52	1073.3	1169.73	1.08984	0.124122	0.572501	0.926699
ARFGAP1	1679.28	1322.06	2036.51	1.5404	0.623309	0.00123896	0.0129975
ARFGAP2	1843.83	1293.9	2393.75	1.85003	0.887552	9.17e-06	0.000199934
ARFGAP3	1376.47	911.282	1841.66	2.02095	1.01504	2.24e-07	7.48e-06
ARFGEF1	1524.09	1338	1710.18	1.27816	0.354072	0.0718309	0.276215
ARFGEF2	1070.04	873.383	1266.71	1.45034	0.536395	0.00777073	0.0547948
ARFIP1	613.46	530.796	696.125	1.31147	0.39119	0.0490689	0.211174
ARFIP2	1631.73	1103.13	2160.33	1.95836	0.969644	9.55e-07	2.67e-05
ARFRP1	463.913	367.4	560.427	1.52539	0.609177	0.00483524	0.0381343
ARG1	0.149469	0.298937	0	0	#NAME?	0.999934	1
ARG2	1431.64	1280.26	1583.02	1.23649	0.306247	0.126166	0.403789
ARGFX	0.388417	0.776833	0	0	#NAME?	0.739058	1
ARGFXP2	0.636473	0.921044	0.351902	0.382069	-1.3881	0.812067	1
ARGLU1	1057.7	1062.08	1053.32	0.991756	-0.0119432	0.969261	1
ARHGAP1	840.151	779.678	900.623	1.15512	0.208045	0.328097	0.708093
ARHGAP10	261.403	238.737	284.069	1.18988	0.250819	0.288446	0.663117
ARHGAP11A	986.734	1209.61	763.854	0.631486	-0.663177	0.00107674	0.0116938
ARHGAP11B	124.281	127.87	120.691	0.943859	-0.0833564	0.744773	1
ARHGAP12	1386.14	1439.81	1332.48	0.925452	-0.11177	0.551807	0.91757
ARHGAP15	31.1897	36.7288	25.6505	0.698376	-0.517924	0.268784	0.637249
ARHGAP17	1005.18	1056.81	953.551	0.902294	-0.148331	0.415621	0.802038
ARHGAP18	76.9841	55.5823	98.3859	1.77009	0.823824	0.0412555	0.18738
ARHGAP19	932.687	997.853	867.521	0.869388	-0.201928	0.325207	0.705047
ARHGAP19-SLIT1	379.639	416.579	342.698	0.822648	-0.281653	0.251957	0.613478
ARHGAP20	454.724	475.491	433.956	0.912647	-0.131872	0.898091	1
ARHGAP21	4626.8	4874.05	4379.56	0.898548	-0.154333	0.41972	0.805933
ARHGAP22	158.426	195.375	121.478	0.621766	-0.685555	0.00749111	0.0533993
ARHGAP23	743.838	525.139	962.538	1.83292	0.874143	2.39e-05	0.000462965
ARHGAP24	37.9823	15.6818	60.2827	3.84411	1.94265	2.97e-06	7.42e-05
ARHGAP25	0.478982	0.311053	0.646911	2.07974	1.05641	0.997838	1
ARHGAP26	356.301	250.228	462.374	1.84781	0.885815	5.37e-05	0.000940938
ARHGAP27_loc2	0	0	0	NA	NA	NA	NA
ARHGAP27_loc4	6.2379	7.40777	5.06802	0.68415	-0.547616	0.546033	0.915701
ARHGAP28	21.4435	29.6311	13.256	0.447368	-1.16047	0.0235272	0.125123
ARHGAP29	701.401	602.638	800.163	1.32777	0.409002	0.552249	0.91757
ARHGAP30	2.00223	1.29734	2.70712	2.08666	1.0612	0.633026	0.966072
ARHGAP31	1325.68	1657.25	994.11	0.599855	-0.737315	0.000219662	0.00310905
ARHGAP32	2199.96	1300.42	3099.51	2.38348	1.25307	1.3e-10	8.27e-09
ARHGAP33	654.386	736.462	572.309	0.777106	-0.363817	0.0797387	0.296776
ARHGAP35	5026.82	5730.21	4323.43	0.754498	-0.406412	0.0364264	0.172631
ARHGAP36	1.38427	1.70999	1.05855	0.619038	-0.691901	0.855049	1
ARHGAP39	261.89	223.444	300.337	1.34413	0.42667	0.0595866	0.241851
ARHGAP4	6.98232	8.47727	5.48736	0.647303	-0.627486	0.56598	0.922477
ARHGAP40	0	0	0	NA	NA	NA	NA
ARHGAP42	476.466	232.553	720.38	3.0977	1.6312	7.37e-05	0.00122645
ARHGAP44	1.1805	2.361	0	0	#NAME?	0.160541	0.470909
ARHGAP5	3512.25	3226.26	3798.24	1.17729	0.235466	0.205387	0.544721
ARHGAP5-AS1	138.755	190.998	86.5123	0.452949	-1.14258	1.07e-05	0.000226138
ARHGAP6	95.7899	84.4802	107.1	1.26775	0.342267	0.220494	0.568796
ARHGAP8	2.27499	3.60521	0.944765	0.262055	-1.93206	0.297908	0.674431
ARHGAP9	118.019	89.5704	146.468	1.63523	0.709495	0.0120864	0.0771757
ARHGDIA	3423.13	3735.92	3110.34	0.83255	-0.264391	0.382005	0.770615
ARHGDIB	9.01837	5.36994	12.6668	2.35884	1.23808	0.132095	0.415118
ARHGDIG	4.53793	4.71733	4.35853	0.92394	-0.114129	1	1
ARHGEF1	634.68	645.349	624.011	0.966936	-0.0485071	0.820161	1
ARHGEF10	830.724	970.615	690.833	0.711747	-0.490563	0.0139792	0.0855865
ARHGEF10L	164.784	208.059	121.509	0.584011	-0.775933	0.00229604	0.021281
ARHGEF11	990.416	840.56	1140.27	1.35656	0.439954	0.0240953	0.127437
ARHGEF12	4579.65	4033.41	5125.89	1.27086	0.345801	0.0737771	0.282086
ARHGEF15	0	0	0	NA	NA	NA	NA
ARHGEF16	27.4181	34.4569	20.3794	0.591445	-0.757684	0.133809	0.418349
ARHGEF17	436.395	635.792	236.999	0.372763	-1.42367	0.000215194	0.00305463
ARHGEF18	1133.38	1178.24	1088.52	0.92385	-0.114269	0.573409	0.927158
ARHGEF19	51.9083	57.1597	46.6569	0.816255	-0.292908	0.44454	0.829223
ARHGEF2	3456.67	1601.95	5311.4	3.31559	1.72927	3.23e-18	5.91e-16
ARHGEF25	4273.34	4401.29	4145.38	0.941857	-0.0864208	0.907158	1
ARHGEF26	1003.36	1135.8	870.909	0.766777	-0.383121	0.0683069	0.267046
ARHGEF26-AS1	11.1453	13.5651	8.72559	0.643241	-0.636569	0.364406	0.751625
ARHGEF3	978.533	927.848	1029.22	1.10925	0.149589	0.456031	0.839952
ARHGEF33	3.60921	2.61892	4.59949	1.75625	0.812502	0.552784	0.918168
ARHGEF35	0	0	0	NA	NA	NA	NA
ARHGEF37	29.1764	37.3521	21.0007	0.562235	-0.830755	0.0706642	0.273006
ARHGEF38	114.307	95.5287	133.086	1.39315	0.478355	0.0750333	0.285237
ARHGEF4	528.371	691.313	365.43	0.528603	-0.919745	0.0174317	0.101188
ARHGEF40	1855.52	2094.26	1616.78	0.772008	-0.373312	0.0632527	0.25274
ARHGEF5	0	0	0	NA	NA	NA	NA
ARHGEF6	812.889	873.064	752.713	0.86215	-0.213989	0.81275	1
ARHGEF7	2477.67	2836.8	2118.55	0.746808	-0.42119	0.0344139	0.165469
ARHGEF9	2361.1	1947.89	2774.31	1.42426	0.510217	0.0303106	0.150654
ARID1A	2185.07	2576.99	1793.14	0.695827	-0.5232	0.00552838	0.0423663
ARID1B	953.492	1141.97	765.018	0.669913	-0.577954	0.00332667	0.0283657
ARID2	857.977	1078.3	637.653	0.59135	-0.757916	0.000207117	0.00297226
ARID3A	18.6515	20.8591	16.4438	0.788329	-0.34313	0.505718	0.883236
ARID3B	46.6843	46.9889	46.3798	0.987037	-0.0188246	0.961207	1
ARID3C	1.50066	1.99681	1.0045	0.503052	-0.991221	0.727196	1
ARID4A	802.897	700.192	905.601	1.29336	0.371124	0.0815513	0.301746
ARID4B	842.371	819.531	865.212	1.05574	0.078255	0.650712	0.975123
ARID5A	318.579	179.815	457.344	2.54341	1.34677	9.86e-06	0.000212191
ARID5B	2827.67	2217.02	3438.33	1.55088	0.633084	0.0502218	0.214727
ARIH1	849.269	617.663	1080.88	1.74994	0.807309	6.23e-05	0.00106645
ARIH2	1674.3	1622.71	1725.88	1.06357	0.0889217	0.655868	0.977919
ARL1	1520.64	1122.98	1918.29	1.70821	0.772486	7.43e-05	0.00123514
ARL10	230.293	262.496	198.09	0.754637	-0.406145	0.0870479	0.315591
ARL11	0	0	0	NA	NA	NA	NA
ARL13A	0.991219	0.921044	1.06139	1.15238	0.204619	1	1
ARL13B	665.574	398.69	932.458	2.3388	1.22577	3.03e-09	1.5e-07
ARL14	0.965987	0.93316	0.998813	1.07036	0.0980908	1	1
ARL15	211.159	221.623	200.694	0.905565	-0.143109	0.801009	1
ARL16	520.758	495.112	546.404	1.1036	0.142215	0.515222	0.89022
ARL17A_loc1	141.414	110.482	172.346	1.55995	0.641501	0.0112987	0.0732192
ARL17A_loc2	143.864	110.582	177.147	1.60195	0.679833	0.0110821	0.0722904
ARL17B_loc1	46.7974	32.7091	60.8857	1.86143	0.896413	0.0137185	0.0844875
ARL2	467.8	547.431	388.168	0.709072	-0.495995	0.0170872	0.0995424
ARL2-SNX15	727.671	751.287	704.055	0.937133	-0.093675	0.615137	0.954096
ARL2BP	1674.44	1526.83	1822.05	1.19336	0.255027	0.187776	0.517354
ARL3	779.515	971.568	587.461	0.604652	-0.725823	0.000421987	0.00537505
ARL4A	719.259	867.557	570.961	0.658124	-0.603568	0.00909634	0.0619151
ARL4C	581.705	471.142	692.267	1.46934	0.555167	0.199581	0.536826
ARL4D	44.7665	45.3715	44.1615	0.973331	-0.0389978	1	1
ARL5A	552.285	478.51	626.059	1.30835	0.387751	0.0554296	0.230112
ARL5B	980.887	544.916	1416.86	2.60014	1.37859	1.08e-11	8.35e-10
ARL5C	0.147505	0	0.295009	Inf	Inf	1	1
ARL6	124.065	82.2352	165.894	2.01732	1.01244	0.000145076	0.00219607
ARL6IP1	5037.09	5594.79	4479.39	0.800635	-0.320783	0.0871937	0.316061
ARL6IP4	775.307	768.599	782.015	1.01745	0.0249642	0.937615	1
ARL6IP5	1414.42	1651.79	1177.05	0.712592	-0.488853	0.0138577	0.0852111
ARL6IP6	359.58	405.333	313.827	0.774247	-0.369135	0.0840506	0.307798
ARL8A	629.285	589.277	669.292	1.13578	0.183689	0.361674	0.748749
ARL8B	1390.1	1111.99	1668.2	1.5002	0.585151	0.00322726	0.0277109
ARL9	40.8701	51.9094	29.8307	0.574668	-0.7992	0.0410368	0.186804
ARMC1	683.767	653.344	714.19	1.09313	0.128465	0.573223	0.927158
ARMC10	766.618	796.239	736.997	0.925598	-0.111543	0.625581	0.96077
ARMC12	8.20174	10.6288	5.77467	0.543304	-0.880169	0.305825	0.682166
ARMC2	54.8468	53.6472	56.0465	1.04472	0.0631218	0.8668	1
ARMC3	0.331478	0.311053	0.351902	1.13132	0.178012	1	1
ARMC4	3.58774	2.21839	4.95708	2.23454	1.15998	0.405159	0.791934
ARMC5	112.728	121.884	103.573	0.849773	-0.23485	0.403846	0.791226
ARMC6	1328.95	1384.13	1273.77	0.920268	-0.119875	0.488243	0.867098
ARMC7	126.615	127.992	125.238	0.978483	-0.0313818	0.870557	1
ARMC8	966.751	908.977	1024.52	1.12712	0.172638	0.390948	0.780254
ARMC9	236.4	224.545	248.255	1.10559	0.144817	0.575093	0.927158
ARMCX1	642.159	382.612	901.706	2.35671	1.23677	2.17e-09	1.12e-07
ARMCX2	300.434	305.108	295.76	0.969361	-0.0448942	0.901689	1
ARMCX3	2062.52	1257.95	2867.09	2.27917	1.18851	9.39e-10	5.24e-08
ARMCX4	974.305	638.703	1309.91	2.05089	1.03625	4.44e-07	1.37e-05
ARMCX5	404.528	294.007	515.05	1.75183	0.808864	0.000224262	0.00316958
ARMCX5-GPRASP2	521.443	365.27	677.616	1.85511	0.891506	2.91e-05	0.000552044
ARMCX6	589.997	507.121	672.874	1.32685	0.408007	0.0441192	0.196005
ARMS2	1.06662	0.776833	1.3564	1.74607	0.804109	0.825463	1
ARNT	482.015	397.24	566.789	1.42682	0.512801	0.0134133	0.0831458
ARNT2	2558.23	2832.38	2284.09	0.806419	-0.310398	0.118863	0.388994
ARNTL	325.749	234.136	417.362	1.78256	0.833953	0.000204432	0.00294234
ARNTL2	569.647	438.247	701.046	1.59966	0.677765	0.109319	0.36889
ARPC1A	2247.81	2397.14	2098.49	0.875416	-0.191959	0.294093	0.670206
ARPC1B	132.148	147.085	117.21	0.796889	-0.32755	0.313584	0.692095
ARPC2	2528.63	2575.22	2482.04	0.963818	-0.0531673	0.760509	1
ARPC3	1328.79	1338.63	1318.96	0.985304	-0.0213589	0.909886	1
ARPC4	1932.25	1968.69	1895.81	0.962984	-0.0544162	0.699802	1
ARPC4-TTLL3	629.331	634.07	624.592	0.985052	-0.0217286	0.84363	1
ARPC5	1418.14	1472.68	1363.6	0.925929	-0.111026	0.518828	0.891923
ARPC5L	450.328	457.128	443.529	0.970251	-0.0435702	0.835046	1
ARPM1	0.32542	0.298937	0.351902	1.17718	0.23533	1	1
ARPP19	1680.82	1745.08	1616.56	0.926352	-0.110368	0.625467	0.960767
ARPP21	39.0681	39.9022	38.234	0.958194	-0.0616107	0.963243	1
ARR3	1.49781	1.99681	0.998813	0.500203	-0.999413	0.727399	1
ARRB1	425.945	588.416	263.475	0.447769	-1.15917	0.00252315	0.0229519
ARRB2	865.786	888.808	842.764	0.948196	-0.076743	0.694064	1
ARRDC1	53.1191	60.0186	46.2196	0.770089	-0.376903	0.299003	0.675847
ARRDC2	43.808	46.6078	41.0082	0.879857	-0.184659	0.678565	0.992088
ARRDC3	713.772	442.008	985.536	2.22968	1.15684	0.00160797	0.0161481
ARRDC4	954.402	997.714	911.091	0.913178	-0.131032	0.530498	0.90238
ARRDC5	0	0	0	NA	NA	NA	NA
ARSA	183.087	191.277	174.896	0.914359	-0.129167	0.761379	1
ARSB	269.489	353.923	185.055	0.522869	-0.935478	7.36e-05	0.0012261
ARSD	151.067	188.946	113.189	0.599054	-0.739243	0.0046521	0.0369538
ARSE	51.0673	66.7832	35.3514	0.529345	-0.91772	0.0102814	0.068113
ARSF	2.00341	3.65208	0.354746	0.0971354	-3.36386	0.211572	0.554227
ARSG	14.7189	9.39045	20.0474	2.13487	1.09415	0.0733196	0.280665
ARSH	0.147505	0	0.295009	Inf	Inf	1	1
ARSI	0.444478	0.298937	0.590019	1.97372	0.980918	0.997757	1
ARSJ	321.706	256.697	386.714	1.5065	0.591202	0.157005	0.463938
ARSK	204.305	234.258	174.353	0.744278	-0.426086	0.0776117	0.291126
ART1	0	0	0	NA	NA	NA	NA
ART3	5.74802	8.07089	3.42514	0.424382	-1.23656	0.190645	0.522321
ART4	1.71064	0.311053	3.11022	9.99901	3.32179	0.375923	0.763255
ART5	0	0	0	NA	NA	NA	NA
ARTN	6.41799	9.48194	3.35403	0.353728	-1.49929	0.106523	0.36278
ARV1	364.354	333.005	395.704	1.18828	0.248878	0.244668	0.603222
ARVCF	459.165	520.071	398.259	0.765779	-0.385	0.0718332	0.276215
ARX	98.8532	110.724	86.9824	0.785578	-0.348173	0.230293	0.583335
AS3MT	66.5062	77.9067	55.1057	0.70733	-0.499545	0.134901	0.419763
ASAH1	1787.48	1754.81	1820.14	1.03723	0.0527359	0.663483	0.981417
ASAH2	69.3965	46.1289	92.664	2.00881	1.00634	0.00191174	0.0184187
ASAH2B	67.6557	44.6962	90.6152	2.02736	1.0196	0.00136879	0.0141372
ASAP1	2873.02	2551.07	3194.96	1.2524	0.3247	0.0829079	0.305004
ASAP1-IT1	0	0	0	NA	NA	NA	NA
ASAP2	862.774	1000.33	725.214	0.724973	-0.464002	0.0256952	0.133268
ASAP3	811.96	817.244	806.677	0.987069	-0.0187769	0.925891	1
ASB1	768.548	878.368	658.727	0.749944	-0.415145	0.0380588	0.178059
ASB10	0	0	0	NA	NA	NA	NA
ASB11	27.8832	3.86153	51.9049	13.4415	3.74863	1.88e-06	4.93e-05
ASB12	0	0	0	NA	NA	NA	NA
ASB13	381.832	479.287	284.378	0.593335	-0.75308	0.00915121	0.0621635
ASB14	87.2386	94.6818	79.7953	0.842773	-0.246785	0.457115	0.840964
ASB15	0.351902	0	0.703804	Inf	Inf	0.749327	1
ASB16	22.8933	28.467	17.3195	0.608407	-0.716892	0.145191	0.44161
ASB17	0	0	0	NA	NA	NA	NA
ASB18	0	0	0	NA	NA	NA	NA
ASB2	27.1547	22.0991	32.2103	1.45754	0.543537	0.524866	0.897579
ASB3	400.321	351.988	448.655	1.27463	0.350083	0.107817	0.365791
ASB4	6.93892	3.461	10.4168	3.00977	1.58966	0.0712484	0.274505
ASB5	11.4185	14.4661	8.37085	0.578652	-0.789232	0.293426	0.669436
ASB6	768.765	724.085	813.446	1.12341	0.167888	0.472236	0.853156
ASB7	209.274	188.868	229.681	1.21609	0.282251	0.236193	0.591629
ASB8	627.545	589.999	665.091	1.12728	0.17284	0.405142	0.791934
ASB9	10.7783	7.97354	13.5831	1.70352	0.768521	0.435475	0.821302
ASB9P1	1.0301	0	2.06021	Inf	Inf	0.213975	0.558828
ASCC1	838.528	806.589	870.466	1.07919	0.109954	0.603299	0.945902
ASCC2	1199.46	1052.55	1346.37	1.27915	0.355183	0.0856586	0.312055
ASCC3	1391.32	1263.51	1519.12	1.2023	0.2658	0.175954	0.496932
ASCL1	719.573	1087.61	351.539	0.323222	-1.6294	1.98e-13	2.03e-11
ASCL2	0	0	0	NA	NA	NA	NA
ASCL3	0	0	0	NA	NA	NA	NA
ASCL4	0	0	0	NA	NA	NA	NA
ASF1A	981.711	784.118	1179.3	1.50399	0.588793	0.00381762	0.0316168
ASF1B	922.236	1233.32	611.157	0.49554	-1.01293	6.41e-07	1.87e-05
ASGR1	19.0723	18.3418	19.8027	1.07965	0.110566	0.864022	1
ASGR2	0	0	0	NA	NA	NA	NA
ASH1L	1489.39	1516.81	1461.98	0.963852	-0.0531171	0.777776	1
ASH2L	895.936	837.84	954.032	1.13868	0.187364	0.359312	0.745985
ASIP	0.600005	0.609991	0.590019	0.967259	-0.0480263	1	1
ASL	448.544	336.404	560.685	1.6667	0.736997	0.0696084	0.270188
ASMT_loc1	38.7481	21.457	56.0391	2.6117	1.38499	0.000520955	0.00640669
ASMT_loc2	37.4991	22.4839	52.5144	2.33565	1.22382	0.00154302	0.0156481
ASMTL_loc1	211.634	213.236	210.032	0.984975	-0.0218413	0.961918	1
ASMTL_loc2	212.318	207.861	216.776	1.04289	0.0605824	0.820198	1
ASMTL-AS1_loc1	28.9893	28.2333	29.7453	1.05356	0.0752659	0.91481	1
ASMTL-AS1_loc2	36.3674	36.2416	36.4932	1.00694	0.0099821	0.973236	1
ASNA1	1668.13	1657.2	1679.06	1.01319	0.0189009	0.964404	1
ASNS	6786.81	1491.83	12081.8	8.09862	3.01768	3.18e-50	8.91e-47
ASNSD1	1277.4	1102.75	1452.05	1.31676	0.396991	0.0454944	0.20032
ASPA	0.548954	0.388417	0.709492	1.82663	0.869182	0.997987	1
ASPDH	2.99546	2.98311	3.00782	1.00828	0.0119012	1	1
ASPG	0	0	0	NA	NA	NA	NA
ASPH	1552.65	1739.99	1365.31	0.784661	-0.349858	0.0878232	0.317638
ASPHD1	165.636	120.688	210.583	1.74486	0.80311	0.00125443	0.0130997
ASPHD2	261.06	270.986	251.133	0.926739	-0.109766	0.691164	0.999181
ASPM	1364.36	2025.25	703.47	0.347349	-1.52554	2.96e-14	3.45e-12
ASPN	1.36016	0.311053	2.40927	7.74551	2.95336	0.309362	0.687094
ASPRV1	6.17773	7.00097	5.3545	0.764823	-0.386802	0.730689	1
ASPSCR1	274.931	263.441	286.421	1.08723	0.120656	0.633008	0.966072
ASRGL1	716.91	805.716	628.104	0.77956	-0.359268	0.0712817	0.274526
ASS1	67.4261	60.771	74.0813	1.21902	0.285727	0.675932	0.99038
ASTE1	162.483	174.347	150.618	0.8639	-0.211065	0.378266	0.766662
ASTL	0.388417	0.776833	0	0	#NAME?	0.739058	1
ASTN1	982.742	1142.42	823.066	0.72046	-0.473009	0.15035	0.452591
ASTN2	227.645	224.613	230.677	1.027	0.0384338	0.887236	1
ASUN	1185.17	1060.22	1310.12	1.23571	0.305345	0.141596	0.433703
ASXL1	3073.59	3586.57	2560.61	0.713946	-0.486114	0.0125508	0.0792231
ASXL2	712.512	693.229	731.795	1.05563	0.0781082	0.679681	0.992852
ASXL3	26.4234	18.7782	34.0686	1.81426	0.859379	0.055733	0.231077
ASZ1	0	0	0	NA	NA	NA	NA
ATAD1	1347.84	1146.52	1549.16	1.35118	0.434224	0.0236181	0.12547
ATAD2	2530.49	2835.69	2225.29	0.784744	-0.349706	0.0694279	0.269911
ATAD2B	438.392	321.458	555.326	1.72752	0.788703	0.000261235	0.00358361
ATAD3A	775.253	736.009	814.497	1.10664	0.146185	0.479054	0.859647
ATAD3B	551.938	557.234	546.642	0.980993	-0.0276858	0.860654	1
ATAD3C	86.5942	83.8005	89.388	1.06668	0.0931228	0.816568	1
ATAD5	390.132	475.777	304.487	0.639977	-0.643907	0.00345806	0.0291814
ATAT1_loc7	842.054	830.274	853.833	1.02837	0.0403656	0.799326	1
ATCAY	1900.29	2466.56	1334.02	0.540841	-0.886724	0.0138945	0.0853635
ATE1	415.031	393.336	436.727	1.11032	0.150969	0.447943	0.832877
ATF1	278.224	241.852	314.596	1.30078	0.379374	0.0981443	0.342053
ATF2	882.427	669.954	1094.9	1.63429	0.708666	0.000382538	0.00496615
ATF3	3158.77	705.964	5611.57	7.94881	2.99074	3.02e-45	4.55e-42
ATF4	8955.29	4980.48	12930.1	2.59616	1.37638	1.35e-12	1.23e-10
ATF5	258.446	263.109	253.783	0.964556	-0.0520629	0.757377	1
ATF6	1469.5	1229.67	1709.34	1.39008	0.47517	0.0146084	0.0886401
ATF6B_loc1	873.67	864.78	882.56	1.02056	0.0293613	0.818906	1
ATF7	922.312	772.538	1072.09	1.38775	0.472744	0.0184793	0.105428
ATF7IP	1590.1	1831.81	1348.39	0.736095	-0.442037	0.0285794	0.14443
ATF7IP2	0	0	0	NA	NA	NA	NA
ATG10	48.5617	51.8067	45.3167	0.874728	-0.193094	0.626087	0.961113
ATG12	632.305	588.14	676.471	1.15019	0.201869	0.316391	0.695861
ATG13	1616.55	1282.45	1950.65	1.52104	0.605054	0.00177034	0.0173868
ATG14	432.153	425.263	439.044	1.03241	0.0460099	0.848035	1
ATG16L1	507.083	536.362	477.805	0.890825	-0.166785	0.413275	0.800378
ATG16L2	134.576	123.579	145.573	1.17798	0.236315	0.360484	0.74722
ATG2A	324.62	338.022	311.218	0.920704	-0.119191	0.56291	0.92192
ATG2B	915.767	856.867	974.667	1.13748	0.185838	0.321659	0.70194
ATG3	1013.27	914.006	1112.54	1.21722	0.283584	0.259329	0.624063
ATG4A	185.651	162.244	209.058	1.28854	0.365736	0.126908	0.405263
ATG4B	861.529	946.159	776.899	0.821107	-0.284357	0.141698	0.43395
ATG4C	275.293	291.037	259.548	0.891806	-0.165199	0.483149	0.863216
ATG4D	465.335	410.519	520.152	1.26706	0.341485	0.11197	0.373563
ATG5	676.584	562.116	791.052	1.40728	0.492905	0.0197133	0.11038
ATG7	940.464	814.886	1066.04	1.30821	0.387595	0.054234	0.226636
ATG9A	835.378	913.461	757.295	0.829039	-0.270488	0.167407	0.482104
ATG9B	28.0059	26.227	29.7848	1.13565	0.183523	0.801139	1
ATHL1	430.036	440.948	419.123	0.950504	-0.0732357	0.946232	1
ATIC	1725.99	1848.05	1603.92	0.8679	-0.204399	0.300441	0.677271
ATL1	500.07	541.203	458.936	0.847991	-0.23788	0.292201	0.668379
ATL2	647.49	740.197	554.782	0.749506	-0.415988	0.0488203	0.210427
ATL3	435.608	396.536	474.679	1.19706	0.259499	0.440717	0.82713
ATM	1184.47	1244.28	1124.66	0.903869	-0.145815	0.463045	0.846031
ATMIN	1864.79	1811.64	1917.94	1.05868	0.0822618	0.643058	0.970692
ATN1	3021.67	2745.49	3297.84	1.20118	0.264455	0.189761	0.520773
ATOH1	0	0	0	NA	NA	NA	NA
ATOH7	3.35313	4.05888	2.64738	0.652245	-0.616514	0.721699	1
ATOH8	199.843	295.393	104.293	0.353065	-1.50199	0.0579173	0.23772
ATOX1	363.702	435.838	291.565	0.668976	-0.579975	0.0118734	0.076118
ATP10A	49.175	40.2693	58.0806	1.4423	0.528374	0.213802	0.558599
ATP10B	391.979	524.314	259.645	0.495208	-1.01389	0.126529	0.404494
ATP10D	476.237	456.086	496.389	1.08837	0.122165	0.529751	0.902072
ATP11A	1101.75	1309.6	893.906	0.68258	-0.550929	0.0063844	0.0473886
ATP11B	824.781	702.35	947.212	1.34863	0.431497	0.0279206	0.141795
ATP11C	980.98	1099.45	862.514	0.784499	-0.350156	0.0818907	0.302388
ATP12A	3.34478	2.55207	4.13748	1.62122	0.697082	0.714543	1
ATP13A1	1340.79	1292.54	1389.04	1.07465	0.103873	0.635201	0.966984
ATP13A2	285.609	332.521	238.696	0.717836	-0.478273	0.0320167	0.15722
ATP13A3	2557.16	2482.02	2632.29	1.06054	0.0848054	0.628911	0.963157
ATP13A4	95.2921	72.3116	118.273	1.6356	0.709819	0.107798	0.365788
ATP13A5	40.8767	44.8704	36.8829	0.821988	-0.282811	0.689765	0.998408
ATP1A1	3588.48	3990.08	3186.88	0.7987	-0.324275	0.0934982	0.329826
ATP1A1OS	323.336	365.134	281.537	0.771053	-0.375098	0.101584	0.350837
ATP1A2	1114.05	1124.72	1103.37	0.98102	-0.0276458	0.973428	1
ATP1A3	1677.27	1923.25	1431.28	0.744198	-0.426242	0.292898	0.668881
ATP1A4	24.701	29.7875	19.6146	0.658486	-0.602776	0.736083	1
ATP1B1	1603.1	1365.85	1840.35	1.34741	0.430187	0.0326327	0.159446
ATP1B2	1112.07	1342.73	881.417	0.656437	-0.607271	0.511214	0.887669
ATP1B3	3537.24	3848.29	3226.2	0.838345	-0.254384	0.16714	0.481547
ATP1B4	20.0511	1.55367	38.5486	24.8114	4.63293	1.02e-11	7.96e-10
ATP2A1	20.6276	27.1133	14.1418	0.521583	-0.939031	0.0763504	0.288325
ATP2A2	13469.4	8942.61	17996.2	2.01241	1.00892	1.44e-07	5.09e-06
ATP2A3	0.967951	1.2321	0.703804	0.571224	-0.807871	0.839764	1
ATP2B1	3270.98	2499.21	4042.75	1.61761	0.693863	0.000476316	0.0059294
ATP2B2	219.12	315.617	122.623	0.388519	-1.36394	0.0647071	0.256824
ATP2B3	0.324878	0	0.649755	Inf	Inf	0.759224	1
ATP2B4	2991.58	3205.97	2777.18	0.866251	-0.207144	0.420627	0.807102
ATP2C1	2167.72	2083.69	2251.76	1.08066	0.111912	0.562292	0.92192
ATP2C2	10.0685	11.2719	8.86498	0.786463	-0.346548	0.896141	1
ATP4A	1.17937	1.29734	1.06139	0.818128	-0.289601	1	1
ATP4B	0	0	0	NA	NA	NA	NA
ATP5A1	7535.52	8107.52	6963.51	0.858895	-0.219447	0.24628	0.60499
ATP5B	8314.43	8673.62	7955.24	0.917176	-0.124729	0.498279	0.876293
ATP5C1	2423.05	2678.15	2167.95	0.809494	-0.304908	0.116469	0.383705
ATP5D	524.937	568.173	481.701	0.847806	-0.238194	0.216984	0.563456
ATP5E	1838.57	2133.23	1543.91	0.723744	-0.466449	0.0165216	0.09691
ATP5EP2	567.882	647.909	487.855	0.752967	-0.409341	0.044287	0.196238
ATP5F1	2173.91	2455.63	1892.19	0.770554	-0.376032	0.0469252	0.204917
ATP5G1	614.397	780.386	448.409	0.574599	-0.799373	9.37e-05	0.00151985
ATP5G2	2441.07	2781.98	2100.16	0.754916	-0.405613	0.0390712	0.181067
ATP5G3	420.082	483.577	356.588	0.737397	-0.439487	0.0363646	0.172395
ATP5H	1138.39	1247.69	1029.08	0.82479	-0.277902	0.162569	0.474227
ATP5I	542.635	660.362	424.907	0.643445	-0.636111	0.00221145	0.0206041
ATP5J	681.688	789.526	573.851	0.726829	-0.460312	0.0250299	0.130808
ATP5J2	1180.24	1456.29	904.197	0.620892	-0.687585	0.000440667	0.00558036
ATP5J2-PTCD1	1845.55	1830.06	1861.05	1.01693	0.0242258	0.939516	1
ATP5L	1423.72	1634.28	1213.15	0.742315	-0.429896	0.0275634	0.140673
ATP5L2	98.2217	117.437	79.0066	0.672759	-0.571839	0.0371776	0.175106
ATP5O	1751.55	1997.11	1505.98	0.754077	-0.407217	0.0380152	0.17794
ATP5S	185.354	182.945	187.763	1.02634	0.0375031	0.880395	1
ATP5SL	1203.73	1211.81	1195.65	0.986665	-0.0193674	0.855569	1
ATP6AP1	2406.86	2472.12	2341.6	0.947206	-0.0782496	0.657205	0.978794
ATP6AP1L	3.90493	4.44729	3.36256	0.756092	-0.403367	0.827898	1
ATP6AP2	1662.7	1720.48	1604.92	0.932832	-0.100311	0.662634	0.981248
ATP6V0A1	1514.55	1431.94	1597.17	1.11539	0.157549	0.541506	0.912033
ATP6V0A2	1495.63	1411.21	1580.05	1.11964	0.163037	0.39457	0.782474
ATP6V0A4	73.6085	99.0699	48.147	0.48599	-1.041	0.000671976	0.0078926
ATP6V0B	914.374	848.401	980.347	1.15552	0.208547	0.336366	0.717327
ATP6V0C	989.708	993.001	986.414	0.993366	-0.0096027	0.913989	1
ATP6V0CP3	2.79624	3.29416	2.29832	0.697697	-0.519328	0.800762	1
ATP6V0D1	1277.04	1357.31	1196.78	0.881729	-0.181593	0.361988	0.748928
ATP6V0D2	1.46878	1.2321	1.70546	1.38419	0.469046	0.994626	1
ATP6V0E1	937.641	1084.53	790.748	0.729114	-0.455784	0.0220406	0.119453
ATP6V0E2	2567.17	3182.43	1951.9	0.613335	-0.705254	0.000298931	0.00402562
ATP6V1A	1663.68	1640.64	1686.72	1.02808	0.0399571	0.807085	1
ATP6V1B1	32.6554	36.0865	29.2244	0.809845	-0.304282	0.511457	0.887893
ATP6V1B2	3129.06	3371.93	2886.18	0.855944	-0.224412	0.210909	0.553326
ATP6V1C1	1184.1	1273.58	1094.63	0.859486	-0.218454	0.303604	0.680077
ATP6V1C2	3551.75	1902.66	5200.84	2.73346	1.45073	1.18e-13	1.25e-11
ATP6V1D	1499.4	1511.25	1487.55	0.984319	-0.0228025	0.862183	1
ATP6V1E1	1402.53	1315.25	1489.8	1.13271	0.179783	0.375672	0.763037
ATP6V1E2	33.2783	32.8248	33.7317	1.02763	0.0393185	0.997829	1
ATP6V1F	1585.48	1566.29	1604.66	1.0245	0.0349155	0.94483	1
ATP6V1G1	997.227	960.931	1033.52	1.07554	0.105065	0.624529	0.960077
ATP6V1G2_loc3	72.4385	81.5431	63.334	0.776693	-0.364583	0.72	1
ATP6V1G2-DDX39B_loc2	3156.44	3091.47	3221.4	1.04203	0.0593911	0.768411	1
ATP6V1G3	0	0	0	NA	NA	NA	NA
ATP6V1H	629.976	608.314	651.637	1.07122	0.0992516	0.633594	0.966196
ATP7A	467.352	471.311	463.393	0.9832	-0.0244429	0.904782	1
ATP7B	294.652	287.765	301.54	1.04787	0.0674588	0.757722	1
ATP8A1	600.176	683.974	516.379	0.754969	-0.405512	0.47585	0.856296
ATP8A2	7.74762	7.18779	8.30744	1.15577	0.208855	0.864955	1
ATP8B1	30.4343	19.0128	41.8558	2.20146	1.13846	0.157799	0.46522
ATP8B2	893.401	773.022	1013.78	1.31145	0.391165	0.0425696	0.191353
ATP8B3	3.36701	5.38045	1.35356	0.25157	-1.99097	0.156927	0.463779
ATP8B4	1.61273	1.81786	1.40761	0.774323	-0.368993	0.873694	1
ATP8B5P	106.678	94.4756	118.88	1.25831	0.33149	0.222963	0.572322
ATP9A	1182	1222.15	1141.86	0.934304	-0.0980364	0.682319	0.994239
ATP9B	363.539	365.729	361.349	0.988024	-0.0173815	0.996969	1
ATPAF1	833.274	898.854	767.694	0.854081	-0.227555	0.258389	0.622642
ATPAF1-AS1	0	0	0	NA	NA	NA	NA
ATPAF2	239.978	220.184	259.772	1.17979	0.238532	0.288067	0.662402
ATPBD4	93.2342	95.7041	90.7644	0.948386	-0.0764533	0.816461	1
ATPIF1	769.604	807.492	731.717	0.90616	-0.142162	0.478221	0.858792
ATR	1044.19	1136.94	951.44	0.836839	-0.256977	0.205406	0.544721
ATRIP	279.264	327.291	231.238	0.70652	-0.501198	0.0249165	0.130459
ATRN	2173.91	2486.32	1861.5	0.748697	-0.417546	0.0328197	0.160081
ATRNL1	595.704	567.401	624.006	1.09976	0.13719	0.443437	0.828896
ATRX	2321.35	2152.94	2489.77	1.15645	0.209702	0.2777	0.648607
ATXN1	522.416	490.385	554.446	1.13063	0.177132	0.450758	0.835775
ATXN10	3643.72	3749.13	3538.3	0.943765	-0.0834997	0.660193	0.980061
ATXN1L	1267.78	1231.67	1303.89	1.05863	0.0821986	0.690289	0.998527
ATXN2	919.405	844.049	994.762	1.17856	0.237026	0.216425	0.562676
ATXN2L	3683.1	2462.07	4904.13	1.99187	0.994126	2.87e-07	9.37e-06
ATXN3	205.617	184.899	226.336	1.22411	0.291731	0.202617	0.541444
ATXN3L	2.1012	2.25314	1.94927	0.865135	-0.209004	1	1
ATXN7	510.914	352.563	669.266	1.89829	0.924699	1.67e-05	0.000335923
ATXN7L1_loc1	243.366	216.682	270.051	1.2463	0.317656	0.201238	0.539728
ATXN7L1_loc2	206.485	188.337	224.634	1.19272	0.254257	0.330239	0.710301
ATXN7L2	202.847	192.678	213.016	1.10555	0.144765	0.563013	0.92192
ATXN7L3	1083.24	1136.78	1029.71	0.905814	-0.142714	0.462497	0.845345
ATXN7L3B	1076.97	1221.44	932.505	0.763444	-0.389405	0.103992	0.356083
ATXN8OS	0	0	0	NA	NA	NA	NA
AUH	94.3743	91.4603	97.2883	1.06372	0.0891213	0.661017	0.980372
AUP1	1351.47	1231.63	1471.31	1.19461	0.256537	0.215777	0.561517
AURKA	1334.3	1953.54	715.061	0.366034	-1.44995	5.06e-13	4.96e-11
AURKAIP1	641.081	664.727	617.435	0.928855	-0.106475	0.547717	0.915952
AURKAPS1	130.652	165.353	95.9506	0.580276	-0.785188	0.00248583	0.0226861
AURKB	992.433	1250.34	734.529	0.587464	-0.767427	0.00140008	0.01442
AURKC	21.4843	18.5492	24.4193	1.31646	0.396663	0.372537	0.760079
AUTS2	1891.77	2300.81	1482.73	0.644439	-0.633885	0.0012175	0.0128109
AVEN	185.072	176.974	193.169	1.09151	0.126329	0.574539	0.927158
AVIL	753.25	908.614	597.887	0.658021	-0.603795	0.0248096	0.130108
AVL9	1086.23	821.531	1350.92	1.64439	0.717555	0.000352951	0.00463733
AVP	0	0	0	NA	NA	NA	NA
AVPI1	66.6743	48.806	84.5427	1.73222	0.792621	0.0176452	0.102065
AVPR1A	0	0	0	NA	NA	NA	NA
AVPR1B	0	0	0	NA	NA	NA	NA
AVPR2	0.149469	0.298937	0	0	#NAME?	0.999934	1
AWAT1	0	0	0	NA	NA	NA	NA
AWAT2	0.3329	0.311053	0.354746	1.14047	0.189625	1	1
AXDND1	2.42031	3.07259	1.76804	0.575425	-0.7973	0.664921	0.981995
AXIN1	600.352	641.63	559.075	0.871335	-0.1987	0.305851	0.682166
AXIN2	190.491	246.479	134.504	0.545702	-0.873814	0.000322447	0.00429119
AXL	1553.67	1571.56	1535.78	0.977236	-0.0332207	0.92283	1
AZGP1	124.602	186.627	62.5773	0.335307	-1.57645	5.55e-05	0.000966626
AZGP1P1	0	0	0	NA	NA	NA	NA
AZI1	263.132	228.486	297.779	1.30327	0.382135	0.097317	0.339751
AZI2	917.637	726.501	1108.77	1.52618	0.609926	0.00259961	0.0235273
AZIN1	5345.64	4147.6	6543.69	1.57771	0.657828	0.000535068	0.00654441
AZU1	0	0	0	NA	NA	NA	NA
B2M	3543.94	3384.3	3703.59	1.09435	0.130068	0.496853	0.874938
B3GALNT1	385.75	377.617	393.883	1.04307	0.0608419	0.745945	1
B3GALNT2	987.269	955.586	1018.95	1.06631	0.092627	0.66039	0.980061
B3GALT1	179.018	175.066	182.97	1.04515	0.0637107	0.818769	1
B3GALT2	49.9675	81.1956	18.7393	0.230792	-2.11533	1.47e-07	5.17e-06
B3GALT4_loc1	0.757495	1.21998	0.295009	0.241815	-2.04803	0.660354	0.980061
B3GALT5	16.5311	24.6459	8.41637	0.341491	-1.55008	0.0371059	0.174979
B3GALT6	347.959	437.51	258.409	0.590637	-0.759657	0.000556553	0.00673879
B3GALTL	232.468	279.293	185.643	0.664688	-0.589251	0.0146503	0.0888031
B3GAT1	1342.52	1659.41	1025.63	0.618069	-0.69416	0.000522397	0.0064204
B3GAT2	54.2483	55.0008	53.4958	0.972636	-0.0400276	0.887953	1
B3GAT3	863.448	869.194	857.701	0.986777	-0.0192035	0.845215	1
B3GNT1	620.324	939.587	301.06	0.320417	-1.64198	3.33e-10	1.97e-08
B3GNT2	69.2929	58.6744	79.9115	1.36195	0.445674	0.177715	0.499798
B3GNT3	0.155527	0.311053	0	0	#NAME?	0.999934	1
B3GNT4	3.37373	3.09842	3.64904	1.17771	0.235985	0.991539	1
B3GNT5	290.549	294.414	286.684	0.973743	-0.038387	0.855623	1
B3GNT6	0	0	0	NA	NA	NA	NA
B3GNT7	2.09205	2.77365	1.41045	0.508519	-0.975627	0.638575	0.968703
B3GNT8	0.458558	0.622107	0.295009	0.47421	-1.0764	1	1
B3GNT9	204.852	180.319	229.385	1.27211	0.347221	0.135199	0.420123
B3GNTL1	24.5655	24.0165	25.1146	1.04572	0.0644978	0.910132	1
B4GALNT1	3495.99	4609.5	2382.49	0.516866	-0.952137	0.000186668	0.00271458
B4GALNT2	0.351902	0	0.703804	Inf	Inf	0.749327	1
B4GALNT3	761.795	790.281	733.309	0.92791	-0.107943	0.801926	1
B4GALNT4	816.469	878.521	754.416	0.858734	-0.219717	0.308202	0.685387
B4GALT1	165.991	146.459	185.523	1.26672	0.341094	0.294554	0.670944
B4GALT2	910.129	1033.45	786.811	0.761346	-0.393375	0.0493298	0.211832
B4GALT3	781.206	649.77	912.642	1.40456	0.490121	0.0181584	0.10399
B4GALT4	402.118	347.642	456.595	1.31341	0.393316	0.070932	0.273801
B4GALT5	2269.93	2288.95	2250.91	0.983384	-0.0241735	0.979821	1
B4GALT6	294.402	308.6	280.204	0.907987	-0.139257	0.551093	0.917303
B4GALT7	265.358	257.508	273.209	1.06097	0.0853894	0.769057	1
B7H6	125.976	161.647	90.3053	0.558655	-0.839969	0.118079	0.387571
B9D1	177.207	144.508	209.907	1.45257	0.538607	0.0225363	0.121368
B9D2	77.3225	75.0167	79.6283	1.06147	0.0860693	0.836709	1
BAALC	3218.07	3523.43	2912.71	0.82667	-0.274617	0.151253	0.453922
BAAT	10.181	11.3604	9.00153	0.792361	-0.33577	0.592297	0.936581
BABAM1	1083.42	1077.34	1089.49	1.01128	0.0161764	0.923607	1
BACE1	1712.37	2079.68	1345.05	0.646759	-0.628699	0.00110343	0.011921
BACE1-AS	64.8626	73.3212	56.4041	0.769274	-0.378431	0.231247	0.584467
BACE2	725.135	776.654	673.617	0.867333	-0.205342	0.329472	0.709761
BACH1	850.036	662.632	1037.44	1.56563	0.646748	0.00181049	0.0176867
BACH2	739.163	500.222	978.105	1.95534	0.967422	0.00596946	0.0449612
BAD	283.929	282.801	285.058	1.00798	0.0114718	0.989878	1
BAG1	576.492	574.146	578.838	1.00817	0.0117432	1	1
BAG2	182.423	156.172	208.674	1.33618	0.418113	0.0932819	0.329522
BAG3	309.246	214.349	404.144	1.88545	0.914906	0.00358237	0.0300879
BAG4	276.348	284.892	267.803	0.940017	-0.0892408	0.750351	1
BAG5	1504.6	1472.19	1537	1.04402	0.06215	0.734355	1
BAG6_loc6	3623.96	3540.61	3707.32	1.04708	0.0663765	0.758462	1
BAGE	2.57083	2.84049	2.30117	0.810129	-0.303776	0.901424	1
BAGE2	44.1207	35.5348	52.7067	1.48324	0.568752	0.145929	0.4431
BAGE3	44.1207	35.5348	52.7067	1.48324	0.568752	0.145929	0.4431
BAGE4	42.6193	34.2375	51.0012	1.48963	0.574955	0.145903	0.4431
BAGE5	42.6193	34.2375	51.0012	1.48963	0.574955	0.145903	0.4431
BAHCC1	493.269	748.837	237.701	0.317426	-1.65551	4.46e-14	4.94e-12
BAHD1	598.577	668.198	528.957	0.791617	-0.337125	0.100422	0.347918
BAI1	447.574	502.466	392.681	0.781508	-0.355668	0.587187	0.932638
BAI2	611.143	717.688	504.598	0.703088	-0.508222	0.032426	0.158951
BAI3	548.224	580.838	515.61	0.887699	-0.171857	0.776278	1
BAIAP2	866.171	699.039	1033.3	1.47818	0.563819	0.0139521	0.0855342
BAIAP2L1	7.70579	7.63359	7.77799	1.01892	0.0270351	0.987155	1
BAIAP2L2	5.82161	6.22413	5.4191	0.870659	-0.199821	0.94031	1
BAIAP3	164.41	167.568	161.252	0.962311	-0.055425	0.866322	1
BAK1	246.603	197.839	295.366	1.49297	0.578182	0.0159311	0.0944107
BAMBI	570.311	779.059	361.562	0.464101	-1.10749	2.59e-07	8.55e-06
BANF1	2224.8	2514.77	1934.84	0.769394	-0.378206	0.0399395	0.183615
BANF2	0.194208	0.388417	0	0	#NAME?	0.999933	1
BANK1	0.147505	0	0.295009	Inf	Inf	1	1
BANP	156.403	134.031	178.774	1.33382	0.415567	0.261271	0.626966
BAP1	1987.49	1988.23	1986.76	0.999257	-0.00107251	0.957478	1
BARD1	253.64	290.848	216.432	0.74414	-0.426354	0.067237	0.264191
BARHL1	0.177373	0	0.354746	Inf	Inf	1	1
BARHL2	0	0	0	NA	NA	NA	NA
BARX1	0.487004	0.622107	0.351902	0.565662	-0.821988	1	1
BARX2	0.304995	0.609991	0	0	#NAME?	0.769248	1
BASP1	1321.06	1378.18	1263.93	0.9171	-0.124849	0.50725	0.883847
BASP1P1	0	0	0	NA	NA	NA	NA
BATF	0	0	0	NA	NA	NA	NA
BATF2	1.30503	1.6084	1.00166	0.622767	-0.683235	0.85864	1
BATF3	140.472	155.119	125.825	0.811149	-0.301962	0.507629	0.884197
BAX	1141.28	1171.94	1110.61	0.947662	-0.0775555	0.647227	0.972935
BAZ1A	3084.84	3483.48	2686.19	0.771122	-0.374968	0.0560861	0.232021
BAZ1B	6354	6968.04	5739.96	0.823756	-0.279711	0.14477	0.440877
BAZ2A	1546.05	1476.86	1615.24	1.0937	0.129217	0.499035	0.877127
BAZ2B	678.24	748.853	607.626	0.811409	-0.301499	0.138606	0.426946
BBC3	69.5014	56.3578	82.6451	1.46644	0.552314	0.129604	0.411039
BBIP1	376.393	376.09	376.696	1.00161	0.00232336	0.983612	1
BBOX1	162.382	203.733	121.031	0.594067	-0.751303	0.511826	0.888248
BBS1	329.907	292.002	367.813	1.25962	0.332994	0.173036	0.492096
BBS10	261.198	260.347	262.049	1.00654	0.00940348	0.972837	1
BBS12	70.3829	74.0417	66.7242	0.901171	-0.150128	0.64716	0.972935
BBS2	1103.71	1183.86	1023.55	0.864584	-0.209922	0.593377	0.937609
BBS4	199.823	192.284	207.362	1.07841	0.10891	0.697149	1
BBS5	114.867	103.376	126.358	1.22231	0.289611	0.264114	0.63088
BBS7	415.298	267.626	562.969	2.10357	1.07284	7.22e-07	2.08e-05
BBS9	284.349	269.435	299.264	1.11071	0.151478	0.70081	1
BBX	2051.04	1751.25	2350.82	1.34237	0.424779	0.0334207	0.162125
BCAM	129.834	146.026	113.643	0.778239	-0.361715	0.152932	0.456793
BCAN	7509.03	8499.95	6518.11	0.76684	-0.383002	0.247614	0.606595
BCAP29	441.88	456.807	426.954	0.934649	-0.0975039	0.664187	0.981609
BCAP31	1271.22	1402.23	1140.21	0.81314	-0.298424	0.184437	0.511606
BCAR1	777.112	806.085	748.139	0.928115	-0.107624	0.695952	1
BCAR3	80.1772	72.1305	88.2238	1.22311	0.290559	0.381555	0.770501
BCAR4	0	0	0	NA	NA	NA	NA
BCAS1	832.675	1074.23	591.125	0.55028	-0.861761	0.0122251	0.0777321
BCAS2	637.291	463.351	811.231	1.75079	0.808007	0.000124681	0.0019367
BCAS3	200.376	184.064	216.689	1.17725	0.235415	0.565086	0.92228
BCAS4	87.1589	50.8008	123.517	2.4314	1.28179	0.000706873	0.00823341
BCAT1	7536.7	6639.79	8433.61	1.27016	0.345012	0.058699	0.239565
BCAT2	293.335	312.31	274.36	0.878486	-0.186908	0.343857	0.726571
BCCIP	1751.8	1748.56	1755.03	1.0037	0.00532576	0.992892	1
BCDIN3D	156.07	171.31	140.831	0.822084	-0.282642	0.214774	0.559942
BCHE	931.737	1279.94	583.536	0.455909	-1.13318	0.0499976	0.213996
BCKDHA	480.24	467.256	493.224	1.05558	0.0780306	0.76655	1
BCKDHB	301.947	309.775	294.119	0.94946	-0.0748205	0.888139	1
BCKDK	766.867	724.963	808.771	1.1156	0.157823	0.454135	0.838933
BCL10	344.398	210.317	478.478	2.27503	1.18589	2.17e-07	7.31e-06
BCL11A	145.76	213.346	78.1748	0.366422	-1.44842	4.66e-08	1.83e-06
BCL11B	45.8882	69.2571	22.5192	0.325154	-1.62081	0.118814	0.388964
BCL2	224.324	249.289	199.359	0.79971	-0.322451	0.209514	0.551541
BCL2A1	2.9536	1.6084	4.29879	2.67272	1.41831	0.354592	0.74001
BCL2L1	1176.38	1314.54	1038.21	0.789792	-0.340456	0.0662518	0.261789
BCL2L10	0.149469	0.298937	0	0	#NAME?	0.999934	1
BCL2L11	260.887	298.486	223.289	0.748071	-0.418752	0.118806	0.388964
BCL2L12	195.975	200.678	191.273	0.953136	-0.0692464	0.753004	1
BCL2L13	1542.52	1302.21	1782.83	1.36907	0.4532	0.023464	0.124956
BCL2L14	2.83291	2.60681	3.05902	1.17347	0.230787	0.99219	1
BCL2L15	2.73663	3.1152	2.35806	0.756953	-0.401724	0.802455	1
BCL2L2	836.098	654.506	1017.69	1.5549	0.636819	0.00140058	0.01442
BCL2L2-PABPN1	2002.1	1954.49	2049.72	1.04872	0.0686353	0.726249	1
BCL3	175.557	132.001	219.112	1.65993	0.731121	0.0490814	0.211181
BCL6	1826.08	1152.97	2499.2	2.16761	1.11611	1.16e-08	5.16e-07
BCL6B	0.686224	0.311053	1.06139	3.41226	1.77073	0.800127	1
BCL7A	760.186	1135.07	385.307	0.339457	-1.5587	0.000236199	0.00330729
BCL7B	862.514	735.923	989.104	1.34403	0.426566	0.0553849	0.2301
BCL7C	216.873	227.195	206.551	0.909135	-0.137433	0.634872	0.966789
BCL9	942.022	1113.96	770.08	0.691297	-0.532623	0.00827863	0.0576914
BCL9L	780.922	890.73	671.115	0.753444	-0.408429	0.0386718	0.179896
BCLAF1	4801.96	4198.37	5405.55	1.28754	0.364612	0.0517877	0.219454
BCMO1	3.61171	3.2168	4.00663	1.24553	0.316765	0.899064	1
BCO2	12.7171	11.7714	13.6628	1.16067	0.21496	0.742379	1
BCOR	1125.46	1277.28	973.649	0.762284	-0.3916	0.0428738	0.192324
BCORL1	308.625	371.198	246.051	0.662857	-0.593231	0.103658	0.355372
BCORP1	1.43678	1.16525	1.70831	1.46604	0.551926	0.843641	1
BCR	894.887	1019.09	770.686	0.756251	-0.403064	0.0426081	0.191482
BCRP2	33.5075	49.743	17.272	0.347224	-1.52606	0.000356734	0.00468076
BCRP3	40.8323	49.6372	32.0274	0.645231	-0.632113	0.087729	0.317415
BCS1L	361.889	348.234	375.543	1.07842	0.108922	0.658973	0.979515
BCYRN1	0.175951	0	0.351902	Inf	Inf	1	1
BDAG1	2.54897	1.91945	3.17849	1.65594	0.727649	0.771279	1
BDH1	174.507	201.667	147.347	0.730644	-0.45276	0.0790312	0.294646
BDH2	203.073	238.741	167.405	0.701202	-0.512097	0.0643829	0.255847
BDKRB1	0.323456	0	0.646911	Inf	Inf	0.759767	1
BDKRB2	12.1511	8.74146	15.5608	1.78012	0.831973	0.224946	0.575141
BDNF	144.905	78.0203	211.79	2.71456	1.44072	1.5e-07	5.26e-06
BDNF-AS1	61.8402	59.1228	64.5575	1.09192	0.126871	0.683556	0.995323
BDP1	1268.43	1101.79	1435.07	1.30248	0.381266	0.0434815	0.194294
BEAN1	0.826045	1.29734	0.354746	0.27344	-1.8707	0.64789	0.973374
BECN1	1252	1170.27	1333.73	1.13967	0.188622	0.36592	0.752847
BEGAIN	8.75821	9.74411	7.7723	0.79764	-0.32619	0.772027	1
BEND2	0	0	0	NA	NA	NA	NA
BEND3	181.128	262.345	99.9113	0.380839	-1.39275	3.92e-08	1.58e-06
BEND4	0	0	0	NA	NA	NA	NA
BEND5	139.069	125.161	152.976	1.22223	0.28952	0.305744	0.682166
BEND6	83.3022	89.2278	77.3766	0.867181	-0.205595	0.527142	0.899901
BEND7	81.024	95.1173	66.9306	0.703665	-0.50704	0.0863158	0.313749
BEST1	168.138	113.555	222.72	1.96134	0.971839	0.08887	0.320304
BEST2	1.30085	1.54315	1.05855	0.685967	-0.543789	0.858835	1
BEST3	9.10595	11.4299	6.78202	0.593359	-0.753023	0.372096	0.759637
BEST4	2.0103	2.07418	1.94642	0.938407	-0.091715	1	1
BET1	319.82	195.284	444.356	2.27543	1.18614	6.96e-08	2.65e-06
BET1L	1129.01	693.898	1564.11	2.2541	1.17255	7.38e-09	3.37e-07
BET3L	0	0	0	NA	NA	NA	NA
BEX1	588.369	580.423	596.316	1.02738	0.0389714	0.833337	1
BEX2	89.8845	67.9581	111.811	1.64529	0.718344	0.0123691	0.0784193
BEX4	203.716	169.831	237.602	1.39905	0.484447	0.039642	0.182805
BEX5	1.64569	1.28523	2.00616	1.56094	0.642411	0.86133	1
BFAR	1185.68	1350.25	1021.11	0.756241	-0.403082	0.038158	0.178224
BFSP1	7.91588	9.58939	6.24237	0.650967	-0.619344	0.533714	0.905365
BFSP2	0.175951	0	0.351902	Inf	Inf	1	1
BGLAP	10.6576	9.75825	11.557	1.18434	0.244078	0.82821	1
BGN	76.3674	73.3968	79.3381	1.08095	0.112297	0.663802	0.981557
BHLHA15	4.20042	0.388417	8.01243	20.6284	4.36656	0.00273424	0.0244759
BHLHA9	0	0	0	NA	NA	NA	NA
BHLHB9	107.971	135.02	80.9234	0.599346	-0.738539	0.00652287	0.0481249
BHLHE22	0.873832	0.388417	1.35925	3.49946	1.80713	0.634113	0.966567
BHLHE23	0	0	0	NA	NA	NA	NA
BHLHE40	1050.26	659.799	1440.72	2.18358	1.12669	0.00904309	0.0617242
BHLHE41	231.675	166.483	296.867	1.78316	0.83444	0.0234425	0.124944
BHMT	0.349735	0.69947	0	0	#NAME?	0.752162	1
BHMT2	0	0	0	NA	NA	NA	NA
BICC1	33.207	40.2457	26.1683	0.650212	-0.621019	0.148959	0.449653
BICD1	879.746	757.58	1001.91	1.32251	0.403283	0.0527424	0.222107
BICD2	596.944	644.568	549.319	0.852229	-0.230688	0.27154	0.640682
BID	797.715	963.012	632.417	0.656708	-0.606677	0.0030319	0.0265332
BIK	0.721316	1.08789	0.354746	0.326087	-1.61667	0.801093	1
BIN1	359.438	324.328	394.547	1.21651	0.282744	0.181857	0.507321
BIN2	0	0	0	NA	NA	NA	NA
BIN3	391.072	300.289	481.855	1.60463	0.682245	0.00179821	0.0176076
BIRC2	3638.97	1523.12	5754.82	3.7783	1.91774	1.39e-21	3.72e-19
BIRC3	560.557	121.327	999.787	8.2404	3.04271	2.17e-05	0.000424775
BIRC5	1705.48	2224.89	1186.07	0.533091	-0.907547	1.36e-05	0.000280934
BIRC6	1416.06	1462.89	1369.24	0.935979	-0.0954522	0.614164	0.953393
BIRC7	0.547532	0.388417	0.706648	1.8193	0.863387	0.997984	1
BIRC8	0	0	0	NA	NA	NA	NA
BIVM	402.348	456.519	348.178	0.76268	-0.390849	0.209516	0.551541
BIVM-ERCC5	1246.37	1190.44	1302.3	1.09397	0.129574	0.411429	0.798143
BK250D10.8	26.1619	28.3665	23.9573	0.844564	-0.243722	0.702808	1
BLCAP	657.262	664.832	649.693	0.977229	-0.0332314	0.864022	1
BLID	4.47233	3.12732	5.81734	1.86017	0.895435	0.58022	0.928335
BLK	0	0	0	NA	NA	NA	NA
BLM	394.689	454.514	334.864	0.736751	-0.440751	0.0416063	0.188493
BLMH	1146.36	1246.65	1046.06	0.839096	-0.253092	0.2155	0.561163
BLNK	0	0	0	NA	NA	NA	NA
BLOC1S1	211.976	244.139	179.814	0.736523	-0.441197	0.062232	0.249935
BLOC1S1-RDH5	136.01	163.892	108.127	0.659745	-0.600019	0.0261878	0.135308
BLOC1S2	677.488	590.787	764.19	1.29351	0.371293	0.072851	0.279324
BLOC1S3	338.339	213.178	463.5	2.17424	1.12051	4.67e-07	1.43e-05
BLVRA	862.816	836.903	888.729	1.06193	0.0866825	0.605833	0.947003
BLVRB	18.7121	20.2612	17.1631	0.847088	-0.239416	0.71697	1
BLZF1	364.116	225.002	503.229	2.23655	1.16128	1.88e-07	6.4e-06
BMF	52.3065	87.5458	17.0672	0.194951	-2.35881	4.05e-08	1.63e-06
BMI1	1853.45	1980.23	1726.67	0.871955	-0.197674	0.291181	0.667137
BMP1	574.712	626.488	522.936	0.834709	-0.260654	0.208985	0.550825
BMP10	0	0	0	NA	NA	NA	NA
BMP15	0	0	0	NA	NA	NA	NA
BMP2	86.3381	81.5342	91.1419	1.11784	0.16071	0.704008	1
BMP2K	452.146	379.745	524.546	1.38131	0.466037	0.0326845	0.15958
BMP3	0.147505	0	0.295009	Inf	Inf	1	1
BMP4	32.0532	35.5894	28.517	0.801276	-0.319628	0.468442	0.849362
BMP5	48.4001	13.9456	82.8545	5.94127	2.57077	0.0334417	0.162148
BMP6	360.654	360.659	360.649	0.999973	-3.82e-05	0.932062	1
BMP7	1965.35	2296.61	1634.09	0.711524	-0.491016	0.0121887	0.0775731
BMP8A	90.8336	105.112	76.555	0.728318	-0.45736	0.139783	0.429655
BMP8B	249.878	350.933	148.824	0.424081	-1.23759	0.00386634	0.0318855
BMPER	214.995	280.674	149.316	0.531992	-0.910523	0.0032319	0.0277386
BMPR1A	1006.3	1063.31	949.277	0.892753	-0.163667	0.451861	0.837064
BMPR1B	58.1568	71.899	44.4146	0.617736	-0.694937	0.0472416	0.205708
BMPR2	1058.96	1124.58	993.339	0.883295	-0.179032	0.363289	0.750788
BMS1	2447.92	2165.98	2729.86	1.26033	0.333804	0.0922013	0.326958
BMS1P1_loc1	174.927	105.56	244.295	2.31428	1.21057	1.15e-06	3.17e-05
BMS1P1_loc2	170.836	95.8275	245.845	2.5655	1.35924	6.88e-08	2.62e-06
BMS1P4	161.25	85.8616	236.639	2.75605	1.4626	1.34e-08	5.87e-07
BMS1P5_loc1	174.778	105.261	244.295	2.32086	1.21466	1.06e-06	2.95e-05
BMS1P5_loc2	170.836	95.8275	245.845	2.5655	1.35924	6.88e-08	2.62e-06
BMX	2.26812	0.597875	3.93836	6.58727	2.71968	0.16909	0.48482
BNC1	1.00467	1.01052	0.998813	0.988412	-0.0168155	1	1
BNC2	100.488	139.027	61.9483	0.445584	-1.16623	0.0159942	0.0946378
BNIP1	294.042	182.678	405.406	2.21924	1.15006	4.54e-07	1.4e-05
BNIP2	457.146	370.238	544.054	1.46947	0.555297	0.00896239	0.0612373
BNIP3	696.647	596.351	796.942	1.33637	0.418315	0.0385468	0.179659
BNIP3L	902.794	849.543	956.046	1.12537	0.170393	0.324681	0.704375
BNIPL	4.4795	6.8931	2.0659	0.299705	-1.73839	0.143101	0.436987
BOC	207.667	287.579	127.756	0.444247	-1.17056	1.09e-06	3.01e-05
BOD1	1102.17	1030.2	1174.14	1.13973	0.188686	0.332051	0.71279
BOD1L	1660.34	1566.67	1754.01	1.11958	0.16296	0.404277	0.791226
BOD1P	44.3398	40.4083	48.2713	1.19459	0.256513	0.474384	0.854869
BOK	1.89483	1.37471	2.41495	1.7567	0.81287	0.737433	1
BOK-AS1	0.501371	0.298937	0.703804	2.35435	1.23533	0.997888	1
BOLA1	51.1657	52.4245	49.9069	0.951975	-0.0710038	0.862971	1
BOLA2_loc1	357.406	379.089	335.722	0.885601	-0.175271	0.545526	0.915578
BOLA2_loc2	360.173	368.715	351.632	0.953667	-0.0684418	0.687346	0.997008
BOLA2B_loc1	357.126	378.766	335.487	0.885736	-0.175052	0.541946	0.912459
BOLA2B_loc2	360.48	369.624	351.337	0.950524	-0.0732047	0.672732	0.988039
BOLA3	151.878	160.988	142.767	0.886817	-0.173291	0.457179	0.840964
BOLA3-AS1	54.2288	49.6804	58.7772	1.18311	0.242579	0.455581	0.839695
BOLL	0.537885	1.07577	0	0	#NAME?	0.54902	0.915952
BOP1	1001.66	1068.59	934.726	0.874727	-0.193094	0.29392	0.669922
BORA	439.173	418.241	460.105	1.1001	0.137631	0.518798	0.891923
BPESC1	0	0	0	NA	NA	NA	NA
BPGM	1382.6	892.393	1872.82	2.09864	1.06946	6.54e-08	2.51e-06
BPHL	226.041	246.3	205.781	0.835488	-0.259309	0.284711	0.658004
BPI	0	0	0	NA	NA	NA	NA
BPIFA1	0	0	0	NA	NA	NA	NA
BPIFA2	0	0	0	NA	NA	NA	NA
BPIFA3	0	0	0	NA	NA	NA	NA
BPIFA4P	0	0	0	NA	NA	NA	NA
BPIFB1	0	0	0	NA	NA	NA	NA
BPIFB2	1.12051	2.24102	0	0	#NAME?	0.290768	0.666425
BPIFB3	0	0	0	NA	NA	NA	NA
BPIFB4	3.41349	3.63996	3.18703	0.875566	-0.191712	1	1
BPIFB6	0.194208	0.388417	0	0	#NAME?	0.999933	1
BPIFC	0.194208	0.388417	0	0	#NAME?	0.999933	1
BPNT1	488.014	506.941	469.088	0.925331	-0.111959	0.598757	0.942502
BPTF	2210.26	2679.03	1741.49	0.650045	-0.621389	0.00145246	0.0148759
BPY2_loc1	0	0	0	NA	NA	NA	NA
BPY2_loc2	0	0	0	NA	NA	NA	NA
BPY2_loc3	0	0	0	NA	NA	NA	NA
BPY2B_loc1	0	0	0	NA	NA	NA	NA
BPY2B_loc2	0	0	0	NA	NA	NA	NA
BPY2B_loc3	0	0	0	NA	NA	NA	NA
BPY2C_loc1	0	0	0	NA	NA	NA	NA
BPY2C_loc2	0	0	0	NA	NA	NA	NA
BPY2C_loc3	0	0	0	NA	NA	NA	NA
BRAF	356.066	243.661	468.471	1.92264	0.943088	1.95e-05	0.000385582
BRAP	961.397	783.343	1139.45	1.4546	0.540624	0.00740684	0.0528948
BRAT1	490.054	595.239	384.868	0.646578	-0.629104	0.00261584	0.0236306
BRCA1	1346.66	1528.01	1165.31	0.762633	-0.39094	0.0466127	0.204021
BRCA2	600.001	654.379	545.622	0.833802	-0.262224	0.201577	0.540342
BRCC3	339.161	412.794	265.528	0.643245	-0.63656	0.00416086	0.0337745
BRD1	854.009	803.791	904.228	1.12495	0.169866	0.420492	0.807021
BRD2_loc2	4771.25	3217.6	6324.89	1.96572	0.975055	5.06e-07	1.53e-05
BRD3	838.793	1096.54	581.047	0.529892	-0.916231	9.22e-06	0.000200915
BRD4	2466.71	2112.29	2821.14	1.33558	0.417471	0.0426929	0.191731
BRD7	978.926	1098.25	859.6	0.782698	-0.353473	0.0936893	0.330203
BRD7P3	12.6748	14.2782	11.0714	0.775407	-0.366974	0.602945	0.945562
BRD8	1186.84	1422.53	951.151	0.668633	-0.580715	0.00383238	0.0316988
BRD9	852.938	869.269	836.606	0.962425	-0.0552544	0.766439	1
BRDT	0	0	0	NA	NA	NA	NA
BRE	422.588	394.132	451.044	1.1444	0.194589	0.326017	0.705712
BREA2	3.78311	4.38205	3.18418	0.726643	-0.460682	0.732329	1
BRF1	384.16	436.679	331.641	0.759463	-0.396949	0.0602327	0.243759
BRF2	245.543	184.201	306.885	1.66603	0.736417	0.00184916	0.0179985
BRI3	521.339	532.161	510.517	0.959327	-0.0599053	0.715632	1
BRI3BP	142.114	184.788	99.4399	0.538129	-0.893976	0.000604179	0.0072306
BRIP1	531.175	647.286	415.065	0.641239	-0.641067	0.00226184	0.0210037
BRIX1	999.161	929.118	1069.2	1.15077	0.202604	0.321881	0.702159
BRK1	2052.39	2234.93	1869.85	0.836649	-0.257306	0.168843	0.484388
BRMS1	997.176	977.406	1016.95	1.04045	0.0572133	0.873233	1
BRMS1L	401.332	441.408	361.255	0.818414	-0.289097	0.227686	0.579276
BROX	412.919	407.614	418.225	1.02603	0.0370773	0.8737	1
BRP44	450.299	425.122	475.475	1.11844	0.161492	0.633732	0.966322
BRP44L	642.29	589.277	695.304	1.17993	0.238698	0.243536	0.601381
BRPF1	794.01	677.554	910.466	1.34375	0.42627	0.0423001	0.190754
BRPF3	1415.29	867.661	1962.92	2.26231	1.17779	4.73e-09	2.26e-07
BRS3	0	0	0	NA	NA	NA	NA
BRSK1	775.072	483.293	1066.85	2.20746	1.14239	1.84e-08	7.9e-07
BRSK2	755.671	756.531	754.811	0.997726	-0.00328423	0.990814	1
BRWD1	676.453	674.536	678.37	1.00568	0.00817756	0.858136	1
BRWD1-IT2	3.08318	2.51733	3.64904	1.44957	0.535625	0.796538	1
BRWD3	935.202	844.532	1025.87	1.21472	0.280625	0.138659	0.426981
BSCL2	718.64	774.868	662.412	0.85487	-0.226223	0.280154	0.651852
BSDC1	770.985	732.59	809.38	1.10482	0.143811	0.49165	0.870204
BSG	10011.1	11411.4	8610.81	0.754577	-0.406261	0.0274398	0.140261
BSN	344.85	329.063	360.636	1.09595	0.132178	0.60801	0.948205
BSN-AS2	2.17109	2.63104	1.71115	0.650371	-0.620666	0.770764	1
BSND	0	0	0	NA	NA	NA	NA
BSPH1	0.175951	0	0.351902	Inf	Inf	1	1
BSPRY	1.84433	2.68417	1.0045	0.374232	-1.418	0.512971	0.888868
BST1	49.4851	51.9297	47.0404	0.905848	-0.142659	0.773517	1
BST2	6.21642	5.70202	6.73081	1.18043	0.239307	0.809137	1
BSX	0	0	0	NA	NA	NA	NA
BTAF1	2570.16	2066.23	3074.1	1.48779	0.573168	0.00214771	0.0201346
BTBD1	1230.02	1169.24	1290.81	1.10397	0.142705	0.472564	0.853322
BTBD10	942.077	783.605	1100.55	1.40447	0.490024	0.0151282	0.090941
BTBD11	0	0	0	NA	NA	NA	NA
BTBD16	22.5074	8.62148	36.3933	4.22124	2.07767	0.0167192	0.0979225
BTBD17	15.8007	21.0813	10.5201	0.499023	-1.00282	0.504776	0.882455
BTBD18	4.08836	4.45941	3.71731	0.833588	-0.262594	0.920042	1
BTBD19	1.81421	2.56419	1.06424	0.415039	-1.26868	0.616041	0.955022
BTBD2	822.238	916.543	727.933	0.794216	-0.332397	0.100134	0.347175
BTBD3	2024.53	2280.18	1768.89	0.775768	-0.366303	0.276553	0.647362
BTBD6	567.063	616.024	518.101	0.841039	-0.249755	0.217857	0.564826
BTBD7	763.358	860.414	666.303	0.774399	-0.368851	0.0853516	0.311285
BTBD8	0.665799	0.622107	0.709492	1.14047	0.189625	1	1
BTBD9	251.927	218.788	285.066	1.30293	0.381764	0.113289	0.376806
BTC	0.532119	0	1.06424	Inf	Inf	0.555722	0.919155
BTD	125.326	159.988	90.6644	0.566694	-0.819359	0.00190703	0.0183883
BTF3	3580.44	3740.55	3420.34	0.914395	-0.129111	0.496394	0.874365
BTF3L4	1311.11	1215	1407.23	1.15821	0.211895	0.26487	0.631557
BTF3P11	1.19424	1.38682	1.00166	0.722267	-0.469396	1	1
BTG1	2061.72	1328.13	2795.3	2.10468	1.0736	1.86e-08	7.94e-07
BTG2	897.013	830.234	963.792	1.16087	0.215204	0.306164	0.68248
BTG3	1216.13	973.832	1458.42	1.49761	0.582663	0.00416879	0.0338109
BTG4	0.331478	0.311053	0.351902	1.13132	0.178012	1	1
BTK	2.67413	3.63996	1.70831	0.46932	-1.09136	0.568452	0.924458
BTLA	1.48315	0.908928	2.05736	2.26351	1.17856	0.718544	1
BTN1A1	0.349735	0.69947	0	0	#NAME?	0.752162	1
BTN2A1	558.67	412.081	705.259	1.71146	0.775226	0.000259212	0.00356585
BTN2A2	325.3	271.232	379.368	1.39868	0.484069	0.0368681	0.174277
BTN2A3P	40.9279	30.6259	51.2299	1.67277	0.742237	0.0405421	0.185467
BTN3A1	145.25	159.41	131.09	0.822342	-0.282189	0.632989	0.966072
BTN3A2	125.723	175.86	75.5858	0.429808	-1.21824	0.146996	0.445441
BTN3A3	56.7124	57.8039	55.621	0.962236	-0.0555375	0.954346	1
BTNL2_loc3	0	0	0	NA	NA	NA	NA
BTNL3	0.155527	0.311053	0	0	#NAME?	0.999934	1
BTNL8	0	0	0	NA	NA	NA	NA
BTNL9	0	0	0	NA	NA	NA	NA
BTRC	1083.64	1158.5	1008.78	0.870768	-0.19964	0.323635	0.703556
BUB1	1402.06	1755.46	1048.65	0.597365	-0.743315	0.000244519	0.00341404
BUB1B	1088.41	1628.27	548.536	0.336882	-1.56968	9.91e-15	1.24e-12
BUB3	2509.61	2762.16	2257.05	0.817132	-0.29136	0.128199	0.407988
BUD13	556.548	577.648	535.448	0.926945	-0.109444	0.584469	0.930962
BUD31	2508.01	2071.54	2944.47	1.42139	0.507306	0.0103997	0.0686554
BVES	710.877	707.226	714.528	1.01032	0.0148193	0.991342	1
BYSL	704.811	707.614	702.008	0.992077	-0.0114755	0.916844	1
BZRAP1	27.0496	32.3143	21.7849	0.674159	-0.56884	0.57045	0.925476
BZW1	3912.3	4449.28	3375.31	0.758621	-0.398549	0.0360515	0.171242
BZW2	4377.38	4649.28	4105.47	0.883033	-0.179461	0.350925	0.735191
C10orf10	69.4278	65.1268	73.7289	1.13208	0.17898	0.686425	0.99669
C10orf103	14.8068	20.5418	9.07181	0.441627	-1.1791	0.0513945	0.218302
C10orf105	2.94729	1.4763	4.41827	2.99279	1.58149	0.262078	0.627959
C10orf107	1.3349	1.6084	1.06139	0.659908	-0.599664	0.85726	1
C10orf108	0.548954	0.388417	0.709492	1.82663	0.869182	0.997987	1
C10orf11	9.31931	7.97514	10.6635	1.33709	0.419097	0.599483	0.942925
C10orf111	8.31481	6.73253	9.8971	1.47004	0.555857	0.53331	0.904915
C10orf113	0.155527	0.311053	0	0	#NAME?	0.999934	1
C10orf114	535.422	593.055	477.788	0.805639	-0.311795	0.270233	0.639176
C10orf116	0.678744	0.298937	1.05855	3.54104	1.82417	0.801053	1
C10orf118	412.53	236.201	588.859	2.49305	1.31791	1.65e-09	8.78e-08
C10orf12	185.226	144.719	225.732	1.55979	0.641352	0.0585589	0.239485
C10orf120	0	0	0	NA	NA	NA	NA
C10orf122	0	0	0	NA	NA	NA	NA
C10orf125	1.94793	1.82997	2.0659	1.12892	0.174946	1	1
C10orf128	0.177373	0	0.354746	Inf	Inf	1	1
C10orf129	0.149469	0.298937	0	0	#NAME?	0.999934	1
C10orf131	4.65349	4.52626	4.78072	1.05622	0.0789086	0.989269	1
C10orf136	0	0	0	NA	NA	NA	NA
C10orf137	721.379	614.316	828.442	1.34856	0.43142	0.0361827	0.171641
C10orf140	177.177	231.903	122.451	0.528029	-0.921312	0.000253004	0.00350505
C10orf2	869.256	1077.45	661.057	0.613536	-0.70478	0.000500015	0.0061763
C10orf25	10.8743	12.0356	9.71303	0.807024	-0.309317	0.657802	0.979035
C10orf26	794.264	893.046	695.482	0.778775	-0.360722	0.0818354	0.302388
C10orf27	0	0	0	NA	NA	NA	NA
C10orf28	403.306	410.345	396.266	0.96569	-0.0503678	0.822374	1
C10orf32	176.966	142.071	211.86	1.49123	0.576499	0.0178253	0.102573
C10orf32-AS3MT	122.062	120.963	123.161	1.01817	0.0259815	0.913469	1
C10orf35	18.6809	15.4888	21.8731	1.41219	0.497939	0.432867	0.817721
C10orf40	0	0	0	NA	NA	NA	NA
C10orf46	927.137	912.381	941.892	1.03235	0.0459256	0.805885	1
C10orf47	1.92579	2.55207	1.29951	0.509198	-0.973701	0.746964	1
C10orf53	0	0	0	NA	NA	NA	NA
C10orf54	16.8816	7.8067	25.9566	3.32491	1.73331	0.0703557	0.272189
C10orf55	135.473	103.656	167.291	1.61391	0.690556	0.0133648	0.0829302
C10orf58	2163.92	2353.11	1974.72	0.839198	-0.252916	0.201361	0.53991
C10orf62	0.793422	1.2321	0.354746	0.287921	-1.79626	0.653672	0.977169
C10orf67	11.0384	13.113	8.96371	0.683575	-0.548828	0.408956	0.795392
C10orf68	2.43427	3.57471	1.29382	0.361937	-1.46619	0.458895	0.842511
C10orf71	0.194208	0.388417	0	0	#NAME?	0.999933	1
C10orf76	684.472	631.671	737.274	1.16718	0.223028	0.277642	0.648547
C10orf81	185.798	228.381	143.214	0.627084	-0.67327	0.205271	0.544596
C10orf82	0.703059	0.69947	0.706648	1.01026	0.0147298	1	1
C10orf88	327.337	228.969	425.705	1.85923	0.894703	6.86e-05	0.00115463
C10orf90	63.6749	57.628	69.7218	1.20986	0.274839	0.465972	0.848335
C10orf91	0	0	0	NA	NA	NA	NA
C10orf95	3.76073	4.39416	3.12729	0.711692	-0.490675	0.732911	1
C10orf96	0	0	0	NA	NA	NA	NA
C10orf99	0.832848	0.609991	1.05571	1.73069	0.791349	0.996546	1
C11orf1	128.464	152.294	104.634	0.687051	-0.54151	0.242815	0.600695
C11orf10	571.972	595.557	548.386	0.920796	-0.119047	0.529597	0.902072
C11orf16	1.88214	1.16525	2.59902	2.23044	1.15733	0.500531	0.87873
C11orf2	819.713	817.342	822.084	1.0058	0.00834554	0.995372	1
C11orf20	0.525686	0.69947	0.351902	0.503098	-0.991088	1	1
C11orf21	0.149469	0.298937	0	0	#NAME?	0.999934	1
C11orf24	902.082	821.333	982.83	1.19663	0.258974	0.228448	0.580612
C11orf30	935.861	983.514	888.208	0.903097	-0.147047	0.515962	0.89056
C11orf31	779.746	814.415	745.077	0.914861	-0.128376	0.539725	0.91039
C11orf34	1.55095	1.68576	1.41614	0.84006	-0.251436	1	1
C11orf35	4.44114	4.16047	4.72181	1.13492	0.182593	0.904523	1
C11orf36	0	0	0	NA	NA	NA	NA
C11orf40	0	0	0	NA	NA	NA	NA
C11orf41	1786.03	2015.56	1556.49	0.772234	-0.37289	0.0993125	0.345059
C11orf42	3.61305	5.10415	2.12196	0.415732	-1.26627	0.593503	0.937733
C11orf45	8.86196	5.94783	11.7761	1.9799	0.985425	0.183819	0.510758
C11orf46	392.469	312.002	472.936	1.51581	0.600088	0.00554757	0.0424139
C11orf48	1774.67	1951.31	1598.03	0.818953	-0.288148	0.123319	0.398331
C11orf49	831.127	803.173	859.08	1.06961	0.0970817	0.624032	0.959787
C11orf51	339.089	353.841	324.336	0.916616	-0.125611	0.517469	0.891169
C11orf52	11.6262	16.2387	7.01362	0.431907	-1.21121	0.0861104	0.313118
C11orf53	0	0	0	NA	NA	NA	NA
C11orf54	374.02	401.286	346.754	0.864108	-0.210717	0.543049	0.913666
C11orf57	1278.69	1294.31	1263.07	0.975868	-0.0352415	0.875201	1
C11orf58	2551.64	2477.97	2625.31	1.05946	0.0833291	0.684373	0.995754
C11orf61	191.711	194.057	189.365	0.975823	-0.0353092	0.872067	1
C11orf63	0.962773	0.921044	1.0045	1.09061	0.125138	1	1
C11orf65	4.32914	3.17578	5.48251	1.72635	0.787725	0.582333	0.930053
C11orf67	122.589	143.964	101.214	0.703056	-0.508289	0.0858066	0.312536
C11orf68	680.79	589.129	772.451	1.31117	0.390859	0.21871	0.565916
C11orf70	14.2002	11.8351	16.5653	1.39968	0.485098	0.366442	0.753604
C11orf71	46.7269	39.4326	54.0212	1.36996	0.454139	0.218809	0.566095
C11orf73	482.721	477.576	487.867	1.02155	0.0307571	0.975085	1
C11orf74	207.189	223.434	190.944	0.854588	-0.226699	0.364872	0.752192
C11orf75	31.8039	20.3018	43.3061	2.13311	1.09296	0.0153413	0.0919962
C11orf80	134.898	137.852	131.944	0.957145	-0.0631904	0.754917	1
C11orf82	587.112	693.415	480.808	0.69339	-0.52826	0.0126352	0.079498
C11orf83	380.056	423.648	336.463	0.794203	-0.33242	0.116731	0.384263
C11orf84	514.576	532.908	496.245	0.931203	-0.102832	0.620708	0.958443
C11orf85	0.155527	0.311053	0	0	#NAME?	0.999934	1
C11orf86	0.493146	0.986291	0	0	#NAME?	0.564733	0.92228
C11orf87	5.10301	4.73571	5.4703	1.15512	0.208038	0.913108	1
C11orf88	0.147505	0	0.295009	Inf	Inf	1	1
C11orf9	350.117	487.717	212.517	0.435738	-1.19847	0.011374	0.0736098
C11orf91	19.4772	23.1867	15.7677	0.680031	-0.556327	0.578372	0.927886
C11orf92	5.88043	8.39831	3.36256	0.400386	-1.32054	0.210943	0.553342
C11orf93	8.95785	8.59725	9.31846	1.08389	0.116216	0.927055	1
C11orf94	0.981572	1.6084	0.354746	0.220559	-2.18077	0.516896	0.891129
C11orf95	660.31	823.196	497.423	0.604258	-0.726764	0.0237778	0.126182
C11orf96	396.515	130.047	662.984	5.09804	2.34994	1.02e-10	6.66e-09
C12orf10	775.493	681.874	869.111	1.27459	0.350034	0.102737	0.353426
C12orf12	0	0	0	NA	NA	NA	NA
C12orf23	1149.61	626.255	1672.96	2.67137	1.41758	1.15e-12	1.07e-10
C12orf24	485.266	457.031	513.501	1.12356	0.168077	0.443792	0.828896
C12orf26	51.5567	45.8841	57.2293	1.24726	0.31876	0.326211	0.705973
C12orf29	595.483	540.072	650.893	1.2052	0.269268	0.184969	0.512573
C12orf32	875.072	1013.44	736.699	0.726926	-0.46012	0.0233789	0.124834
C12orf33	1.3607	0.609991	2.11141	3.46138	1.79135	0.662942	0.981248
C12orf34	389.673	484.781	294.566	0.607627	-0.718741	0.00112955	0.0120209
C12orf35	607.144	742.277	472.012	0.635898	-0.653132	0.00603789	0.0453664
C12orf36	0.622393	0.597875	0.646911	1.08202	0.113725	1	1
C12orf37	0	0	0	NA	NA	NA	NA
C12orf39	0.981775	0.609991	1.35356	2.21898	1.1499	0.830926	1
C12orf4	1047.41	708.172	1386.66	1.95808	0.969438	1.82e-06	4.8e-05
C12orf40	0	0	0	NA	NA	NA	NA
C12orf42	0.32542	0.298937	0.351902	1.17718	0.23533	1	1
C12orf43	378.052	391.513	364.591	0.931235	-0.102783	0.544097	0.914446
C12orf44	971.498	665.898	1277.1	1.91786	0.939496	5.23e-06	0.000121993
C12orf45	179.909	160.139	199.679	1.24691	0.318356	0.21591	0.561786
C12orf47	271.095	220.793	321.397	1.45565	0.541664	0.0147613	0.089305
C12orf49	776.172	912.615	639.729	0.700985	-0.512545	0.0125613	0.0792273
C12orf5	864.168	722.115	1006.22	1.39344	0.478647	0.0196207	0.109987
C12orf50	0.3329	0.311053	0.354746	1.14047	0.189625	1	1
C12orf51	1415.14	1387.54	1442.73	1.03977	0.0562707	0.797724	1
C12orf52	358.345	377.709	338.981	0.897466	-0.15607	0.429046	0.813934
C12orf53	396.315	445.031	347.599	0.781066	-0.356483	0.240347	0.597127
C12orf54	0	0	0	NA	NA	NA	NA
C12orf56	0.303031	0.311053	0.295009	0.948421	-0.0764009	1	1
C12orf57	348.67	364.563	332.777	0.912811	-0.131612	0.790995	1
C12orf59	0	0	0	NA	NA	NA	NA
C12orf60	44.4815	45.4183	43.5447	0.958746	-0.0607793	0.934367	1
C12orf61	1.8409	1.91945	1.76235	0.918155	-0.12319	1	1
C12orf62	187.186	204.288	170.085	0.832574	-0.26435	0.305981	0.682305
C12orf65	457.617	393.808	521.426	1.32406	0.40497	0.0551531	0.229483
C12orf66	72.3974	75.4469	69.348	0.919163	-0.121607	0.71842	1
C12orf68	206.342	142.266	270.418	1.90079	0.926601	0.00894349	0.0611721
C12orf69	1.90285	1.68576	2.11994	1.25756	0.330626	0.994113	1
C12orf70	4.76568	4.23943	5.29192	1.24826	0.319919	0.829907	1
C12orf71	0.529275	0	1.05855	Inf	Inf	0.548915	0.915952
C12orf73	157.888	160.051	155.725	0.972971	-0.0395317	0.904741	1
C12orf74	0	0	0	NA	NA	NA	NA
C12orf75	409.343	427.508	391.178	0.915019	-0.128127	0.718818	1
C12orf76	251.853	216.805	286.9	1.32331	0.404147	0.291511	0.667337
C12orf77	0	0	0	NA	NA	NA	NA
C13orf15	53.3442	64.5822	42.1061	0.651977	-0.617108	0.164164	0.476544
C13orf16	4.34008	3.73731	4.94286	1.32257	0.403347	0.825682	1
C13orf26	0.343677	0.687354	0	0	#NAME?	0.754346	1
C13orf27	298.923	285.894	311.953	1.09115	0.12585	0.56238	0.92192
C13orf30	0	0	0	NA	NA	NA	NA
C13orf33	0.331478	0.311053	0.351902	1.13132	0.178012	1	1
C13orf35	0	0	0	NA	NA	NA	NA
C14orf1	1522.95	988.606	2057.29	2.081	1.05728	5.65e-07	1.67e-05
C14orf101	411.627	410.647	412.607	1.00477	0.00686753	0.964239	1
C14orf102	383.36	375.63	391.09	1.04116	0.0581857	0.796942	1
C14orf105	1.18283	0.776833	1.58883	2.04527	1.03229	0.684801	0.995754
C14orf109	332.788	297.48	368.097	1.23739	0.307295	0.161091	0.471905
C14orf118	440.074	407.566	472.581	1.15952	0.213531	0.318377	0.698505
C14orf119	973.209	958.572	987.847	1.03054	0.0434009	0.798494	1
C14orf126	339.361	352.89	325.833	0.923329	-0.115083	0.68526	0.996007
C14orf129	476.058	419.851	532.265	1.26775	0.342266	0.104027	0.356137
C14orf132	1100.95	1547.19	654.703	0.423157	-1.24074	1.04e-09	5.75e-08
C14orf133	476.478	383.797	569.159	1.48297	0.568486	0.0085513	0.0591292
C14orf135	1443.87	1494.52	1393.23	0.932227	-0.101246	0.6119	0.951839
C14orf142	202.041	227.78	176.301	0.773997	-0.3696	0.120719	0.392839
C14orf149	458.206	446.59	469.822	1.05202	0.0731618	0.836607	1
C14orf159	170.292	182.501	158.084	0.866208	-0.207215	0.846876	1
C14orf162	8.98911	15.5661	2.41211	0.154959	-2.69004	0.00624583	0.0465363
C14orf165	0	0	0	NA	NA	NA	NA
C14orf166	2385.51	2362.57	2408.44	1.01942	0.0277451	0.885101	1
C14orf166B	0.324878	0	0.649755	Inf	Inf	0.759224	1
C14orf167	142.709	157.376	128.042	0.813607	-0.297597	0.371845	0.759299
C14orf169	12.2651	16.5255	8.00473	0.484386	-1.04577	0.106284	0.362156
C14orf176	26.4467	34.7348	18.1587	0.52278	-0.935723	0.0391111	0.181197
C14orf177	0	0	0	NA	NA	NA	NA
C14orf178	6.13049	7.55623	4.70475	0.622632	-0.683549	0.528628	0.901114
C14orf180	0	0	0	NA	NA	NA	NA
C14orf182	0.636473	0.921044	0.351902	0.382069	-1.3881	0.812067	1
C14orf183	0.295009	0	0.590019	Inf	Inf	0.771127	1
C14orf2	920.665	1102.9	738.431	0.669535	-0.578768	0.00366885	0.0306959
C14orf21	485.074	488.454	481.694	0.986161	-0.0201054	0.940298	1
C14orf23	216.333	236.212	196.453	0.831679	-0.265901	0.359065	0.745552
C14orf28	44.8573	27.4407	62.2738	2.26939	1.18231	0.00103123	0.0113075
C14orf37	702.749	938.362	467.136	0.497821	-1.0063	0.000252854	0.00350505
C14orf38	8.81076	9.07514	8.54638	0.941735	-0.0866063	1	1
C14orf39	0.175951	0	0.351902	Inf	Inf	1	1
C14orf43	1319.79	598.387	2041.2	3.41117	1.77027	4.59e-06	0.000108731
C14orf45	125.872	127.314	124.43	0.977349	-0.0330549	0.997746	1
C14orf49	5.93878	3.80255	8.07501	2.12357	1.0865	0.272773	0.642302
C14orf55	1.4578	1.8542	1.06139	0.572426	-0.804839	0.730293	1
C14orf64	3.51594	4.96314	2.06874	0.416821	-1.2625	0.372179	0.759637
C14orf79	232.307	182.256	282.359	1.54925	0.631569	0.00718587	0.0517314
C14orf80	145.74	160.553	130.927	0.815472	-0.294292	0.289743	0.664696
C14orf93	86.4553	115.1	57.8105	0.502262	-0.993487	0.00783667	0.0551804
C15orf17	712.408	557.725	867.091	1.55469	0.636629	0.00111323	0.0119487
C15orf2	0	0	0	NA	NA	NA	NA
C15orf23	550.043	677.946	422.14	0.622675	-0.683449	0.00110435	0.011921
C15orf24	589.591	514.32	664.862	1.2927	0.370387	0.0776388	0.291171
C15orf26	4.17478	3.16206	5.1875	1.64054	0.714172	0.56195	0.92192
C15orf27	0.822659	0.998407	0.646911	0.647943	-0.62606	1	1
C15orf29	135.221	126.39	144.052	1.13974	0.188704	0.509248	0.885784
C15orf32	0	0	0	NA	NA	NA	NA
C15orf33	16.67	15.3082	18.0318	1.17792	0.236243	0.577063	0.927158
C15orf34	1.3539	1.29734	1.41045	1.08718	0.120596	1	1
C15orf37	16.3316	10.5593	22.1039	2.09331	1.06578	0.0728695	0.279324
C15orf38	63.9996	72.7175	55.2817	0.760226	-0.3955	0.531027	0.902915
C15orf38-AP3S2	750.787	751.414	750.16	0.998331	-0.00241055	0.937916	1
C15orf39	252.959	212.765	293.153	1.37783	0.462396	0.0316668	0.155814
C15orf40	158.308	141.534	175.082	1.23703	0.306881	0.22979	0.582738
C15orf41	95.3223	86.6071	104.037	1.20126	0.264546	0.399651	0.787533
C15orf42	366.119	537.187	195.052	0.363098	-1.46157	1.3e-09	7.1e-08
C15orf43	0	0	0	NA	NA	NA	NA
C15orf44	522.395	538.598	506.191	0.939831	-0.089527	0.674695	0.989442
C15orf48	1.13985	1.9847	0.295009	0.148642	-2.75009	0.40973	0.796107
C15orf5	0.351902	0	0.703804	Inf	Inf	0.749327	1
C15orf50	0	0	0	NA	NA	NA	NA
C15orf52	635.333	722.292	548.373	0.759212	-0.397424	0.209984	0.552351
C15orf53	0.155527	0.311053	0	0	#NAME?	0.999934	1
C15orf54	0.303031	0.311053	0.295009	0.948421	-0.0764009	1	1
C15orf55	0.175951	0	0.351902	Inf	Inf	1	1
C15orf56	0.52105	0.687354	0.354746	0.516104	-0.954267	1	1
C15orf57	201.294	120.178	282.409	2.34991	1.23261	5.09e-07	1.53e-05
C15orf58	10.2264	10.7199	9.73294	0.907933	-0.139342	0.904935	1
C15orf59	24.5483	23.3713	25.7253	1.10072	0.138448	0.813178	1
C15orf60	0.155527	0.311053	0	0	#NAME?	0.999934	1
C15orf61	47.5863	49.6351	45.5374	0.917443	-0.12431	0.748752	1
C15orf62	11.9844	15.8303	8.13842	0.514104	-0.959868	0.157683	0.46522
[truncated: 22,314 more rows]
[truncated: 1 more columns]

## Sheet: G166NS
Gene	baseMean	baseMean DMSO	baseMean A23187	foldChange	log2FoldChange	pval	padj
1/2-SBSRNA4	3.43267	3.39302	3.47233	1.02338	0.0333351	1	1
A1BG	34.829	27.8276	41.8304	1.5032	0.588037	0.134909	0.529887
A1BG-AS1	50.7048	55.2564	46.1533	0.835257	-0.259707	0.52211	0.985016
A1CF	0.332734	0.378698	0.28677	0.757253	-0.401152	1	1
A2LD1	38.1435	39.3477	36.9392	0.938788	-0.0911282	0.877717	1
A2M	18.0912	22.136	14.0463	0.634547	-0.656201	0.265372	0.750361
A2ML1	0.634925	0.378698	0.891152	2.3532	1.23462	0.788683	1
A2MP1	0.483739	0.967478	0	0	#NAME?	0.554047	1
A4GALT	188.142	193.647	182.637	0.943146	-0.0844475	0.608687	1
A4GNT	0.609283	0.311994	0.906573	2.90573	1.5389	0.792286	1
AA06	0	0	0	NA	NA	NA	NA
AAA1	11.4094	15.5538	7.26507	0.467094	-1.09822	0.120853	0.496478
AAAS	607.711	565.73	649.692	1.14841	0.199643	0.364671	0.863872
AACS	781.095	796.661	765.53	0.960923	-0.0575067	0.78098	1
AACSP1	0.147195	0.29439	0	0	#NAME?	1	1
AADAC	0.294481	0	0.588961	Inf	Inf	0.748514	1
AADACL2	0	0	0	NA	NA	NA	NA
AADACL3	0.189349	0.378698	0	0	#NAME?	1	1
AADACL4	0	0	0	NA	NA	NA	NA
AADAT	303.549	328.755	278.343	0.846658	-0.240148	0.374202	0.873707
AAGAB	946.089	911.631	980.548	1.0756	0.105138	0.599369	1
AAK1	1269.71	1234.83	1304.59	1.05649	0.079284	0.795144	1
AAMP	1512.16	1335.35	1688.98	1.26483	0.338939	0.105004	0.458366
AANAT	0.340444	0.378698	0.302191	0.797974	-0.325587	1	1
AARS	4298.46	2958.85	5638.08	1.9055	0.930167	7.57e-06	0.00031587
AARS2	514.72	565.41	464.029	0.820696	-0.285081	0.226677	0.697405
AARSD1	550.069	386.287	713.85	1.84798	0.88595	4.37e-05	0.00134553
AASDH	160.639	172.268	149.011	0.864993	-0.209239	0.437061	0.924279
AASDHPPT	683.352	770.776	595.927	0.773152	-0.371176	0.0758656	0.37874
AASS	561.811	602.854	520.769	0.863838	-0.211167	0.32534	0.825201
AATF	1612.71	1579.86	1645.56	1.04158	0.0587791	0.863641	1
AATK	6.13604	4.44852	7.82356	1.75869	0.814501	0.484043	0.960701
AATK-AS1	0	0	0	NA	NA	NA	NA
ABAT	36.4511	39.1639	33.7383	0.861466	-0.215134	0.708335	1
ABCA1	313.535	240.522	386.548	1.60712	0.684476	0.340339	0.843626
ABCA10	13.9007	14.7082	13.0932	0.890203	-0.167794	0.80921	1
ABCA11P	73.9569	82.6927	65.221	0.788715	-0.342425	0.236494	0.711049
ABCA12	15.742	19.7042	11.7797	0.597828	-0.742198	0.199595	0.652786
ABCA13	1690.92	1247.68	2134.15	1.7105	0.774418	0.000287742	0.00613265
ABCA17P	3.94014	5.0864	2.79389	0.549287	-0.864367	0.429158	0.91771
ABCA2	505.301	608.742	401.859	0.660146	-0.599142	0.0103316	0.0958184
ABCA3	693.863	912.546	475.18	0.520719	-0.941422	1.01e-05	0.000396787
ABCA4	13.0599	15.1573	10.9625	0.723249	-0.467435	0.460922	0.943991
ABCA5	358.006	268.923	447.09	1.66252	0.733369	0.164482	0.590431
ABCA6	4.76811	5.50285	4.03338	0.732962	-0.44819	0.797996	1
ABCA7	479.76	561.849	397.67	0.707789	-0.498608	0.254894	0.735766
ABCA8	11.4817	11.8159	11.1474	0.943425	-0.0840204	0.954607	1
ABCA9	8.57175	11.2385	5.90503	0.52543	-0.928429	0.31312	0.809649
ABCB1	15.1807	16.1674	14.1939	0.877937	-0.187811	0.907289	1
ABCB10	330.518	378.993	282.044	0.744191	-0.426255	0.057036	0.315445
ABCB11	9.3848	10.0396	8.73001	0.869559	-0.201645	0.797688	1
ABCB4	42.9458	52.1223	33.7693	0.647886	-0.626189	0.102634	0.453186
ABCB5	14.2287	9.06448	19.3929	2.13944	1.09723	0.216783	0.681984
ABCB6	580.663	658.478	502.849	0.763653	-0.389011	0.0744008	0.374234
ABCB7	765.701	860.048	671.354	0.7806	-0.357344	0.119278	0.493873
ABCB8	304.572	310.112	299.033	0.964277	-0.0524807	0.842274	1
ABCB9	184.591	252.541	116.641	0.461868	-1.11445	1.77e-05	0.00064539
ABCC1	1413.71	1259.14	1568.29	1.24552	0.316748	0.135516	0.531298
ABCC10	400.115	414.305	385.926	0.931504	-0.102366	0.706618	1
ABCC11	2.98853	2.00537	3.97169	1.98053	0.985883	0.423679	0.913333
ABCC12	0.58116	0.58878	0.57354	0.974116	-0.0378339	1	1
ABCC13	0	0	0	NA	NA	NA	NA
ABCC2	38.62	53.187	24.0531	0.452235	-1.14485	0.0681058	0.354182
ABCC3	494.422	618.646	370.197	0.598399	-0.740821	0.0329488	0.219758
ABCC4	427.739	604.422	251.056	0.415365	-1.26755	2.46e-07	1.66e-05
ABCC5	345.603	462.097	229.11	0.495804	-1.01216	1.15e-05	0.000446365
ABCC6	11.567	9.82813	13.306	1.35386	0.437084	0.666159	1
ABCC6P1	1.40551	1.19516	1.61585	1.35199	0.435083	0.985972	1
ABCC6P2	3.24628	2.62565	3.86692	1.47275	0.558512	0.6879	1
ABCC8	0.147195	0.29439	0	0	#NAME?	1	1
ABCC9	11.0149	9.96642	12.0633	1.2104	0.275478	0.722684	1
ABCD1	344.076	440.161	247.992	0.563411	-0.827741	0.000300562	0.00634568
ABCD2	6.23293	5.98717	6.47869	1.0821	0.113829	0.904735	1
ABCD3	1495.42	1981.97	1008.88	0.509029	-0.974181	3.63e-06	0.000171833
ABCD4	360.582	321.677	399.487	1.24189	0.312537	0.163306	0.588048
ABCE1	1926.34	2443.88	1408.8	0.57646	-0.794708	0.00132107	0.0200717
ABCF1_loc2	2987.59	2856.83	3118.35	1.09154	0.126366	0.498972	0.973019
ABCF2	1226.16	1171.29	1281.03	1.09369	0.129199	0.548167	0.999972
ABCF3	1436.55	1109.85	1763.25	1.58872	0.667867	0.00130646	0.0199525
ABCG1	16.1405	9.88094	22.4001	2.267	1.18078	0.210018	0.669916
ABCG2	79.1508	88.2102	70.0914	0.794595	-0.331709	0.587439	1
ABCG4	1.25501	1.92107	0.588961	0.30658	-1.70566	0.571031	1
ABCG5	0	0	0	NA	NA	NA	NA
ABCG8	0.155997	0.311994	0	0	#NAME?	1	1
ABHD1	20.0956	18.2045	21.9868	1.20777	0.272345	0.593641	1
ABHD10	557.559	587.046	528.071	0.89954	-0.152741	0.468402	0.948681
ABHD11	283.662	255.221	312.103	1.22287	0.290274	0.240102	0.716402
ABHD11-AS1	1.86587	1.69338	2.03836	1.20372	0.2675	0.984524	1
ABHD12	1178.74	1150.14	1207.34	1.04973	0.0700184	0.720757	1
ABHD12B	10.6982	11.7781	9.61824	0.816617	-0.292269	0.610168	1
ABHD13	177.311	167.044	187.578	1.12292	0.16726	0.499072	0.973119
ABHD14A	63.4183	68.2398	58.5967	0.858688	-0.219794	0.490791	0.965829
ABHD14A-ACY1	175.527	175.157	175.898	1.00423	0.00608999	0.969397	1
ABHD14B	202.473	203.676	201.27	0.988187	-0.0171444	0.985796	1
ABHD15	229.469	313.782	145.156	0.462601	-1.11216	6.29e-06	0.000270943
ABHD16A_loc1	736.17	548.489	923.85	1.68435	0.752195	0.000547355	0.0101763
ABHD16B	19.8083	17.7968	21.8198	1.22605	0.294022	0.507523	0.977265
ABHD2	3675.46	3234.11	4116.81	1.27294	0.348161	0.106881	0.463414
ABHD3	460.012	435.95	484.074	1.11039	0.151064	0.443379	0.929343
ABHD4	1447.17	1170.2	1724.14	1.47338	0.559131	0.00786558	0.0781038
ABHD5	895.59	779.097	1012.08	1.29905	0.377454	0.0651831	0.344016
ABHD6	182.729	187.062	178.395	0.953666	-0.0684436	0.827901	1
ABHD8	106.896	107.576	106.215	0.987346	-0.0183721	0.934775	1
ABI1	744.305	680.097	808.513	1.18882	0.24953	0.238516	0.713268
ABI2	1360.49	1534.49	1186.49	0.773219	-0.371052	0.0618942	0.332452
ABI3	1.22761	1.26187	1.19334	0.945695	-0.0805527	1	1
ABI3BP	402.047	427.944	376.151	0.878974	-0.186108	0.413001	0.904188
ABL1	1454.76	1418.71	1490.8	1.05082	0.0715149	0.688652	1
ABL2	3435.22	3422.23	3448.2	1.00759	0.0109083	0.810384	1
ABLIM1	738.609	671.594	805.624	1.19957	0.262518	0.301235	0.795096
ABLIM2	1.2594	0.918379	1.60043	1.74267	0.801296	0.835851	1
ABLIM3	1.68889	2.80424	0.57354	0.204526	-2.28964	0.308428	0.803257
ABO	0	0	0	NA	NA	NA	NA
ABP1	0	0	0	NA	NA	NA	NA
ABR	1022.65	1126.78	918.521	0.815177	-0.294815	0.16844	0.596629
ABRA	0.143385	0	0.28677	Inf	Inf	0.990559	1
ABT1	586.376	506.979	665.772	1.31321	0.393102	0.070163	0.359815
ABTB1	45.7531	43.7397	47.7664	1.09206	0.127053	0.785157	1
ABTB2	411.568	295.345	527.79	1.78703	0.837563	0.000233136	0.00516279
ACAA1	712.213	756.463	667.963	0.883008	-0.179502	0.341004	0.843626
ACAA2	182.091	211.9	152.282	0.718651	-0.476637	0.0538909	0.305071
ACACA	2301.9	2360.95	2242.85	0.94998	-0.0740305	0.730613	1
ACACB	261.733	290.488	232.978	0.802021	-0.318288	0.275598	0.763764
ACAD10	193.008	207.261	178.754	0.862457	-0.213476	0.59373	1
ACAD11	583.207	543.944	622.47	1.14436	0.194545	0.421825	0.911601
ACAD8	213.855	250.665	177.044	0.706296	-0.501656	0.0496344	0.288675
ACAD9	1092.38	877.126	1307.62	1.49081	0.576092	0.00567701	0.062604
ACADL	27.6561	25.0949	30.2172	1.20411	0.267972	0.593896	1
ACADM	952.015	989.848	914.182	0.923558	-0.114725	0.557274	1
ACADS	88.3483	81.4131	95.2835	1.17037	0.226966	0.442735	0.928816
ACADSB	263.665	312.576	214.755	0.687048	-0.541518	0.0647711	0.342665
ACADVL	2319.69	2456.78	2182.6	0.888398	-0.170721	0.384432	0.882792
ACAN	0.441676	0.29439	0.588961	2.00061	1.00044	0.989708	1
ACAP1	8.39872	7.94736	8.85008	1.11359	0.155215	0.788903	1
ACAP2	1179.6	1033.14	1326.06	1.28352	0.360101	0.0963663	0.435678
ACAP3	882.838	868.487	897.189	1.03305	0.0469076	0.792004	1
ACAT1	982.229	946.258	1018.2	1.07603	0.105715	0.630372	1
ACAT2	3855.85	3778.99	3932.72	1.04068	0.0575256	0.878357	1
ACBD3	1064.7	600.75	1528.65	2.54457	1.34742	2.75e-10	4.26e-08
ACBD4	81.1914	78.4752	83.9075	1.06922	0.0965626	0.824541	1
ACBD5	635.883	582.252	689.514	1.18422	0.243937	0.300937	0.794834
ACBD6	686.635	653.917	719.354	1.10007	0.137594	0.512141	0.978504
ACBD7	123.988	153.795	94.1819	0.612387	-0.707484	0.014277	0.11982
ACCN1	2.18931	2.76277	1.61585	0.584866	-0.773823	0.769736	1
ACCN2	62.0815	75.5358	48.6271	0.643762	-0.6354	0.179899	0.616072
ACCN3	9.71778	11.6586	7.77693	0.667054	-0.584126	0.466515	0.94765
ACCN4	1.45746	1.90346	1.01147	0.531383	-0.912176	0.72657	1
ACCN5	0.956121	0.900775	1.01147	1.12289	0.167211	1	1
ACCS	35.0529	38.7666	31.3393	0.80841	-0.306842	0.522827	0.985904
ACCSL	0	0	0	NA	NA	NA	NA
ACD	488.296	373.837	602.755	1.61235	0.689162	0.00165697	0.0239009
ACE	9.72499	9.72368	9.7263	1.00027	0.000389632	0.856256	1
ACE2	16.1509	12.7266	19.5751	1.53812	0.621168	0.550997	0.999972
ACER1	0.147195	0.29439	0	0	#NAME?	1	1
ACER2	35.533	43.0942	27.9718	0.649086	-0.623519	0.287532	0.77824
ACER3	361.689	380.884	342.495	0.899212	-0.153268	0.511632	0.978504
ACHE	11.6716	9.9942	13.3491	1.33568	0.417574	0.459153	0.943125
ACIN1	2955.02	2982.58	2927.46	0.98152	-0.0269098	0.923724	1
ACLY	7964.81	7459.17	8470.44	1.13557	0.18342	0.639719	1
ACMSD	1.84777	2.36647	1.32908	0.56163	-0.832308	0.749225	1
ACN9	40.9736	45.1741	36.773	0.814028	-0.29685	0.517311	0.981626
ACO1	906.233	919.295	893.17	0.971582	-0.041593	0.928828	1
ACO2	1358.03	1216.42	1499.64	1.23283	0.301976	0.165601	0.591473
ACOT1	97.4372	99.3437	95.5307	0.961618	-0.0564641	0.813465	1
ACOT11	15.1691	21.2012	9.13697	0.430965	-1.21436	0.037845	0.242472
ACOT12	2.13676	1.17756	3.09596	2.62913	1.39459	0.443972	0.929848
ACOT13	531.587	581.489	481.685	0.828365	-0.271662	0.207515	0.665302
ACOT2	176.397	180.836	171.958	0.950905	-0.0726263	0.702786	1
ACOT4	67.8069	54.5428	81.0711	1.48638	0.5718	0.20752	0.665302
ACOT6	3.80917	2.75514	4.86321	1.76514	0.819785	0.711872	1
ACOT7	1432.37	1495.32	1369.43	0.915811	-0.126878	0.624546	1
ACOT8	344.713	321.085	368.342	1.14718	0.198089	0.373715	0.873081
ACOT9	1168.78	1359.09	978.471	0.719944	-0.474043	0.0271357	0.19135
ACOX1	905.364	888.98	921.748	1.03686	0.0522215	0.827956	1
ACOX2	79.8887	91.4327	68.3447	0.747487	-0.41988	0.151143	0.565789
ACOX3	257.448	274.271	240.626	0.877332	-0.188805	0.409817	0.90272
ACOXL	0.147195	0.29439	0	0	#NAME?	1	1
ACP1	978.515	928.558	1028.47	1.1076	0.147438	0.489758	0.965243
ACP2	799.867	822.601	777.134	0.944727	-0.0820299	0.6823	1
ACP5	3.17934	3.6698	2.68888	0.732703	-0.448699	0.837086	1
ACP6	275.727	263.651	287.803	1.09161	0.126457	0.572801	1
ACPL2	83.2398	94.8482	71.6313	0.755221	-0.40503	0.302876	0.796898
ACPP	2.55345	3.92898	1.17792	0.299803	-1.73791	0.433904	0.922081
ACPT	0.664539	0	1.32908	Inf	Inf	0.382356	0.880279
ACR	0.374961	0.311994	0.437927	1.40364	0.489169	1	1
ACRBP	4.64728	4.3114	4.98316	1.15581	0.208906	0.897043	1
ACRC	58.0379	67.5079	48.568	0.719442	-0.47505	0.207727	0.665481
ACRV1	6.31297	9.44063	3.18531	0.337405	-1.56745	0.131452	0.522036
ACSBG1	2.59545	2.95525	2.23565	0.756502	-0.402584	0.90653	1
ACSBG2	0.934205	1.43048	0.437927	0.306139	-1.70774	0.62221	1
ACSF2	121.069	133.159	108.978	0.818402	-0.289118	0.384718	0.882792
ACSF3	148.948	138.143	159.754	1.15645	0.209697	0.417337	0.907669
ACSL1	1224.44	1340.66	1108.22	0.826625	-0.274695	0.195249	0.644978
ACSL3	2902.55	2448.03	3357.08	1.37134	0.455586	0.0347148	0.228481
ACSL4	2699.9	2488.52	2911.28	1.16988	0.226366	0.45017	0.935463
ACSL5	19.1305	20.2613	17.9997	0.888378	-0.170754	0.697053	1
ACSL6	4.13191	2.66086	5.60296	2.1057	1.0743	0.301917	0.795879
ACSM1	0.155997	0.311994	0	0	#NAME?	1	1
ACSM2A	0	0	0	NA	NA	NA	NA
ACSM2B	0	0	0	NA	NA	NA	NA
ACSM3	15.9631	22.0491	9.87697	0.447953	-1.15858	0.0466902	0.278436
ACSM4	0	0	0	NA	NA	NA	NA
ACSM5	0	0	0	NA	NA	NA	NA
ACSS1	438.783	374.957	502.608	1.34044	0.422706	0.04842	0.284648
ACSS2	1245.58	786.294	1704.87	2.16823	1.11652	2.29e-05	0.000801223
ACSS3	67.3025	84.6954	49.9097	0.589285	-0.762963	0.0162674	0.131811
ACTA1	236.65	250.553	222.747	0.88902	-0.169712	0.464701	0.946545
ACTA2	187.789	209.837	165.741	0.789856	-0.340338	0.150691	0.565593
ACTB	61343.3	65156.4	57530.1	0.882954	-0.17959	0.497056	0.97098
ACTBL2	1.92161	1.47195	2.37126	1.61097	0.687928	0.756441	1
ACTC1	46.741	14.5395	78.9424	5.4295	2.44082	4.11e-06	0.000190076
ACTG1	56172.3	55217.2	57127.4	1.03459	0.0490648	0.972063	1
ACTG2	80.2447	80.9855	79.504	0.981707	-0.0266361	0.925656	1
ACTL10	9.02311	9.07582	8.9704	0.988384	-0.0168569	1	1
ACTL6A	1620.02	1750.73	1489.3	0.850675	-0.233321	0.259725	0.741445
ACTL6B	0.151095	0	0.302191	Inf	Inf	0.990559	1
ACTL7A	0	0	0	NA	NA	NA	NA
ACTL7B	0	0	0	NA	NA	NA	NA
ACTL8	2.10102	3.19057	1.01147	0.317018	-1.65736	0.408041	0.901582
ACTL9	0	0	0	NA	NA	NA	NA
ACTN1	6695.87	6300.2	7091.53	1.1256	0.1707	0.434122	0.922262
ACTN2	25.3422	21.5873	29.0972	1.34788	0.430696	0.397397	0.894316
ACTN3	0.450478	0.311994	0.588961	1.88773	0.916652	0.989682	1
ACTN4	11090.9	10864.2	11317.6	1.04173	0.0589832	0.832382	1
ACTR10	877.545	885.868	869.222	0.98121	-0.0273661	0.884888	1
ACTR1A	1878.92	2033.52	1724.32	0.847946	-0.237956	0.232795	0.704388
ACTR1B	600.474	583.649	617.3	1.05765	0.0808688	0.716138	1
ACTR2	2982.56	3327.22	2637.9	0.792824	-0.334927	0.0925677	0.426295
ACTR3	3342.94	3472.55	3213.33	0.925351	-0.111928	0.54211	0.998254
ACTR3B	62.1979	59.4934	64.9024	1.09092	0.125541	0.649467	1
ACTR3BP2	0	0	0	NA	NA	NA	NA
ACTR3BP5	2.42472	3.06713	1.7823	0.581098	-0.783147	0.697474	1
ACTR3C	10.8481	10.6258	11.0704	1.04184	0.0591371	0.913026	1
ACTR5	160.634	180.16	141.108	0.783238	-0.352477	0.148083	0.560337
ACTR6	381.108	331.588	430.629	1.29869	0.377055	0.10742	0.464658
ACTR8	809.13	710.841	907.419	1.27654	0.35224	0.118302	0.49157
ACTRT1	0	0	0	NA	NA	NA	NA
ACTRT2	0	0	0	NA	NA	NA	NA
ACVR1	335.802	351.335	320.268	0.911574	-0.133568	0.552263	1
ACVR1B	202.019	228.77	175.268	0.766134	-0.384332	0.126992	0.511057
ACVR1C	13.9594	16.0467	11.8721	0.739847	-0.4347	0.576668	1
ACVR2A	320.27	352.212	288.328	0.818623	-0.28873	0.480639	0.957772
ACVR2B	135.288	101.57	169.006	1.66394	0.734601	0.00814557	0.0798506
ACVRL1	0	0	0	NA	NA	NA	NA
ACY1	158.58	156.228	160.932	1.03011	0.0428049	0.8363	1
ACY3	8.36073	7.88692	8.83454	1.12015	0.163693	0.794686	1
ACYP1	109.534	110.265	108.803	0.986743	-0.0192538	0.924299	1
ACYP2	75.4613	89.6435	61.2791	0.683587	-0.548802	0.0847835	0.404884
ADA	241.374	293.759	188.989	0.643349	-0.636327	0.0195383	0.15125
ADAD1	0	0	0	NA	NA	NA	NA
ADAD2	0	0	0	NA	NA	NA	NA
ADAL	257.839	265.084	250.593	0.945333	-0.0811049	0.753395	1
ADAM1	32.893	43.8886	21.8974	0.498932	-1.00308	0.025952	0.186095
ADAM10	1235.88	1443.81	1027.94	0.711964	-0.490123	0.016923	0.135473
ADAM11	10.3368	12.7456	7.92797	0.622015	-0.68498	0.402233	0.897302
ADAM12	801.029	901.921	700.137	0.776273	-0.365363	0.0812051	0.395618
ADAM15	1773.76	1948.58	1598.95	0.820572	-0.285297	0.315863	0.813367
ADAM17	1143.05	970.484	1315.62	1.35563	0.438967	0.0430332	0.263739
ADAM18	0.155997	0.311994	0	0	#NAME?	1	1
ADAM19	4920.62	4621.55	5219.69	1.12943	0.175589	0.648577	1
ADAM2	0	0	0	NA	NA	NA	NA
ADAM20	1.42966	1.36378	1.49553	1.09661	0.133049	0.985906	1
ADAM21	1.98119	2.76903	1.19334	0.430961	-1.21437	0.553382	1
ADAM21P1	1.01743	1.43048	0.604382	0.422502	-1.24297	0.83664	1
ADAM22	60.164	66.1233	54.2047	0.819752	-0.286741	0.6066	1
ADAM23	121.222	138.758	103.686	0.747246	-0.420345	0.415754	0.906261
ADAM28	0	0	0	NA	NA	NA	NA
ADAM29	0	0	0	NA	NA	NA	NA
ADAM30	0.189349	0.378698	0	0	#NAME?	1	1
ADAM32	23.3147	19.8411	26.7882	1.35014	0.433105	0.395903	0.89302
ADAM33	15.7071	17.88	13.5343	0.756957	-0.401718	0.686441	1
ADAM3A	0	0	0	NA	NA	NA	NA
ADAM5P	0.627124	0.967478	0.28677	0.29641	-1.75433	0.811073	1
ADAM6	0	0	0	NA	NA	NA	NA
ADAM7	0	0	0	NA	NA	NA	NA
ADAM8	3.56347	4.81724	2.3097	0.479466	-1.0605	0.464975	0.946701
ADAM9	6622.79	7527.17	5718.41	0.759703	-0.396493	0.0615945	0.331753
ADAMDEC1	0	0	0	NA	NA	NA	NA
ADAMTS1	975.839	774.292	1177.39	1.5206	0.604639	0.225182	0.694626
ADAMTS10	63.0353	72.2633	53.8073	0.744601	-0.425461	0.38053	0.879654
ADAMTS12	563.141	515.761	610.52	1.18373	0.243335	0.230286	0.702182
ADAMTS13	30.8097	31.8683	29.7511	0.933565	-0.0991773	0.889421	1
ADAMTS14	35.5419	37.4908	33.593	0.896033	-0.158376	0.902915	1
ADAMTS15	233.903	297.025	170.781	0.574971	-0.79844	0.00248537	0.0329221
ADAMTS16	37.6367	41.9419	33.3315	0.794707	-0.331506	0.402732	0.897757
ADAMTS17	18.3951	17.7792	19.0109	1.06928	0.0966352	0.880215	1
ADAMTS18	0	0	0	NA	NA	NA	NA
ADAMTS19	5.46003	4.7744	6.14566	1.28721	0.364249	0.6853	1
ADAMTS2	0.634834	0.967478	0.302191	0.312349	-1.67877	0.810043	1
ADAMTS20	9.85779	12.4814	7.23423	0.579603	-0.786863	0.478686	0.955839
ADAMTS3	84.615	106.514	62.7156	0.588798	-0.764154	0.0163818	0.132362
ADAMTS4	110.418	97.7154	123.12	1.25999	0.333408	0.244005	0.721455
ADAMTS5	29.2072	23.2151	35.1992	1.51622	0.600478	0.421382	0.910939
ADAMTS6	193.132	151.28	234.983	1.5533	0.635335	0.344402	0.847248
ADAMTS7	11.4869	12.9457	10.0281	0.774628	-0.368425	0.631376	1
ADAMTS8	1.29547	1.26187	1.32908	1.05326	0.0748654	1	1
ADAMTS9	635.058	614.161	655.956	1.06805	0.0949806	0.730324	1
ADAMTS9-AS2	7.98007	4.3781	11.582	2.64545	1.40351	0.0709481	0.362445
ADAMTSL1	1508.8	1362.41	1655.2	1.21491	0.280849	0.176097	0.610802
ADAMTSL2	1.03663	0.623989	1.44927	2.32259	1.21574	0.678849	1
ADAMTSL3	0.147195	0.29439	0	0	#NAME?	1	1
ADAMTSL4	30.928	28.1635	33.6926	1.19632	0.258606	0.559579	1
ADAMTSL5	19.059	22.7146	15.4033	0.678124	-0.560378	0.214162	0.676748
ADAP1	20.2026	15.5323	24.873	1.60137	0.67931	0.18189	0.618939
ADAP2	18.4438	13.6149	23.2727	1.70935	0.773449	0.157016	0.575793
ADAR	7395.78	7313.89	7477.68	1.02239	0.0319506	0.998206	1
ADARB1	664.797	713.978	615.615	0.862232	-0.213852	0.341519	0.843925
ADARB2	0	0	0	NA	NA	NA	NA
ADARB2-AS1	0	0	0	NA	NA	NA	NA
ADAT1	378.17	417.64	338.701	0.810987	-0.30225	0.149353	0.563011
ADAT2	60.4554	68.2625	52.6482	0.771261	-0.374709	0.275924	0.763764
ADAT3	28.4278	23.2279	33.6278	1.44774	0.533799	0.230425	0.702216
ADC	15.4417	12.5481	18.3354	1.46121	0.547166	0.545496	0.999954
ADCK1	85.2375	86.2741	84.2009	0.97597	-0.035092	0.860497	1
ADCK2	426.535	466.223	386.847	0.829748	-0.269256	0.227244	0.698046
ADCK3	204.539	186.055	223.022	1.19869	0.261456	0.280551	0.769097
ADCK4	250.031	241.73	258.331	1.06867	0.0958191	0.66925	1
ADCK5	88.8927	78.5861	99.1992	1.2623	0.336054	0.239511	0.715199
ADCY1	173.126	195.315	150.936	0.772781	-0.371868	0.122032	0.499266
ADCY10	6.24406	7.24904	5.23909	0.722729	-0.468474	0.685456	1
ADCY2	0	0	0	NA	NA	NA	NA
ADCY3	1236.57	1381.14	1092	0.790649	-0.338891	0.107984	0.465767
ADCY4	0.218963	0	0.437927	Inf	Inf	0.990559	1
ADCY5	3.61515	4.11892	3.11138	0.755388	-0.404709	0.836753	1
ADCY6	1126	1127.02	1124.98	0.998191	-0.00261286	0.967635	1
ADCY7	187.152	222.602	151.701	0.681489	-0.553238	0.0699756	0.359318
ADCY8	0.45538	0.623989	0.28677	0.459576	-1.12163	1	1
ADCY9	406.836	501.526	312.145	0.62239	-0.684109	0.00271467	0.0352258
ADCYAP1	0	0	0	NA	NA	NA	NA
ADCYAP1R1	1.53679	2.19785	0.875731	0.398449	-1.32753	0.616196	1
ADD1	3058.87	3648.6	2469.14	0.676735	-0.563337	0.00512732	0.0579846
ADD2	895.771	903.131	888.411	0.983701	-0.0237079	0.860296	1
ADD3	750.086	837.391	662.782	0.791485	-0.337366	0.105989	0.461
ADH1A	0.294481	0	0.588961	Inf	Inf	0.748514	1
ADH1B	0	0	0	NA	NA	NA	NA
ADH1C	1.02623	1.44809	0.604382	0.417365	-1.26062	0.83608	1
ADH4	10.9739	14.7749	7.17292	0.485481	-1.04251	0.0779001	0.38447
ADH5	1950.96	2174.61	1727.3	0.794305	-0.332235	0.0912298	0.422401
ADH6	0.888241	1.05179	0.724697	0.689016	-0.537391	1	1
ADH7	0	0	0	NA	NA	NA	NA
ADHFE1	10.7465	10.0005	11.4925	1.14919	0.20062	0.761515	1
ADI1	1364.37	1463.02	1265.73	0.865149	-0.20898	0.305741	0.800528
ADIG	0	0	0	NA	NA	NA	NA
ADIPOQ	0	0	0	NA	NA	NA	NA
ADIPOR1	2077.05	1747.97	2406.13	1.37653	0.461033	0.0255578	0.184328
ADIPOR2	2948.14	2797.53	3098.76	1.10768	0.147542	0.546351	0.999954
ADK	694.684	648.146	741.221	1.1436	0.193586	0.406863	0.900914
ADM	417.666	418.815	416.518	0.994515	-0.00793487	0.868462	1
ADM2	58.7418	39.2656	78.218	1.99203	0.994237	0.0277587	0.19437
ADNP	2409.38	2451.51	2367.24	0.965626	-0.0504629	0.785051	1
ADNP2	839.874	779.158	900.59	1.15585	0.208955	0.302986	0.796976
ADO	745.589	648.558	842.62	1.29922	0.377645	0.0760288	0.37927
ADORA1	40.6529	63.6053	17.7004	0.278285	-1.84536	4.42e-06	0.000201276
ADORA2A	92.1489	58.7	125.598	2.13965	1.09738	0.000218376	0.00488933
ADORA2B	408.018	498.063	317.973	0.638418	-0.647426	0.00274045	0.0354982
ADORA3	0.744856	1.05179	0.437927	0.416365	-1.26408	0.796674	1
ADPGK	703.791	696.804	710.777	1.02005	0.0286439	0.814977	1
ADPRH	126.589	142.281	110.898	0.779426	-0.359517	0.463016	0.945319
ADPRHL1	14.0642	19.2347	8.89366	0.462375	-1.11286	0.0418107	0.259104
ADPRHL2	971.72	913.418	1030.02	1.12766	0.17333	0.440941	0.927201
ADRA1A	0	0	0	NA	NA	NA	NA
ADRA1B	610.294	760.699	459.889	0.604561	-0.726039	0.000970414	0.0160388
ADRA1D	119.534	108.448	130.621	1.20446	0.268381	0.413749	0.904922
ADRA2A	2.32992	1.85065	2.80919	1.51795	0.602124	0.759858	1
ADRA2B	0.294481	0	0.588961	Inf	Inf	0.748514	1
ADRA2C	0.880633	0.311994	1.44927	4.64518	2.21574	0.502635	0.974352
ADRB1	5.69761	4.4939	6.90132	1.53571	0.618905	0.546815	0.999954
ADRB2	84.1007	110.225	57.9766	0.525985	-0.926907	0.00300218	0.0384406
ADRB3	0	0	0	NA	NA	NA	NA
ADRBK1	744.908	698.706	791.11	1.13225	0.179193	0.394698	0.892025
ADRBK2	22.0564	21.5648	22.548	1.04559	0.0643173	0.95576	1
ADRM1	2367.53	2414.2	2320.87	0.961341	-0.0568798	0.840729	1
ADSL	1030.75	1065.97	995.532	0.933922	-0.0986256	0.752235	1
ADSS	1631.48	1442.14	1820.82	1.26258	0.33638	0.174668	0.607999
ADSSL1	9.04951	10.9265	7.17255	0.656438	-0.60727	0.487359	0.962888
AEBP1	62.1707	68.2183	56.1231	0.822699	-0.281564	0.500448	0.973788
AEBP2	1092.86	1004.05	1181.66	1.1769	0.234987	0.244543	0.722442
AEN	883.311	640.165	1126.46	1.75964	0.815277	0.000134783	0.00329913
AES	1803.59	1964.53	1642.65	0.836152	-0.258162	0.18122	0.618188
AFAP1	1265.23	1319.7	1210.76	0.91745	-0.124299	0.611557	1
AFAP1-AS1	78.8828	82.7696	74.996	0.906081	-0.142288	0.690196	1
AFAP1L1	14.1271	12.3544	15.8999	1.28698	0.363989	0.594764	1
AFAP1L2	14.4283	19.8247	9.03183	0.455585	-1.13421	0.322092	0.820956
AFF1	1090.25	1171.59	1008.91	0.861146	-0.215671	0.305326	0.799968
AFF2	0.445576	0	0.891152	Inf	Inf	0.551503	0.999972
AFF3	46.8718	36.4652	57.2784	1.57077	0.65147	0.247518	0.724646
AFF4	4763.48	3954.76	5572.21	1.40899	0.494662	0.0175297	0.139434
AFG3L1P	282.444	322.158	242.73	0.753453	-0.408411	0.0864056	0.408403
AFG3L2	1184.2	1131.69	1236.7	1.09279	0.12802	0.586437	1
AFM	0.189349	0.378698	0	0	#NAME?	1	1
AFMID	159.092	158.902	159.282	1.00239	0.00344312	0.937703	1
AFP	6.47454	10.5038	2.44532	0.232804	-2.10281	0.114479	0.482413
AFTPH	695.494	483.461	907.528	1.87715	0.908544	2.8e-05	0.000940025
AGA	408.421	451.925	364.916	0.807469	-0.308522	0.142246	0.546124
AGAP1	156.709	191.164	122.255	0.639528	-0.64492	0.0108071	0.0984517
AGAP11	193.552	189.84	197.265	1.03911	0.0553518	0.861834	1
AGAP2	36.5851	40.8843	32.286	0.789693	-0.340636	0.548065	0.999972
AGAP3	449.942	396.222	503.661	1.27116	0.346143	0.119853	0.495227
AGAP4	52.2527	52.7085	51.7968	0.982701	-0.025175	0.976867	1
AGAP5	51.1663	49.4628	52.8698	1.06888	0.0960988	0.752623	1
AGAP6	112.516	108.361	116.671	1.07668	0.106594	0.58406	1
AGAP7	43.807	41.1771	46.437	1.12774	0.173433	0.546881	0.999954
AGAP8	50.4428	51.735	49.1506	0.950045	-0.0739318	0.974476	1
AGAP9_loc1	44.4016	40.1028	48.7004	1.21439	0.280232	0.390512	0.887749
AGAP9_loc2	45.4185	44.9298	45.9073	1.02176	0.0310501	1	1
AGBL1	0	0	0	NA	NA	NA	NA
AGBL2	10.4552	12.1807	8.72977	0.716688	-0.480583	0.548347	0.999972
AGBL3	29.8889	31.8119	27.9659	0.8791	-0.185901	0.727591	1
AGBL4	0.917856	0.673088	1.16262	1.7273	0.788518	0.98797	1
AGBL5	634.25	636.46	632.041	0.993056	-0.0100523	0.889514	1
AGER_loc1	20.4964	27.5358	13.4571	0.488714	-1.03294	0.0501381	0.290673
AGFG1	769.004	694.009	843.999	1.21612	0.282286	0.192853	0.640457
AGFG2	431.359	313.239	549.48	1.75418	0.8108	0.000306569	0.00644442
AGGF1	851.607	964.211	739.004	0.766433	-0.383768	0.080372	0.392591
AGK	726.379	645.847	806.912	1.24938	0.321218	0.142408	0.54643
AGL	467.055	613.482	320.628	0.522637	-0.936119	3.16e-05	0.00103734
AGMAT	52.2762	48.3001	56.2523	1.16464	0.219885	0.524836	0.987222
AGMO	26.7085	32.3984	21.0187	0.648756	-0.624251	0.16664	0.59299
AGPAT1_loc4	1125.28	1174.69	1075.86	0.915866	-0.126791	0.529024	0.989916
AGPAT2	218.836	231.083	206.59	0.894005	-0.161645	0.477104	0.955028
AGPAT3	650.539	776.033	525.044	0.676574	-0.563681	0.00677135	0.0708497
AGPAT4	330.02	284.836	375.205	1.31727	0.39755	0.064532	0.342198
AGPAT4-IT1	12.2914	5.27887	19.3039	3.65682	1.87059	0.0634621	0.338504
AGPAT5	1084.31	1110.72	1057.89	0.952436	-0.0703063	0.773584	1
AGPAT6	1317.04	1448.41	1185.67	0.818599	-0.288771	0.161384	0.584928
AGPAT9	1765.45	702.894	2828.01	4.02338	2.00841	8.19e-16	3.98e-13
AGPHD1	22.0669	19.8527	24.2812	1.22307	0.290507	0.542919	0.999049
AGPS	1771.42	1958.77	1584.06	0.808698	-0.306326	0.133037	0.525848
AGR2	0.155997	0.311994	0	0	#NAME?	1	1
AGR3	0.151095	0	0.302191	Inf	Inf	0.990559	1
AGRN	2488.18	3248.9	1727.46	0.531706	-0.911298	0.000396833	0.00791643
AGRP	0	0	0	NA	NA	NA	NA
AGSK1_loc1	165.61	131.166	200.055	1.5252	0.608996	0.0146382	0.121725
AGSK1_loc2	151.414	123.853	178.975	1.44506	0.531126	0.0414227	0.257668
AGSK1_loc3	164.42	133.811	195.029	1.4575	0.543495	0.0348756	0.229237
AGT	35.0655	30.0002	40.1307	1.33768	0.419735	0.642836	1
AGTPBP1	752.9	780.669	725.132	0.92886	-0.106466	0.626034	1
AGTR1	116.642	99.0452	134.239	1.35533	0.438646	0.0955066	0.434495
AGTR2	0	0	0	NA	NA	NA	NA
AGTRAP	449.649	481.071	418.227	0.869366	-0.201964	0.346589	0.848411
AGXT	0	0	0	NA	NA	NA	NA
AGXT2	0	0	0	NA	NA	NA	NA
AGXT2L1	17.4419	20.3382	14.5456	0.715186	-0.483609	0.477288	0.955028
AGXT2L2	174.108	158.757	189.459	1.19339	0.255063	0.27444	0.76265
AHCTF1	2534.69	2631.84	2437.53	0.926168	-0.110654	0.540727	0.997354
AHCY	2335.77	2515.17	2156.37	0.857344	-0.222054	0.364767	0.863914
AHCYL1	3597.49	3451.6	3743.37	1.08453	0.117072	0.595987	1
AHCYL2	402.39	355.44	449.34	1.26418	0.338203	0.147413	0.558438
AHDC1	216.518	257.991	175.046	0.678495	-0.559589	0.0304722	0.207471
AHI1	1385.06	1384.24	1385.88	1.00119	0.00170984	0.998494	1
AHNAK	6988.64	9142.34	4834.95	0.528852	-0.919064	0.05253	0.300459
AHNAK2	601.247	690.183	512.312	0.742284	-0.429957	0.364404	0.863693
AHR	282.913	228.241	337.586	1.47908	0.564699	0.362142	0.861611
AHRR	53.8083	67.5914	40.0252	0.592165	-0.75593	0.512033	0.978504
AHSA1	1336.73	1324.8	1348.66	1.01801	0.025751	0.975241	1
AHSA2	194.667	224.251	165.084	0.736157	-0.441915	0.288402	0.779372
AHSG	0.336544	0.673088	0	0	#NAME?	0.750508	1
AHSP	0	0	0	NA	NA	NA	NA
AICDA	3.50552	3.77935	3.2317	0.855094	-0.225844	1	1
AIDA	1334.63	1359.16	1310.11	0.963913	-0.0530253	0.793275	1
AIF1_loc5	0.501343	1.00269	0	0	#NAME?	0.547703	0.999954
AIF1L	33.6548	37.423	29.8867	0.79862	-0.324419	0.591457	1
AIFM1	1448.36	1280.5	1616.23	1.26219	0.335929	0.19002	0.634535
AIFM2	867.569	980.765	754.373	0.769168	-0.378629	0.0661269	0.347722
AIFM3	1.49752	1.36378	1.63127	1.19614	0.258384	0.985724	1
AIG1	279.219	288.761	269.678	0.933914	-0.0986382	0.629074	1
AIM1	962.051	1076.3	847.798	0.787694	-0.344292	0.0945406	0.432071
AIM1L	14.8874	15.8519	13.923	0.878316	-0.187188	0.768084	1
AIM2	0.476119	0.378698	0.57354	1.51451	0.598848	0.98961	1
AIMP1	964.44	893.784	1035.1	1.15811	0.211766	0.371979	0.870656
AIMP2	781.657	672.85	890.464	1.32342	0.404273	0.0645888	0.342226
AIP	243.175	226.324	260.026	1.14891	0.200265	0.454568	0.938746
AIPL1	1.22489	0.985082	1.46469	1.48687	0.572281	0.837544	1
AIRE	0	0	0	NA	NA	NA	NA
AJAP1	0	0	0	NA	NA	NA	NA
AJUBA	1703.47	2301.51	1105.42	0.480303	-1.05798	9.69e-06	0.000382922
AK1	391.852	418.282	365.422	0.873625	-0.194913	0.411667	0.903642
AK2	2555.09	2419.45	2690.73	1.11212	0.153317	0.453715	0.937945
AK3	868.511	796.489	940.534	1.18085	0.239825	0.259463	0.741233
AK4	294.489	311.786	277.193	0.889051	-0.169662	0.543242	0.99917
AK5	24.2316	22.249	26.2142	1.17822	0.236603	0.575334	1
AK7	0.487639	0.673088	0.302191	0.448962	-1.15534	1	1
AK8	1.26602	0.900775	1.63127	1.81096	0.856757	0.835532	1
AKAP1	705.546	833.653	577.44	0.692662	-0.529776	0.0146804	0.121872
AKAP10	431.662	426.454	436.87	1.02442	0.0348133	0.826166	1
AKAP11	984.465	957.828	1011.1	1.05562	0.0780878	0.796537	1
AKAP12	867.519	1069.66	665.38	0.62205	-0.684898	0.0106081	0.097431
AKAP13	1290.85	1233.53	1348.17	1.09294	0.128211	0.526439	0.987929
AKAP14	0.660639	0.29439	1.02689	3.48819	1.80248	0.785223	1
AKAP17A_loc1	714.655	459.781	969.529	2.10867	1.07634	7.82e-07	4.56e-05
AKAP17A_loc2	700.448	437.132	963.764	2.20474	1.14061	1.66e-07	1.18e-05
AKAP2	5316.05	5167.73	5464.37	1.0574	0.0805252	0.705834	1
AKAP3	2.11752	3.49493	0.740118	0.211769	-2.23944	0.18992	0.634412
AKAP4	0.623314	0.673088	0.57354	0.852103	-0.2309	1	1
AKAP5	119.869	127.901	111.836	0.874391	-0.19365	0.667258	1
AKAP6	139.577	138.572	140.582	1.0145	0.0207686	0.98459	1
AKAP7	104.101	115.973	92.2302	0.795276	-0.330472	0.249953	0.728462
AKAP8	658.931	578.459	739.403	1.27823	0.354148	0.0963452	0.435678
AKAP8L	1059.41	1020.87	1097.95	1.0755	0.105008	0.581153	1
AKAP9	822.661	762.22	883.102	1.15859	0.212373	0.323645	0.822715
AKD1	42.0965	49.6741	34.519	0.694909	-0.525103	0.170224	0.599626
AKIP1	675.418	654.584	696.252	1.06366	0.0890309	0.683326	1
AKIRIN1	1695.11	1463.63	1926.58	1.31631	0.396495	0.0536924	0.304293
AKIRIN2	986.57	1065.43	907.708	0.851962	-0.231138	0.299236	0.793201
AKIRIN2-AS1	27.8253	22.6518	32.9987	1.45678	0.542783	0.242067	0.718601
AKNA	322.384	155.842	488.926	3.13732	1.64953	9.99e-12	2.17e-09
AKNAD1	25.8625	28.1963	23.5286	0.834456	-0.261093	0.659163	1
AKR1A1	1084.86	946.569	1223.16	1.2922	0.369834	0.0774928	0.383124
AKR1B1	4690.54	4405.18	4975.91	1.12956	0.175759	0.643869	1
AKR1B10	40.0776	51.9919	28.1634	0.541689	-0.884464	0.0267021	0.189374
AKR1B15	6.34259	8.29085	4.39432	0.530021	-0.91588	0.322144	0.820956
AKR1C1	14.2213	14.0846	14.358	1.01941	0.0277345	0.933662	1
AKR1C2	9.87272	12.9054	6.84001	0.53001	-0.91591	0.375603	0.874931
AKR1C3	62.0162	85.4109	38.6215	0.452185	-1.14502	0.29396	0.786025
AKR1C4	2.39227	4.05985	0.724697	0.178504	-2.48598	0.144268	0.550604
AKR1CL1	0.155997	0.311994	0	0	#NAME?	1	1
AKR1D1	0.29829	0.29439	0.302191	1.0265	0.0377308	1	1
AKR1E2	0.943019	1.29708	0.588961	0.454068	-1.13902	0.841596	1
AKR7A2	645.749	666.518	624.981	0.937681	-0.0928316	0.659471	1
AKR7A2P1	69.2187	71.7976	66.6398	0.928162	-0.107551	0.636808	1
AKR7A3	13.3922	13.9345	12.8499	0.922165	-0.116904	0.842343	1
AKR7L	24.192	24.4207	23.9633	0.981272	-0.0272754	0.988465	1
AKT1	2393.94	2589.35	2198.54	0.84907	-0.236044	0.237997	0.712946
AKT1S1	820.127	802.388	837.866	1.04421	0.0624185	0.743756	1
AKT2	1397.17	1523.57	1270.77	0.834075	-0.261751	0.208325	0.666325
AKT3	1085.71	1066.41	1105.01	1.03619	0.0512943	0.88171	1
AKTIP	324.658	282.033	367.282	1.30226	0.381022	0.0961782	0.435563
ALAD	715.501	662.21	768.791	1.16095	0.215303	0.353091	0.853692
ALAS1	2051.14	1782.17	2320.1	1.30184	0.380551	0.0591621	0.323664
ALAS2	0.189349	0.378698	0	0	#NAME?	1	1
ALB	1.81435	2.45077	1.17792	0.480633	-1.05699	0.75083	1
ALCAM	6581.47	7765.64	5397.29	0.695022	-0.52487	0.00806263	0.0793103
ALDH16A1	161.114	156.639	165.589	1.05714	0.080161	0.748404	1
ALDH18A1	1873.38	1497.89	2248.87	1.50136	0.586267	0.00445633	0.0522323
ALDH1A1	298.868	344.603	253.134	0.734569	-0.445029	0.545097	0.999954
ALDH1A2	0.665541	0.606385	0.724697	1.19511	0.257145	1	1
ALDH1A3	107.594	100.799	114.389	1.13483	0.182476	0.818092	1
ALDH1B1	439.349	516.552	362.146	0.701083	-0.512344	0.0310432	0.210211
ALDH1L1	0.673251	0.606385	0.740118	1.22054	0.287522	1	1
ALDH1L2	878.511	468.621	1288.4	2.74935	1.45909	4.39e-11	8.51e-09
ALDH2	606.144	600.509	611.779	1.01877	0.0268244	0.941225	1
ALDH3A1	471.713	618.79	324.637	0.524632	-0.930622	0.616582	1
ALDH3A2	944.718	1319.5	569.938	0.431936	-1.21111	0.00623072	0.0666502
ALDH3B1	141.5	151.658	131.341	0.866032	-0.207509	0.434166	0.922262
ALDH3B2	2.27675	2.93764	1.61585	0.550049	-0.862367	0.667837	1
ALDH4A1	325.688	352.566	298.81	0.84753	-0.238663	0.247257	0.724592
ALDH5A1	184.207	213.12	155.295	0.728676	-0.456651	0.07849	0.385759
ALDH6A1	267.638	273.346	261.93	0.958233	-0.0615509	0.82477	1
ALDH7A1	506.658	559.095	454.22	0.812419	-0.299704	0.153523	0.569643
ALDH8A1	5.57583	7.61776	3.53389	0.463901	-1.10811	0.293662	0.785711
ALDH9A1	1557.48	1400.51	1714.45	1.22416	0.291797	0.168551	0.596661
ALDOA	15108.8	15280.3	14937.4	0.977561	-0.0327417	0.86833	1
ALDOB	0.442767	0.311994	0.57354	1.8383	0.878375	0.989704	1
ALDOC	207.73	189.933	225.527	1.1874	0.247808	0.314545	0.811439
ALG1	403.432	433.066	373.798	0.863145	-0.212325	0.357354	0.857246
ALG10	102.473	114.042	90.9038	0.797105	-0.327159	0.313103	0.809649
ALG10B	179.007	208.114	149.899	0.720275	-0.473381	0.0480834	0.283708
ALG11	320.67	301.425	339.915	1.12769	0.173373	0.486649	0.962727
ALG12	352.71	283.581	421.839	1.48754	0.572929	0.0145477	0.121326
ALG13	500.001	488.07	511.933	1.04889	0.068866	0.764712	1
ALG14	117.035	134.793	99.2772	0.736517	-0.441209	0.347007	0.848809
ALG1L	11.1519	11.8562	10.4476	0.881192	-0.182472	0.873528	1
ALG1L2	7.15078	6.81127	7.49028	1.09969	0.137097	0.905682	1
ALG2	674.705	423.554	925.856	2.18592	1.12824	3.48e-07	2.26e-05
ALG3	583.627	593.875	573.379	0.965487	-0.0506715	0.879044	1
ALG5	499.197	526.031	472.363	0.897976	-0.155251	0.470064	0.949375
ALG6	230.467	292.349	168.586	0.57666	-0.794207	0.00157627	0.0230535
ALG8	589.483	699.782	479.183	0.68476	-0.54633	0.0143485	0.120182
ALG9	424.961	426.287	423.635	0.993779	-0.00900367	0.971652	1
ALK	24.4839	23.8947	25.0731	1.04931	0.0694475	0.940583	1
ALKBH1	265.955	232.241	299.669	1.29033	0.367744	0.121467	0.497779
ALKBH2	187.054	190.247	183.862	0.966436	-0.0492532	0.938039	1
ALKBH3	493.487	439.682	547.292	1.24474	0.315849	0.154952	0.572295
ALKBH4	118.766	131.054	106.478	0.812474	-0.299607	0.283458	0.77324
ALKBH5	1935.24	1506.2	2364.27	1.56969	0.650479	0.00130724	0.0199525
ALKBH6	137.926	145.713	130.139	0.893123	-0.16307	0.505193	0.975615
ALKBH7	115.49	100.345	130.636	1.30187	0.380585	0.176247	0.610802
ALKBH8	155.418	164.026	146.81	0.89504	-0.159977	0.499961	0.97363
ALLC	1.27193	1.81915	0.724697	0.39837	-1.32782	0.569054	1
ALMS1	902.215	818.928	985.502	1.20341	0.267123	0.213585	0.675846
ALMS1P	3.73321	4.23472	3.2317	0.763143	-0.389974	0.834989	1
ALOX12	6.77065	6.15579	7.38551	1.19977	0.262755	0.834446	1
ALOX12B	1.35914	0.935983	1.7823	1.9042	0.929188	0.707468	1
ALOX12P2	1.08266	1.00269	1.16262	1.15951	0.213513	1	1
ALOX15	0.302191	0	0.604382	Inf	Inf	0.745298	1
ALOX15B	0	0	0	NA	NA	NA	NA
ALOX15P1	0.887252	0.29439	1.48011	5.02773	2.32991	0.501351	0.973818
ALOX5	0.218963	0	0.437927	Inf	Inf	0.990559	1
ALOX5AP	3.0249	3.74022	2.30958	0.617499	-0.695491	0.732294	1
ALOXE3	22.4892	20.1705	24.8079	1.22991	0.29855	0.692864	1
ALPI	0.218963	0	0.437927	Inf	Inf	0.990559	1
ALPK1	132.818	169.039	96.5963	0.571445	-0.807314	0.00335752	0.042002
ALPK2	2660.65	2942.98	2378.31	0.808131	-0.307338	0.120324	0.496022
ALPK3	33.0563	33.9308	32.1819	0.948456	-0.0763469	0.849984	1
ALPL	6.2725	5.64368	6.90132	1.22284	0.290236	0.832828	1
ALPP	5.11902	6.29682	3.94122	0.625906	-0.675982	0.561896	1
ALPPL2	1.58332	1.43048	1.73616	1.21369	0.279401	0.985505	1
ALS2	825.099	785.281	864.917	1.10141	0.139353	0.530393	0.99127
ALS2CL	593.752	627.22	560.284	0.893281	-0.162814	0.792981	1
ALS2CR11	1.17443	2.34886	0	0	#NAME?	0.148038	0.560337
ALS2CR12	7.01527	8.35364	5.67689	0.679572	-0.557303	0.645743	1
ALS2CR8	53.17	62.1478	44.1923	0.711083	-0.49191	0.179905	0.616072
ALX1	0.505734	0	1.01147	Inf	Inf	0.528969	0.989906
ALX3	31.6644	34.4251	28.9037	0.83961	-0.252208	0.57312	1
ALX4	0.941927	1.27947	0.604382	0.472368	-1.08202	0.841672	1
ALYREF	1490.06	1474.7	1505.42	1.02083	0.0297426	0.896932	1
AMACR	189.233	179.732	198.734	1.10572	0.14499	0.594617	1
AMBN	0	0	0	NA	NA	NA	NA
AMBP	2.15807	2.24695	2.0692	0.920891	-0.118898	1	1
AMBRA1	814.988	811.447	818.53	1.00873	0.0125382	0.851925	1
AMD1	1576.39	1991.15	1161.63	0.583397	-0.777451	0.000226181	0.00504144
AMDHD1	35.4594	36.0641	34.8547	0.966466	-0.0492087	0.973185	1
AMDHD2	540.194	505.362	575.025	1.13785	0.186305	0.386083	0.884167
AMELX	0.143385	0	0.28677	Inf	Inf	0.990559	1
AMELY	0	0	0	NA	NA	NA	NA
AMFR	1482.59	1682.39	1282.8	0.762487	-0.391216	0.0494954	0.288119
AMH	33.1075	52.3817	13.8334	0.264088	-1.92091	6.61e-05	0.00183489
AMHR2	1.77617	1.92107	1.63127	0.849148	-0.235912	1	1
AMICA1	0	0	0	NA	NA	NA	NA
AMIGO1	22.7184	25.6397	19.797	0.772123	-0.373097	0.546598	0.999954
AMIGO2	1247.19	1231.22	1263.17	1.02595	0.0369566	0.904936	1
AMIGO3	160.471	174.962	145.98	0.834353	-0.261271	0.299885	0.793696
AMMECR1	924.086	950.503	897.668	0.944413	-0.0825095	0.638416	1
AMMECR1L	786.791	619.077	954.505	1.54182	0.624635	0.00363655	0.0448253
AMN	0.189349	0.378698	0	0	#NAME?	1	1
AMN1	142.039	143.045	141.033	0.985929	-0.020444	0.977944	1
AMOT	862.654	1109.57	615.741	0.554939	-0.8496	0.00498198	0.0569218
AMOTL1	1588.81	1711.78	1465.83	0.856318	-0.223781	0.242191	0.718733
AMOTL2	2419.23	3064.36	1774.09	0.578942	-0.788509	0.0168045	0.135049
AMPD1	0.483739	0.967478	0	0	#NAME?	0.554047	1
AMPD2	1474.71	1142.2	1807.23	1.58224	0.661968	0.00141042	0.0211076
AMPD3	78.2316	74.681	81.7822	1.09509	0.131046	0.659764	1
AMPH	221.206	213.453	228.959	1.07264	0.101168	0.878659	1
AMT	42.351	54.8462	29.8559	0.544357	-0.877376	0.0282512	0.196442
AMTN	0	0	0	NA	NA	NA	NA
AMY1A_loc1	4.91534	6.73459	3.09608	0.459728	-1.12115	0.293469	0.785301
AMY1A_loc2	4.98256	5.85768	4.10743	0.701204	-0.512094	0.708918	1
AMY1A_loc3	3.37204	3.66354	3.08054	0.840864	-0.250056	1	1
AMY1B_loc1	4.91534	6.73459	3.09608	0.459728	-1.12115	0.293469	0.785301
AMY1B_loc2	4.98256	5.85768	4.10743	0.701204	-0.512094	0.708918	1
AMY1B_loc3	3.37204	3.66354	3.08054	0.840864	-0.250056	1	1
AMY1C_loc1	4.83536	5.56329	4.10743	0.738309	-0.437703	0.781011	1
AMY1C_loc2	4.91534	6.73459	3.09608	0.459728	-1.12115	0.293469	0.785301
AMY1C_loc3	3.70859	4.33663	3.08054	0.710353	-0.493391	0.835352	1
AMY2A	10.1734	12.357	7.98977	0.646581	-0.629097	0.424598	0.913931
AMY2B	53.6063	69.3794	37.8331	0.545308	-0.874857	0.0476977	0.282434
AMZ1	6.80524	7.44915	6.16133	0.827118	-0.273834	0.750111	1
AMZ2	1108.68	1253.57	963.798	0.768842	-0.379241	0.152707	0.568666
AMZ2P1	145.519	132.766	158.271	1.1921	0.253511	0.347148	0.848809
ANAPC1	1038.86	1122.32	955.412	0.851285	-0.232286	0.24079	0.716832
ANAPC10	215.446	215.995	214.897	0.994915	-0.00735469	0.96549	1
ANAPC11	645.342	665.988	624.695	0.937997	-0.0923449	0.703941	1
ANAPC13	722.168	752.703	691.634	0.918868	-0.122071	0.5668	1
ANAPC16	694.553	733.167	655.939	0.894664	-0.160582	0.415782	0.906261
ANAPC2	440.181	457.806	422.555	0.923	-0.115598	0.644738	1
ANAPC4	455.926	523.203	388.649	0.742825	-0.428906	0.0568684	0.31504
ANAPC5	1851.38	2107.56	1595.21	0.756895	-0.401834	0.0474345	0.281377
ANAPC7	1569.8	1821.97	1317.62	0.723185	-0.467563	0.0223598	0.167155
ANG	39.2542	22.5939	55.9145	2.47476	1.30729	0.0057137	0.0628586
ANGEL1	338.917	305.206	372.629	1.22091	0.287957	0.183359	0.62137
ANGEL2	295.508	340.012	251.005	0.738225	-0.437867	0.0497919	0.28917
ANGPT1	31.9557	32.4522	31.4592	0.969403	-0.0448312	1	1
ANGPT2	7.37528	6.62505	8.12551	1.22648	0.294527	0.779037	1
ANGPT4	0.598765	0.623989	0.57354	0.919152	-0.121625	1	1
ANGPTL1	15.123	18.7655	11.4804	0.611786	-0.708901	0.593318	1
ANGPTL2	47.7308	46.7276	48.734	1.04294	0.0606513	0.923223	1
ANGPTL3	0	0	0	NA	NA	NA	NA
ANGPTL4	42.4744	52.9619	31.987	0.603963	-0.727469	0.0775858	0.383488
ANGPTL5	0.155997	0.311994	0	0	#NAME?	1	1
ANGPTL6	127.249	134.492	120.006	0.89229	-0.164416	0.868347	1
ANGPTL7	0.28677	0	0.57354	Inf	Inf	0.751813	1
ANK1	366.858	399.34	334.376	0.83732	-0.256149	0.503356	0.974803
ANK2	436.308	290.641	581.975	2.00238	1.00172	0.0938728	0.429863
ANK3	104.427	91.47	117.383	1.2833	0.359857	0.552533	1
ANKAR	20.3512	21.1458	19.5565	0.924841	-0.112723	0.968151	1
ANKDD1A	8.41854	8.89332	7.94375	0.893227	-0.162901	0.782227	1
ANKFN1	0.918887	0.690692	1.14708	1.66077	0.731852	0.81943	1
ANKFY1	1140.08	1293.14	987.016	0.763274	-0.389728	0.051106	0.294487
ANKH	34.9978	47.9346	22.061	0.460231	-1.11957	0.0218312	0.164779
ANKHD1	3598.55	2942.08	4255.03	1.44627	0.532334	0.0113821	0.101865
ANKHD1-EIF4EBP3	3556.49	2957.04	4155.94	1.40544	0.491019	0.0196853	0.152151
ANKIB1	1129.55	1084.14	1174.97	1.08379	0.116081	0.726955	1
ANKK1	0.77441	0.673088	0.875731	1.30107	0.379693	0.988382	1
ANKLE1	9.72548	11.8096	7.64132	0.647041	-0.628072	0.417417	0.907669
ANKLE2	2934.74	2916.5	2952.99	1.01251	0.0179364	0.920414	1
ANKMY1	39.5551	39.3491	39.761	1.01047	0.0150231	0.944873	1
ANKMY2	689.26	622.031	756.488	1.21616	0.28233	0.221011	0.687924
ANKRA2	280.994	273.029	288.96	1.05835	0.0818179	0.72905	1
ANKRD1	251.486	315.075	187.896	0.596354	-0.745759	0.00905802	0.0867908
ANKRD10	814.149	707.236	921.062	1.30234	0.381105	0.0599338	0.326572
ANKRD11	1564.86	1452.96	1676.76	1.15403	0.206684	0.3275	0.828332
ANKRD12	225.484	205.337	245.631	1.19623	0.2585	0.241364	0.71726
ANKRD13A	1639.4	1859.77	1419.03	0.763016	-0.390215	0.096374	0.435678
ANKRD13B	148.264	156.096	140.432	0.899653	-0.152559	0.569685	1
ANKRD13C	830.249	840.11	820.389	0.976526	-0.0342699	0.883206	1
ANKRD13D	228.28	187.232	269.327	1.43847	0.524533	0.026174	0.187148
ANKRD16	75.1425	81.3366	68.9485	0.847693	-0.238385	0.541053	0.997428
ANKRD17	3030.16	3048.78	3011.54	0.987786	-0.0177301	0.95327	1
ANKRD18A	1.98167	2.06073	1.90262	0.923274	-0.115169	1	1
ANKRD18B	8.08432	9.9766	6.19205	0.620657	-0.688132	0.403504	0.898332
ANKRD18DP	0.816636	0.606385	1.02689	1.69346	0.759974	0.988255	1
ANKRD19P	253.39	257.703	249.077	0.966527	-0.0491179	0.866492	1
ANKRD2	1.69965	1.31468	2.08462	1.58564	0.665069	0.844757	1
ANKRD20A1	20.4891	19.6827	21.2956	1.08195	0.11363	0.805465	1
ANKRD20A11P	1.48499	0.900775	2.0692	2.29713	1.19983	0.698131	1
ANKRD20A2_loc1	26.3085	21.8516	30.7655	1.40793	0.493576	0.476967	0.955028
ANKRD20A2_loc2	20.6791	13.4602	27.898	2.07263	1.05147	0.206744	0.664715
ANKRD20A3_loc1	21.0064	19.9771	22.0357	1.10305	0.1415	0.776112	1
ANKRD20A3_loc2	21.1926	13.4602	28.9249	2.14893	1.10362	0.173347	0.605452
ANKRD20A3_loc3	26.3085	21.8516	30.7655	1.40793	0.493576	0.476967	0.955028
ANKRD20A4	20.2239	18.3504	22.0974	1.20419	0.268067	0.694029	1
ANKRD20A5P	2.50252	1.59147	3.41357	2.14492	1.10093	0.46956	0.949375
ANKRD20A8P	18.761	19.865	17.6571	0.888855	-0.169981	0.813138	1
ANKRD20A9P	40.4363	30.4041	50.4685	1.65992	0.731116	0.0690641	0.356932
ANKRD22	0.74977	1.21277	0.28677	0.236459	-2.08034	0.652348	1
ANKRD23	41.4741	52.8394	30.1089	0.569819	-0.811426	0.0463104	0.277514
ANKRD24	8.03197	8.83287	7.23106	0.818653	-0.288676	0.865033	1
ANKRD26	273.276	262.08	284.471	1.08544	0.118278	0.663692	1
ANKRD26P1	2.93782	4.98448	0.891152	0.178785	-2.4837	0.104663	0.457403
ANKRD26P3	0	0	0	NA	NA	NA	NA
ANKRD27	695.251	643.156	747.347	1.162	0.216609	0.320802	0.81942
ANKRD28	2385.2	1940.28	2830.11	1.45861	0.54459	0.00927322	0.0883436
ANKRD29	7.24129	9.45315	5.02942	0.532037	-0.910402	0.381684	0.880052
ANKRD30A	0.155997	0.311994	0	0	#NAME?	1	1
ANKRD30B	1.65088	1.24798	2.05378	1.64568	0.718686	0.846339	1
ANKRD30BL	0	0	0	NA	NA	NA	NA
ANKRD30BP2	0.892142	0.757396	1.02689	1.35581	0.43916	0.98804	1
ANKRD31	19.6642	24.4406	14.8878	0.609141	-0.715151	0.21681	0.681984
ANKRD32	549.581	519.626	579.536	1.1153	0.157426	0.444226	0.930056
ANKRD33	0	0	0	NA	NA	NA	NA
ANKRD33B	523.828	497.864	549.792	1.1043	0.143133	0.428335	0.91735
ANKRD34A	27.375	35.1809	19.5691	0.556243	-0.846212	0.0569394	0.315227
ANKRD34B	44.6279	53.6244	35.6314	0.664462	-0.58974	0.582369	1
ANKRD34C	0.189349	0.378698	0	0	#NAME?	1	1
ANKRD35	4.7002	6.87797	2.52242	0.366739	-1.44717	0.20712	0.664817
ANKRD36	139.817	127.488	152.146	1.19341	0.255092	0.357731	0.857776
ANKRD36B	105.099	91.99	118.207	1.285	0.361768	0.171849	0.602288
ANKRD36BP1	78.3354	79.9237	76.7471	0.960254	-0.0585119	0.909051	1
ANKRD36BP2	1.83024	2.18025	1.48024	0.67893	-0.558665	0.750063	1
ANKRD37	82.5437	71.4048	93.6827	1.31199	0.391762	0.181632	0.61868
ANKRD39	129.199	123.932	134.467	1.08501	0.117704	0.759584	1
ANKRD40	1860.93	1996.78	1725.08	0.863933	-0.211009	0.30868	0.803583
ANKRD42	83.6619	57.2692	110.055	1.92171	0.942389	0.00213977	0.0292702
ANKRD44	167.341	179.97	154.712	0.859653	-0.218174	0.485752	0.962291
ANKRD45	28.4645	33.6688	23.2602	0.690851	-0.533553	0.374356	0.873787
ANKRD46	127.427	134.255	120.6	0.898289	-0.154748	0.731083	1
ANKRD49	89.1678	102.702	75.6333	0.736432	-0.441375	0.168953	0.59759
ANKRD5	95.1738	108.207	82.1401	0.759099	-0.397641	0.216659	0.68194
ANKRD50	1233.17	1675.81	790.528	0.47173	-1.08397	3.56e-07	2.29e-05
ANKRD52	2854.08	3197.01	2511.15	0.785468	-0.348376	0.0862007	0.408169
ANKRD53	11.3313	8.32977	14.3329	1.72068	0.782976	0.191578	0.637923
ANKRD54	431.484	427.69	435.278	1.01774	0.0253737	0.887732	1
ANKRD55	1.83625	2.07208	1.60043	0.772379	-0.37262	1	1
ANKRD6	341.023	382.557	299.49	0.782863	-0.353169	0.1158	0.485415
ANKRD62P1-PARP4P3	7.74349	8.28322	7.20376	0.869681	-0.201442	0.703243	1
ANKRD63	0.790832	1.27947	0.302191	0.236184	-2.08202	0.644939	1
ANKRD65	10.3556	12.8262	7.885	0.614756	-0.701914	0.363378	0.862945
ANKRD7	5.66459	6.91944	4.40974	0.637298	-0.649961	0.463751	0.945948
ANKRD9	79.6699	66.638	92.7019	1.39113	0.476253	0.210236	0.670343
ANKS1A	572.988	528.422	617.554	1.16868	0.224875	0.311856	0.808161
ANKS1B	58.4193	72.6619	44.1767	0.607976	-0.717914	0.0395538	0.249725
ANKS3	193.996	141.399	246.592	1.74394	0.802352	0.00125928	0.0195193
ANKS4B	0.151095	0	0.302191	Inf	Inf	0.990559	1
ANKS6	279.94	338.653	221.228	0.653257	-0.614276	0.010048	0.093711
ANKUB1	20.5321	17.8936	23.1706	1.29491	0.372846	0.710526	1
ANKZF1	261.49	235.88	287.099	1.21714	0.283496	0.200194	0.654057
ANLN	6495.97	9326.11	3665.82	0.393071	-1.34714	1.07e-05	0.00041599
ANO1	368.649	358.021	379.277	1.05937	0.0832069	0.772378	1
ANO10	777.112	667.207	887.016	1.32945	0.410826	0.0529229	0.301818
ANO2	1.51656	1.29708	1.73604	1.33843	0.420538	0.850968	1
ANO3	1.39349	1.76008	1.02689	0.583432	-0.777364	0.856878	1
ANO4	7.1556	6.56206	7.74914	1.1809	0.239887	0.835821	1
ANO5	2.77726	2.44314	3.11138	1.27352	0.348818	0.87873	1
ANO6	1440.15	1441.63	1438.68	0.997954	-0.00295482	0.924058	1
ANO7	0.147195	0.29439	0	0	#NAME?	1	1
ANO8	407.125	377.073	437.178	1.1594	0.213378	0.341986	0.844655
ANO9	10.6018	10.4357	10.768	1.03184	0.0452246	0.91492	1
ANP32A	725.843	924.258	527.429	0.570652	-0.809318	0.00326827	0.0411868
ANP32A-IT1	1.33373	1.64057	1.02689	0.625935	-0.675915	0.859238	1
ANP32AP1	109.491	136.88	82.1016	0.599808	-0.737428	0.0128294	0.110842
ANP32B	2238.51	2139.03	2337.99	1.09302	0.128314	0.531773	0.992268
ANP32C	47.914	57.3057	38.5223	0.672223	-0.572987	0.0820996	0.397719
ANP32D	11.0745	12.8022	9.34676	0.730093	-0.453848	0.486072	0.962308
ANP32E	2143.86	2363.21	1924.51	0.814364	-0.296254	0.12488	0.506399
ANPEP	7.90772	5.96957	9.84588	1.64935	0.721895	0.359644	0.859389
ANTXR1	668	746.679	589.322	0.789257	-0.341432	0.10989	0.470631
ANTXR2	205.754	303.411	108.096	0.356268	-1.48896	2.88e-09	3.42e-07
ANTXRL	0	0	0	NA	NA	NA	NA
ANXA1	13877.6	14125.8	13629.3	0.964854	-0.0516177	0.770791	1
ANXA10	1.71625	2.54134	0.891152	0.350662	-1.51185	0.513472	0.979217
ANXA11	2510.59	2467.52	2553.66	1.03491	0.0495064	0.932573	1
ANXA13	8.73655	11.056	6.41713	0.580423	-0.784823	0.310261	0.80543
ANXA2	19695.3	20950	18440.5	0.880214	-0.184073	0.446373	0.931198
ANXA2P1	2983.61	3183.34	2783.89	0.874519	-0.193438	0.448218	0.932844
ANXA2P2	17617.6	18938.9	16296.2	0.860459	-0.216821	0.362626	0.861863
ANXA2P3	1744.35	1853.19	1635.51	0.882538	-0.18027	0.451413	0.935998
ANXA3	575.035	567.882	582.189	1.02519	0.0358975	0.999069	1
ANXA4	347.213	321.708	372.718	1.15856	0.212334	0.352541	0.853164
ANXA5	12637.6	11806.8	13468.5	1.14074	0.189969	0.361119	0.860781
ANXA6	1376.31	1194.55	1558.07	1.30432	0.383294	0.322936	0.822093
ANXA7	1933.57	1825.18	2041.96	1.11877	0.161913	0.449804	0.934994
ANXA8_loc1	13.6107	10.5603	16.661	1.57771	0.657828	0.623548	1
ANXA8_loc2	15.458	13.1973	17.7186	1.3426	0.425026	0.664457	1
ANXA8L1_loc1	15.7064	13.5584	17.8544	1.31685	0.397092	0.675902	1
ANXA8L1_loc2	13.754	10.5603	16.9478	1.60486	0.682448	0.59819	1
ANXA8L2	12.5763	9.74382	15.4088	1.58139	0.661195	0.668347	1
ANXA9	27.9569	42.595	13.3188	0.312685	-1.67722	0.000109867	0.00278492
AOAH	14.8851	17.6296	12.1405	0.688646	-0.538165	0.384643	0.882792
AOC2	37.8828	41.1454	34.6202	0.841412	-0.249115	0.785588	1
AOC3	13.7476	15.4906	12.0046	0.774958	-0.36781	0.688356	1
AOC4	1.13228	2.26455	0	0	#NAME?	0.15306	0.569352
AOX1	274.008	342.46	205.556	0.600235	-0.736401	0.00201358	0.0279532
AOX2P	0.299382	0.311994	0.28677	0.919152	-0.121625	1	1
AP1AR	642.038	438.814	845.261	1.92624	0.945786	1.65e-05	0.000603758
AP1B1	2082.05	2125.27	2038.83	0.959327	-0.0599054	0.776027	1
AP1B1P1	0	0	0	NA	NA	NA	NA
AP1G1	2206.18	2437.03	1975.33	0.810548	-0.30303	0.120672	0.496143
AP1G2	291.174	320.657	261.69	0.816104	-0.293175	0.589065	1
AP1M1	1219.09	1310.2	1127.97	0.860915	-0.216057	0.313493	0.810071
AP1M2	9.34153	13.1723	5.51081	0.418365	-1.25717	0.290154	0.781004
AP1S1	269.056	289.098	249.014	0.861347	-0.215334	0.333583	0.835807
AP1S2	905.222	978.235	832.209	0.850724	-0.233236	0.267825	0.753257
AP1S3	4.96894	5.22606	4.71181	0.901599	-0.149442	0.945591	1
AP2A1	1557.11	1391.38	1722.83	1.23822	0.30827	0.157516	0.576779
AP2A2	1468.14	1565.09	1371.2	0.876118	-0.190803	0.376553	0.876018
AP2B1	4979.37	4957.76	5000.97	1.00872	0.0125193	0.977435	1
AP2M1	6345.54	6800.41	5890.67	0.866222	-0.207191	0.315357	0.812873
AP2S1	909.88	963.518	856.242	0.888662	-0.170293	0.421176	0.910652
AP3B1	1203.15	1365.3	1040.99	0.762461	-0.391264	0.0572312	0.316275
AP3B2	154.19	156.18	152.199	0.974512	-0.0372475	0.963093	1
AP3D1	3677.12	3023.05	4331.19	1.43272	0.518761	0.0106741	0.0976782
AP3M1	967.528	1044.17	890.887	0.853201	-0.229042	0.231306	0.70283
AP3M2	511.745	425.258	598.231	1.40675	0.492365	0.109865	0.470622
AP3S1	683.686	709.393	657.979	0.927524	-0.108544	0.578742	1
AP3S2	1081.16	1002.99	1159.34	1.15589	0.209004	0.348724	0.849635
AP4B1	375.142	379.138	371.146	0.97892	-0.0307368	0.89981	1
AP4E1	618.389	657.909	578.869	0.879861	-0.184652	0.39054	0.887749
AP4M1	192.056	193.895	190.217	0.981032	-0.0276283	0.989363	1
AP4S1	72.2755	75.8611	68.6899	0.905469	-0.143263	0.6379	1
APAF1	478.579	598.941	358.218	0.598086	-0.741575	0.000944212	0.0157098
APBA1	79.4046	93.9785	64.8308	0.689847	-0.535652	0.212454	0.674127
APBA2	173.693	187.323	160.064	0.854481	-0.22688	0.337898	0.841013
APBA3	239.861	163.663	316.058	1.93114	0.949456	0.000470637	0.00906249
APBB1	556.927	574.912	538.943	0.937435	-0.0932088	0.627146	1
APBB1IP	0.218963	0	0.437927	Inf	Inf	0.990559	1
APBB2	1848.97	1791.57	1906.38	1.06408	0.0896114	0.735047	1
APBB3	147.801	114.362	181.241	1.5848	0.664297	0.0102175	0.0950116
APC	1224.5	1510.94	938.057	0.620845	-0.687696	0.00128213	0.0197444
APC2	61.8789	74.9652	48.7926	0.65087	-0.619559	0.192754	0.640341
APCDD1	36.743	47.8575	25.6285	0.535517	-0.900995	0.026512	0.188687
APCDD1L	0.155997	0.311994	0	0	#NAME?	1	1
APCS	0	0	0	NA	NA	NA	NA
APEH	1858.63	1865.24	1852.02	0.992913	-0.0102615	0.921268	1
APEX1	2887.38	2886.6	2888.17	1.00054	0.00078577	0.999175	1
APEX2	937.562	915.896	959.228	1.04731	0.0666911	0.803887	1
APH1A	2266.53	2100.17	2432.89	1.15842	0.212162	0.303874	0.798155
APH1B	123.579	145.276	101.882	0.701299	-0.511898	0.067738	0.352862
API5	2741.71	3095.39	2388.04	0.771483	-0.374293	0.0608149	0.329403
APIP	486.711	514.101	459.322	0.893446	-0.162548	0.466581	0.94765
APITD1	312.658	305.932	319.385	1.04398	0.0620877	0.731834	1
APITD1-CORT	157.04	144.621	169.459	1.17174	0.228652	0.341949	0.844655
APLF	75.8292	67.8864	83.772	1.234	0.303346	0.310262	0.80543
APLN	8.98875	12.5256	5.45193	0.435264	-1.20004	0.134049	0.528488
APLNR	0.488731	0.690692	0.28677	0.415192	-1.26815	1	1
APLP1	661.086	699.634	622.538	0.889805	-0.168438	0.639541	1
APLP2	12002.5	13314.2	10690.8	0.802967	-0.316588	0.0851111	0.405551
APOA1	0.778129	1.55626	0	0	#NAME?	0.299049	0.793201
APOA1BP	1156.39	1212.31	1100.47	0.907747	-0.139637	0.500066	0.97363
APOA2	0.147195	0.29439	0	0	#NAME?	1	1
APOA4	0	0	0	NA	NA	NA	NA
APOA5	0	0	0	NA	NA	NA	NA
APOB	0	0	0	NA	NA	NA	NA
APOBEC1	0	0	0	NA	NA	NA	NA
APOBEC2	0.555507	0.673088	0.437927	0.650624	-0.620105	1	1
APOBEC3A	210.972	238.033	183.911	0.77263	-0.37215	0.282435	0.771294
APOBEC3B	658.205	725.41	591	0.814712	-0.295638	0.293738	0.78581
APOBEC3C	291.546	313.317	269.774	0.861028	-0.215868	0.298318	0.792535
APOBEC3D	71.6627	89.8385	53.4869	0.595367	-0.748148	0.0191858	0.149332
APOBEC3F	175.514	181.285	169.743	0.93633	-0.0949116	0.680735	1
APOBEC3G	292.472	265.902	319.042	1.19985	0.262853	0.401668	0.897302
APOBEC3H	0.496442	0.690692	0.302191	0.437519	-1.19258	1	1
APOBEC4	0.189349	0.378698	0	0	#NAME?	1	1
APOBR	2.75713	3.41433	2.09992	0.615029	-0.701274	0.817485	1
APOC1	12.2691	13.1658	11.3725	0.863792	-0.211244	0.792345	1
APOC1P1	0.522156	0.606385	0.437927	0.722193	-0.469543	1	1
APOC2	0.155997	0.311994	0	0	#NAME?	1	1
APOC3	0	0	0	NA	NA	NA	NA
APOC4	0	0	0	NA	NA	NA	NA
APOC4-APOC2	0.155997	0.311994	0	0	#NAME?	1	1
APOD	30.5998	40.5668	20.6328	0.508614	-0.975356	0.440005	0.926196
APOE	76.3986	76.5227	76.2745	0.996757	-0.0046867	0.971921	1
APOF	0.151095	0	0.302191	Inf	Inf	0.990559	1
APOH	0	0	0	NA	NA	NA	NA
APOL1	180.88	209.3	152.461	0.72843	-0.457138	0.471722	0.951038
APOL2	967.607	729.739	1205.47	1.65193	0.724149	0.00218259	0.0296194
APOL3	85.5748	112.026	59.1235	0.527765	-0.922031	0.116543	0.487406
APOL4	2.16017	2.87094	1.44939	0.50485	-0.986073	0.540977	0.997428
APOL5	0.441676	0.29439	0.588961	2.00061	1.00044	0.989708	1
APOL6	1021.91	831.068	1212.76	1.45928	0.545256	0.299738	0.793454
APOLD1	128.508	166.205	90.8113	0.546382	-0.872019	0.010237	0.0950627
APOM_loc1	73.1307	71.3635	74.8978	1.04953	0.0697377	0.916048	1
APOO	340.89	362.416	319.363	0.881206	-0.18245	0.373311	0.872609
APOOL	641.433	580.561	702.305	1.2097	0.27465	0.215856	0.680056
APOPT1	331.815	341.745	321.885	0.941887	-0.0863748	0.722658	1
APP	10176.2	10906.7	9445.74	0.866049	-0.20748	0.251361	0.730205
APPBP2	1191.27	1237.92	1144.63	0.92464	-0.113036	0.636932	1
APPL1	1463.98	1567.71	1360.24	0.867662	-0.204796	0.303643	0.798
APPL2	488.99	500.249	477.732	0.954987	-0.0664465	0.721632	1
APRT	516.872	570.194	463.55	0.81297	-0.298727	0.386128	0.884167
APTX	693.856	560.552	827.16	1.47562	0.561317	0.0103494	0.0958945
AQP1	38.7601	42.4215	35.0986	0.827378	-0.273382	0.540953	0.997428
AQP10	0.525893	1.05179	0	0	#NAME?	0.539302	0.99701
AQP11	36.3606	37.9401	34.7811	0.916737	-0.12542	0.76221	1
AQP12A	0	0	0	NA	NA	NA	NA
AQP12B	0	0	0	NA	NA	NA	NA
AQP2	5.40786	8.15744	2.65828	0.325872	-1.61762	0.0762675	0.37989
AQP3	28.4427	33.5542	23.3312	0.695327	-0.524236	0.239043	0.714323
AQP4	2.62234	4.0976	1.14708	0.27994	-1.83681	0.29794	0.792285
AQP5	8.00534	12.0234	3.98724	0.331622	-1.59239	0.0433724	0.265166
AQP6	5.91532	8.31217	3.51847	0.423291	-1.24028	0.22401	0.693155
AQP7	0.513354	0.58878	0.437927	0.743787	-0.427039	1	1
AQP7P1	1.85098	1.93496	1.76701	0.913202	-0.130994	1	1
AQP7P3	1.7165	1.21277	2.22023	1.83071	0.872405	0.727127	1
AQP8	1.08259	1.00269	1.1625	1.15939	0.213362	0.987159	1
AQP9	0	0	0	NA	NA	NA	NA
AQPEP	15.4073	13.1632	17.6513	1.34096	0.423262	0.539412	0.99701
AQR	827.14	812.813	841.467	1.03525	0.049983	0.837248	1
AR	417.595	444.892	390.298	0.877288	-0.188877	0.461174	0.944166
ARAF	1365.97	1326.5	1405.43	1.05951	0.0833922	0.67985	1
ARAP1	495.021	471.67	518.373	1.09901	0.136211	0.552847	1
ARAP2	635.484	605.395	665.573	1.0994	0.136721	0.49946	0.97321
ARAP3	348.571	440.957	256.185	0.580975	-0.783453	0.0006904	0.0122208
ARC	23.5674	18.4321	28.7027	1.55721	0.638962	0.221699	0.689054
ARCN1	4403.79	3624.83	5182.76	1.42979	0.515807	0.0124739	0.10886
AREG_loc1	0.147195	0.29439	0	0	#NAME?	1	1
AREG_loc2	0.218963	0	0.437927	Inf	Inf	0.990559	1
ARF1	4243.11	3642.71	4843.5	1.32964	0.411035	0.0732942	0.370091
ARF3	3190.62	2945.78	3435.46	1.16623	0.221853	0.304785	0.799705
ARF4	10000.2	6384.91	13615.5	2.13245	1.09251	8.47e-08	6.52e-06
ARF5	678.316	676.217	680.414	1.00621	0.00892816	0.998533	1
ARF6	1927.63	1692.45	2162.81	1.27792	0.353795	0.0912469	0.422401
ARFGAP1	1302.72	1030	1575.44	1.52955	0.613111	0.00296304	0.0379638
ARFGAP2	1519.94	1284.64	1755.23	1.36632	0.450292	0.0328894	0.219655
ARFGAP3	1586.52	1137.85	2035.18	1.78861	0.83884	6.31e-05	0.00177491
ARFGEF1	1947.87	1822.64	2073.11	1.13742	0.185767	0.386196	0.884222
ARFGEF2	1925.65	1598.18	2253.12	1.40981	0.495496	0.0157422	0.128442
ARFIP1	756.25	664.416	848.084	1.27644	0.35212	0.133148	0.526183
ARFIP2	1358.07	964.053	1752.08	1.81741	0.861888	3.83e-05	0.00122071
ARFRP1	515.17	408.677	621.663	1.52116	0.605173	0.00598744	0.0650918
ARG1	0.492541	0.985082	0	0	#NAME?	0.55084	0.999972
ARG2	767.895	547.545	988.245	1.80487	0.851891	0.00602343	0.0651988
ARGFX	0.143385	0	0.28677	Inf	Inf	0.990559	1
ARGFXP2	0.189349	0.378698	0	0	#NAME?	1	1
ARGLU1	728.329	714.691	741.967	1.03816	0.0540356	0.825	1
ARHGAP1	1302.53	1178.15	1426.9	1.21114	0.276368	0.196593	0.647382
ARHGAP10	417.05	414.449	419.65	1.01255	0.0179932	0.899794	1
ARHGAP11A	1531.28	2105.41	957.161	0.45462	-1.13727	9.63e-06	0.000382416
ARHGAP11B	208.444	267.611	149.276	0.557809	-0.842156	0.000824062	0.0141737
ARHGAP12	462.057	540.121	383.993	0.710939	-0.492202	0.0254675	0.183944
ARHGAP15	0	0	0	NA	NA	NA	NA
ARHGAP17	605.695	704.343	507.048	0.719889	-0.474154	0.0329143	0.219675
ARHGAP18	635.615	802.979	468.25	0.583141	-0.778084	0.00273942	0.0354982
ARHGAP19	356.595	465.371	247.818	0.532517	-0.9091	0.00031307	0.00653287
ARHGAP19-SLIT1	103.25	132.795	73.7045	0.555025	-0.849377	0.00249419	0.033017
ARHGAP20	32.4462	26.5718	38.3206	1.44216	0.528226	0.614018	1
ARHGAP21	2858.29	2823.8	2892.79	1.02443	0.0348243	0.925791	1
ARHGAP22	165.125	210.713	119.536	0.567293	-0.817833	0.0579095	0.318598
ARHGAP23	1299.75	1296.37	1303.13	1.00521	0.00750223	0.902463	1
ARHGAP24	166.714	143.268	190.161	1.32731	0.408507	0.442399	0.928687
ARHGAP25	31.5866	34.035	29.1382	0.856123	-0.224109	0.824448	1
ARHGAP26	1383.35	1170.2	1596.5	1.3643	0.448159	0.0306627	0.208271
ARHGAP27_loc2	2.69495	3.35155	2.03836	0.608183	-0.717423	0.686005	1
ARHGAP27_loc4	74.1552	88.4872	59.8231	0.676065	-0.564766	0.16509	0.591059
ARHGAP28	0.458188	0.311994	0.604382	1.93715	0.953939	0.98966	1
ARHGAP29	7799.52	10302.5	5296.53	0.514102	-0.959874	2.67e-06	0.000130692
ARHGAP30	7.20332	8.68324	5.7234	0.659132	-0.60136	0.46525	0.946968
ARHGAP31	664.266	869.454	459.078	0.528007	-0.921371	1.62e-05	0.000593329
ARHGAP32	469.729	332.447	607.01	1.82589	0.868597	0.000131559	0.00324508
ARHGAP33	271.326	277.623	265.029	0.954634	-0.0669799	0.793552	1
ARHGAP35	2481.7	2671.94	2291.46	0.8576	-0.221623	0.245674	0.723311
ARHGAP36	0	0	0	NA	NA	NA	NA
ARHGAP39	209.557	183.678	235.436	1.28178	0.358154	0.149788	0.563797
ARHGAP4	9.31913	10.4081	8.23016	0.790745	-0.338716	0.804733	1
ARHGAP40	2.90016	2.87094	2.92938	1.02036	0.0290747	0.981338	1
ARHGAP42	131.682	97.6499	165.713	1.69701	0.762999	0.136126	0.532629
ARHGAP44	9.31939	10.7264	7.91242	0.737661	-0.438969	0.720255	1
ARHGAP5	1751.08	1517.69	1984.47	1.30756	0.386874	0.0693713	0.357873
ARHGAP5-AS1	15.3754	15.4832	15.2676	0.986077	-0.0202282	0.904455	1
ARHGAP6	55.6246	62.1693	49.08	0.789456	-0.341069	0.327583	0.828332
ARHGAP8	0	0	0	NA	NA	NA	NA
ARHGAP9	11.5993	11.7214	11.4773	0.979171	-0.0303668	1	1
ARHGDIA	4106.55	4386.95	3826.14	0.872164	-0.197329	0.525904	0.987929
ARHGDIB	3.27853	3.59684	2.96023	0.823007	-0.281023	1	1
ARHGDIG	0.143385	0	0.28677	Inf	Inf	0.990559	1
ARHGEF1	619.316	637.367	601.264	0.943357	-0.0841246	0.748918	1
ARHGEF10	719.586	803.208	635.965	0.791782	-0.336825	0.12585	0.508524
ARHGEF10L	172.899	167.867	177.93	1.05995	0.0839894	0.798548	1
ARHGEF11	980.837	1007.3	954.373	0.947456	-0.0778685	0.67945	1
ARHGEF12	2945.2	3047.69	2842.72	0.932745	-0.100445	0.542758	0.998855
ARHGEF15	0.143385	0	0.28677	Inf	Inf	0.990559	1
ARHGEF16	3.35034	2.07834	4.62234	2.22406	1.15319	0.494986	0.968745
ARHGEF17	315.581	386.608	244.555	0.632565	-0.660715	0.00682397	0.0712357
ARHGEF18	817.185	871.816	762.555	0.874674	-0.193183	0.422338	0.911878
ARHGEF19	133.902	115.043	152.761	1.32785	0.409097	0.131872	0.523006
ARHGEF2	3375.42	2195.18	4555.67	2.07531	1.05333	1.96e-06	0.000100645
ARHGEF25	122.334	138.864	105.804	0.76193	-0.39227	0.168936	0.59759
ARHGEF26	414.914	510.149	319.679	0.626638	-0.674295	0.0040539	0.0485903
ARHGEF26-AS1	1.88713	2.61176	1.1625	0.445103	-1.16779	0.645572	1
ARHGEF3	509.281	548.49	470.071	0.857028	-0.222586	0.293216	0.785144
ARHGEF33	3.53107	4.72159	2.34055	0.495712	-1.01243	0.409979	0.902774
ARHGEF35	1.53803	1.62668	1.44939	0.891016	-0.166477	1	1
ARHGEF37	92.8965	124.785	61.0079	0.488904	-1.03238	0.00061398	0.0111653
ARHGEF38	67.3889	52.5841	82.1936	1.56309	0.644399	0.0488191	0.285789
ARHGEF4	288.883	318.206	259.559	0.815695	-0.293899	0.188869	0.633021
ARHGEF40	1190.42	1019.42	1361.42	1.33549	0.417367	0.0434286	0.265428
ARHGEF5	6.44315	5.32171	7.56458	1.42146	0.507369	0.682062	1
ARHGEF6	397.107	411.06	383.153	0.93211	-0.101429	0.715103	1
ARHGEF7	690.972	713.796	668.147	0.936047	-0.0953464	0.698528	1
ARHGEF9	427.066	367.007	487.125	1.32729	0.408487	0.0869429	0.41032
ARID1A	2002.99	2336.69	1669.28	0.714378	-0.48524	0.0185208	0.145633
ARID1B	832.206	811.611	852.8	1.05075	0.0714197	0.775909	1
ARID2	654.624	791.864	517.384	0.653375	-0.614016	0.00424282	0.0502613
ARID3A	32.3167	27.0436	37.5898	1.38997	0.475056	0.287524	0.77824
ARID3B	75.953	78.4224	73.4837	0.937024	-0.0938421	0.847445	1
ARID3C	1.2336	1.59147	0.875731	0.550267	-0.861797	0.863465	1
ARID4A	313.288	300.052	326.524	1.08823	0.121978	0.622661	1
ARID4B	791.434	782.795	800.073	1.02207	0.031496	0.912203	1
ARID5A	231.35	156.124	306.576	1.96367	0.97355	7.06e-05	0.00193493
ARID5B	672.871	571.422	774.319	1.35507	0.438372	0.137789	0.536252
ARIH1	1517.44	1216.62	1818.27	1.49453	0.579688	0.00501458	0.0571634
ARIH2	1976.78	1809.05	2144.51	1.18544	0.24542	0.227414	0.698046
ARL1	1615.6	1257.6	1973.61	1.56935	0.650169	0.00204065	0.0282304
ARL10	218.085	250.952	185.218	0.73806	-0.43819	0.0725866	0.367707
ARL11	0	0	0	NA	NA	NA	NA
ARL13A	1.55768	1.36378	1.75158	1.28436	0.36105	0.98557	1
ARL13B	533.193	401.153	665.233	1.6583	0.729709	0.000921082	0.015415
ARL14	1.43182	1.83676	1.02689	0.559076	-0.838883	0.728334	1
ARL15	79.1497	80.6482	77.6511	0.962837	-0.054637	0.831393	1
ARL16	439.984	391.556	488.413	1.24736	0.318881	0.164147	0.590119
ARL17A_loc1	117.487	118.191	116.783	0.988093	-0.0172808	0.887029	1
ARL17A_loc2	123.46	121.608	125.313	1.03047	0.0432989	0.900773	1
ARL17B_loc1	48.1989	40.9153	55.4824	1.35603	0.439389	0.276295	0.763764
ARL2	522.085	557.919	486.252	0.871545	-0.198352	0.417526	0.907718
ARL2-SNX15	555.625	564.888	546.363	0.967207	-0.0481039	0.847326	1
ARL2BP	1600.21	1513.43	1687	1.11468	0.156632	0.451871	0.936461
ARL3	508.776	576.556	440.995	0.764878	-0.386699	0.0715358	0.364793
ARL4A	1021.93	1064.67	979.196	0.919715	-0.120741	0.641915	1
ARL4C	810.393	909.163	711.624	0.782724	-0.353424	0.456313	0.94051
ARL4D	192.746	179.697	205.794	1.14523	0.19564	0.455925	0.940174
ARL5A	292.936	273.825	312.048	1.13959	0.188516	0.451722	0.93625
ARL5B	579.099	288.115	870.083	3.01991	1.59451	9.76e-13	2.56e-10
ARL5C	0.408312	0.378698	0.437927	1.1564	0.209643	1	1
ARL6	102.307	105.595	99.0183	0.937718	-0.0927733	0.770693	1
ARL6IP1	3432.34	4380	2484.68	0.567279	-0.817869	4.03e-05	0.00126807
ARL6IP4	1169.2	1142.94	1195.45	1.04594	0.0647979	0.794333	1
ARL6IP5	1851.41	2177.38	1525.43	0.70058	-0.513378	0.0102372	0.0950627
ARL6IP6	313.898	315.226	312.57	0.991573	-0.0122089	0.904634	1
ARL8A	562.824	437.015	688.634	1.57577	0.656056	0.00253694	0.0334718
ARL8B	1442.87	1119.28	1766.47	1.57822	0.658301	0.001467	0.0217748
ARL9	26.1928	26.5039	25.8817	0.976525	-0.0342706	0.852488	1
ARMC1	770.654	784.402	756.907	0.964947	-0.0514782	0.840504	1
ARMC10	388.466	419.97	356.961	0.849968	-0.23452	0.307554	0.802432
ARMC12	5.94022	6.29291	5.58754	0.887911	-0.171513	1	1
ARMC2	24.3678	24.8156	23.92	0.963909	-0.0530311	1	1
ARMC3	0	0	0	NA	NA	NA	NA
ARMC4	0.795824	1.00269	0.588961	0.587383	-0.767627	1	1
ARMC5	145.741	144.473	147.008	1.01755	0.0250928	0.785144	1
ARMC6	642.697	601.664	683.73	1.1364	0.184468	0.328248	0.829099
ARMC7	174.179	218.825	129.533	0.59195	-0.756452	0.00403556	0.0485052
ARMC8	748.811	748.618	749.004	1.00052	0.000744592	0.972761	1
ARMC9	81.1239	72.8079	89.44	1.22844	0.296826	0.322021	0.820956
ARMCX1	724.678	472.375	976.981	2.06823	1.0484	0.000398328	0.00793038
ARMCX2	739.912	674.063	805.76	1.19538	0.257465	0.319945	0.819014
ARMCX3	1975.01	1178.38	2771.64	2.35207	1.23393	4.31e-09	4.75e-07
ARMCX4	910.798	745.279	1076.32	1.44418	0.53025	0.0105284	0.0970564
ARMCX5	260.492	223.064	297.919	1.33557	0.417459	0.0918064	0.424044
ARMCX5-GPRASP2	458.519	503.63	413.409	0.820859	-0.284794	0.186948	0.629227
ARMCX6	695.372	640.735	750.009	1.17054	0.22718	0.290939	0.781612
ARMS2	0.450478	0.311994	0.588961	1.88773	0.916652	0.989682	1
ARNT	710.191	720.923	699.459	0.970227	-0.0436058	0.845394	1
ARNT2	478.232	491.453	465.01	0.946194	-0.0797915	0.646427	1
ARNTL	371.325	337.295	405.356	1.20179	0.265179	0.364706	0.863872
ARNTL2	1616.42	937.547	2295.28	2.44818	1.29171	5.34e-10	7.51e-08
ARPC1A	1107.64	1298.3	916.976	0.706292	-0.501664	0.0168141	0.135049
ARPC1B	718.077	773.818	662.336	0.855933	-0.22443	0.328824	0.830133
ARPC2	2561.44	2895.41	2227.46	0.769307	-0.378369	0.0739049	0.372042
ARPC3	1718.52	1778.58	1658.46	0.932461	-0.100885	0.579565	1
ARPC4	1813.64	1879.32	1747.95	0.930098	-0.104546	0.678279	1
ARPC4-TTLL3	622.045	672.5	571.59	0.849947	-0.234555	0.274734	0.762898
ARPC5	3665.9	3998.17	3333.64	0.833791	-0.262243	0.174909	0.608361
ARPC5L	883.157	830.006	936.307	1.12807	0.173861	0.461598	0.944645
ARPM1	0.29058	0.29439	0.28677	0.974116	-0.0378339	1	1
ARPP19	2966.08	2946.59	2985.56	1.01323	0.0189566	0.947388	1
ARPP21	15.611	13.479	17.743	1.31635	0.396542	0.551686	1
ARR3	3.59192	4.85871	2.32513	0.478548	-1.06326	0.4073	0.901146
ARRB1	27.605	37.1051	18.1049	0.487936	-1.03524	0.107866	0.465474
ARRB2	425.118	404.495	445.741	1.10197	0.140086	0.532261	0.992529
ARRDC1	243.318	230.974	255.661	1.10688	0.1465	0.564869	1
ARRDC2	246.693	181.782	311.604	1.71416	0.777503	0.00141323	0.0211339
ARRDC3	1042.28	834.266	1250.29	1.49868	0.583689	0.0203471	0.155877
ARRDC4	213.193	269.75	156.636	0.58067	-0.78421	0.151275	0.566082
ARRDC5	0	0	0	NA	NA	NA	NA
ARSA	244.644	255.142	234.145	0.917706	-0.123896	0.589735	1
ARSB	544.905	732.147	357.662	0.488512	-1.03354	2.02e-06	0.000102654
ARSD	195.667	234.702	156.633	0.667373	-0.583435	0.243593	0.720772
ARSE	122.699	150.584	94.8135	0.629641	-0.6674	0.120667	0.496143
ARSF	0.29829	0.29439	0.302191	1.0265	0.0377308	1	1
ARSG	7.37523	6.47404	8.27642	1.2784	0.354341	0.675866	1
ARSH	0.597673	0.606385	0.588961	0.971267	-0.0420608	1	1
ARSI	28.0307	42.1355	13.9258	0.330499	-1.59728	0.0974739	0.438643
ARSJ	1112.29	1153.04	1071.54	0.929321	-0.105751	0.59503	1
ARSK	202.02	206.471	197.568	0.95688	-0.0635904	0.861947	1
ART1	0	0	0	NA	NA	NA	NA
ART3	0	0	0	NA	NA	NA	NA
ART4	0	0	0	NA	NA	NA	NA
ART5	0	0	0	NA	NA	NA	NA
ARTN	126.06	129.906	122.213	0.940782	-0.0880679	0.803689	1
ARV1	226.429	213.324	239.534	1.12286	0.167181	0.51586	0.980902
ARVCF	83.6225	80.9853	86.2597	1.06513	0.0910269	0.740817	1
ARX	21.4445	22.6569	20.232	0.892974	-0.163309	0.861062	1
AS3MT	222.945	243.465	202.425	0.831434	-0.266327	0.363722	0.863044
ASAH1	1498.31	1682.41	1314.2	0.781139	-0.356348	0.0873854	0.411613
ASAH2	29.4743	27.2513	31.6973	1.16315	0.218033	0.631791	1
ASAH2B	22.0618	19.7959	24.3277	1.22892	0.297396	0.636568	1
ASAP1	1606.81	1611.55	1602.06	0.994114	-0.00851679	0.990301	1
ASAP1-IT1	0.29058	0.29439	0.28677	0.974116	-0.0378339	1	1
ASAP2	954.034	1089.37	818.697	0.751533	-0.412092	0.042953	0.263652
ASAP3	381.142	416.742	345.542	0.829149	-0.270296	0.225149	0.694626
ASB1	574.283	602.432	546.134	0.906548	-0.141544	0.518894	0.982222
ASB10	0	0	0	NA	NA	NA	NA
ASB11	4.81037	0.58878	9.03196	15.3401	3.93924	0.0050137	0.0571634
ASB12	0	0	0	NA	NA	NA	NA
ASB13	118.904	122.784	115.023	0.93679	-0.0942029	0.715531	1
ASB14	65.51	75.1155	55.9046	0.744248	-0.426144	0.210781	0.671309
ASB15	0.29829	0.29439	0.302191	1.0265	0.0377308	1	1
ASB16	31.264	32.6873	29.8407	0.912915	-0.131448	0.767461	1
ASB17	0	0	0	NA	NA	NA	NA
ASB18	0	0	0	NA	NA	NA	NA
ASB2	5.54619	5.23349	5.85889	1.1195	0.162855	0.919621	1
ASB3	337.106	316.201	358.01	1.13222	0.179154	0.461692	0.944645
ASB4	0.155997	0.311994	0	0	#NAME?	1	1
ASB5	8.0058	6.46778	9.54381	1.47559	0.561295	0.416971	0.907236
ASB6	1025.26	929.975	1120.54	1.20491	0.268926	0.184001	0.622776
ASB7	340.065	304.827	375.303	1.2312	0.300064	0.204429	0.660691
ASB8	639.523	636.332	642.713	1.01003	0.0143955	0.993271	1
ASB9	103.864	113.198	94.5293	0.83508	-0.260013	0.322998	0.822093
ASB9P1	8.24205	9.00912	7.47499	0.829713	-0.269316	0.719377	1
ASCC1	351.943	372.785	331.102	0.888185	-0.171068	0.461865	0.944687
ASCC2	921.44	842.589	1000.29	1.18716	0.247518	0.203637	0.65939
ASCC3	1640.04	1655.82	1624.25	0.980939	-0.0277646	0.833373	1
ASCL1	1.25441	1.19516	1.31366	1.09914	0.13638	1	1
ASCL2	0	0	0	NA	NA	NA	NA
ASCL3	0.189349	0.378698	0	0	#NAME?	1	1
ASCL4	0	0	0	NA	NA	NA	NA
ASF1A	744.418	693.164	795.672	1.14788	0.198975	0.407025	0.900914
ASF1B	1410.74	1569.58	1251.9	0.7976	-0.326263	0.150094	0.564337
ASGR1	2.21147	2.70232	1.72062	0.636719	-0.651271	0.820404	1
ASGR2	0	0	0	NA	NA	NA	NA
ASH1L	1695.13	1921.23	1469.04	0.764638	-0.387151	0.0676176	0.352862
ASH2L	1069.1	1077.06	1061.13	0.985209	-0.0214988	0.865956	1
ASIP	1.67933	1.00269	2.35597	2.34965	1.23245	0.57874	1
ASL	703.033	660.873	745.192	1.12759	0.173239	0.411721	0.903642
ASMT_loc1	39.4603	26.0812	52.8394	2.02596	1.0186	0.00976786	0.0918573
ASMT_loc2	41.6397	29.8821	53.3973	1.78693	0.837487	0.0218147	0.164717
ASMTL_loc1	50.4369	49.4994	51.3744	1.03788	0.0536377	0.832993	1
ASMTL_loc2	53.1708	55.3004	51.0412	0.922982	-0.115626	0.813174	1
ASMTL-AS1_loc1	35.5231	40.4928	30.5534	0.754538	-0.406334	0.318214	0.81584
ASMTL-AS1_loc2	37.3729	43.0733	31.6726	0.735318	-0.443561	0.378969	0.878711
ASNA1	1060.18	994.127	1126.23	1.13289	0.180002	0.375144	0.874428
ASNS	2040.84	1130.03	2951.65	2.61201	1.38516	2.56e-05	0.000873819
ASNSD1	890.151	876.38	903.921	1.03143	0.044641	0.827258	1
ASPA	0.458188	0.311994	0.604382	1.93715	0.953939	0.98966	1
ASPDH	0.601483	0.900775	0.302191	0.335479	-1.57571	0.814599	1
ASPG	0	0	0	NA	NA	NA	NA
ASPH	2634.53	3096.1	2172.97	0.701839	-0.510787	0.00893355	0.0858869
ASPHD1	52.2489	28.5371	75.9608	2.66183	1.41242	8.77e-05	0.00229253
ASPHD2	80.4183	73.7161	87.1205	1.18184	0.241033	0.431341	0.919712
ASPM	2538.69	4130.89	946.501	0.229128	-2.12577	4.52e-13	1.31e-10
ASPN	2.2868	2.23306	2.34055	1.04813	0.0678229	1	1
ASPRV1	4.15509	2.76903	5.54116	2.00112	1.00081	0.432053	0.92054
ASPSCR1	277.888	248.639	307.138	1.23528	0.304833	0.198512	0.650906
ASRGL1	235.583	265.462	205.705	0.774894	-0.36793	0.114444	0.482367
ASS1	152.621	137.019	168.223	1.22774	0.296006	0.298782	0.793201
ASTE1	209.803	218.241	201.364	0.92267	-0.116114	0.758272	1
ASTL	0	0	0	NA	NA	NA	NA
ASTN1	12.722	12.6375	12.8065	1.01337	0.0191675	0.964782	1
ASTN2	62.7835	72.0127	53.5543	0.743679	-0.427249	0.205646	0.662674
ASUN	1064.41	1079.67	1049.15	0.971733	-0.0413688	0.885527	1
ASXL1	3142.04	3675.09	2608.99	0.70991	-0.494292	0.0222181	0.166315
ASXL2	743.396	724.105	762.687	1.05328	0.0748924	0.691719	1
ASXL3	4.49469	2.13115	6.85823	3.21809	1.68621	0.291644	0.782936
ASZ1	0	0	0	NA	NA	NA	NA
ATAD1	778.338	707.184	849.492	1.20123	0.264515	0.216969	0.682055
ATAD2	3033.43	3086.68	2980.19	0.965501	-0.050651	0.784274	1
ATAD2B	251.788	231.643	271.932	1.17393	0.231342	0.372961	0.872125
ATAD3A	680.396	533.809	826.983	1.54921	0.631536	0.00220164	0.0297766
ATAD3B	490.027	431.488	548.565	1.27133	0.346344	0.0901437	0.419643
ATAD3C	303.025	267.014	339.035	1.26972	0.344515	0.113587	0.480856
ATAD5	403.958	427.925	379.99	0.887981	-0.171399	0.537296	0.995866
ATAT1_loc7	214.44	185.846	243.035	1.30772	0.387056	0.0837024	0.401872
ATCAY	1.74976	1.86825	1.63127	0.873153	-0.195694	1	1
ATE1	263.119	247.435	278.803	1.12677	0.172197	0.533825	0.994147
ATF1	465.923	454.576	477.27	1.04992	0.0702852	0.786979	1
ATF2	754.994	598.178	911.81	1.52431	0.608158	0.00485712	0.0557507
ATF3	3728.15	1160.97	6295.32	5.42245	2.43894	5.48e-09	5.82e-07
ATF4	5500.47	3751.56	7249.38	1.93237	0.950368	9.25e-06	0.000370221
ATF5	560.657	604.491	516.824	0.854974	-0.226047	0.309622	0.804984
ATF6	2131.36	1465.55	2797.18	1.90863	0.932534	6.8e-06	0.000287418
ATF6B_loc1	1305.23	1261.16	1349.31	1.06989	0.0974689	0.649694	1
ATF7	696.378	724.158	668.598	0.923276	-0.115166	0.573141	1
ATF7IP	1439.05	1786.34	1091.75	0.611164	-0.710368	0.00107136	0.0171943
ATF7IP2	0.143385	0	0.28677	Inf	Inf	0.990559	1
ATG10	99.7501	109.724	89.7764	0.818204	-0.289468	0.282735	0.771795
ATG12	703.568	663.313	743.823	1.12138	0.16527	0.440942	0.927201
ATG13	1803.09	1321.29	2284.89	1.72928	0.790175	0.000176644	0.00408328
ATG14	236.502	213.82	259.185	1.21217	0.277587	0.244991	0.722982
ATG16L1	259.172	315.733	202.61	0.641715	-0.639996	0.0112111	0.100963
ATG16L2	62.7484	56.8666	68.6302	1.20686	0.271263	0.64728	1
ATG2A	522.061	517.454	526.667	1.0178	0.0254606	0.844153	1
ATG2B	619.31	592.766	645.854	1.08956	0.123745	0.568161	1
ATG3	1579.86	1426.01	1733.71	1.21578	0.281881	0.178628	0.614493
ATG4A	676.556	764.383	588.73	0.770203	-0.37669	0.0762438	0.37989
ATG4B	246.742	270.744	222.739	0.822692	-0.281576	0.266789	0.752168
ATG4C	232.426	286.991	177.861	0.619744	-0.690257	0.0053128	0.0595922
ATG4D	391.382	389.449	393.316	1.00993	0.0142537	0.955809	1
ATG5	733.061	731.954	734.167	1.00302	0.00435388	0.972324	1
ATG7	977.036	904.854	1049.22	1.15954	0.213557	0.315427	0.812873
ATG9A	1142.49	1050.52	1234.45	1.17509	0.232773	0.263404	0.746929
ATG9B	0.29439	0.58878	0	0	#NAME?	0.767138	1
ATHL1	64.6454	68.1201	61.1707	0.897982	-0.155241	0.837337	1
ATIC	1154.57	1310.84	998.298	0.761571	-0.392949	0.0566283	0.314148
ATL1	296.664	320.705	272.623	0.850074	-0.23434	0.31942	0.818091
ATL2	1013.74	1137.21	890.264	0.782851	-0.353191	0.10878	0.467986
ATL3	720.477	852.223	588.731	0.690818	-0.533622	0.0101395	0.0943873
ATM	565.29	662.101	468.478	0.707563	-0.49907	0.0176964	0.14048
ATMIN	1020.55	980.609	1060.5	1.08147	0.112992	0.632549	1
ATN1	3021.91	2897.48	3146.35	1.08589	0.118883	0.600666	1
ATOH1	0	0	0	NA	NA	NA	NA
ATOH7	1.04231	0	2.08462	Inf	Inf	0.18958	0.633881
ATOH8	0.155997	0.311994	0	0	#NAME?	1	1
ATOX1	805.338	898.857	711.819	0.791915	-0.336582	0.108346	0.466923
ATP10A	237.849	220.442	255.257	1.15793	0.21155	0.818056	1
ATP10B	0.639736	1.27947	0	0	#NAME?	0.404763	0.898745
ATP10D	821.575	888.693	754.456	0.84895	-0.236249	0.263793	0.74729
ATP11A	238.788	292.454	185.122	0.632997	-0.659728	0.00485252	0.0557299
ATP11B	1334.67	1333.27	1336.07	1.0021	0.00303232	0.961077	1
ATP11C	918.566	1154.27	682.858	0.591591	-0.757327	0.00844819	0.0823719
ATP12A	0.614185	0.623989	0.604382	0.968577	-0.0460606	1	1
ATP13A1	1146.22	1130.72	1161.72	1.02741	0.0390099	0.800165	1
ATP13A2	1882.05	2478.3	1285.8	0.518821	-0.946691	0.00670141	0.0705469
ATP13A3	3000.48	3464.29	2536.68	0.732239	-0.449614	0.0261102	0.18684
ATP13A4	3.95243	2.90615	4.9987	1.72004	0.782446	0.544354	0.999545
ATP13A5	2.44555	2.23306	2.65804	1.19031	0.251338	0.87404	1
ATP1A1	19175.4	21057.3	17293.6	0.821264	-0.284082	0.129762	0.518035
ATP1A1OS	1787.61	1957.67	1617.56	0.826265	-0.275324	0.146561	0.556479
ATP1A2	7.21305	8.8229	5.60321	0.635075	-0.655	0.365932	0.864579
ATP1A3	7.27323	4.41331	10.1331	2.29604	1.19915	0.183258	0.621339
ATP1A4	0.336544	0.673088	0	0	#NAME?	0.750508	1
ATP1B1	2177.02	1604.47	2749.58	1.7137	0.777117	0.000698562	0.0123433
ATP1B2	3.91649	4.72159	3.11138	0.65897	-0.601716	0.675221	1
ATP1B3	4544.9	4789.42	4300.38	0.89789	-0.15539	0.388026	0.886305
ATP1B4	0.660639	0.29439	1.02689	3.48819	1.80248	0.785223	1
ATP2A1	14.403	17.3903	11.4157	0.65644	-0.607264	0.328967	0.830325
ATP2A2	7405.67	5458.61	9352.72	1.71339	0.776852	0.0314811	0.212209
ATP2A3	9.19613	11.8826	6.50966	0.547831	-0.868197	0.337737	0.840823
ATP2B1	2972.56	1553.96	4391.16	2.82579	1.49865	0.000339309	0.00697822
ATP2B2	0.661731	0.311994	1.01147	3.24194	1.69686	0.785079	1
ATP2B3	0.374961	0.311994	0.437927	1.40364	0.489169	1	1
ATP2B4	2858.52	2634.73	3082.32	1.16988	0.226364	0.320206	0.819068
ATP2C1	2736.04	2591.49	2880.59	1.11156	0.152582	0.473661	0.952335
ATP2C2	1.09692	0.985082	1.20876	1.22707	0.295215	0.987117	1
ATP4A	0.593924	0.311994	0.875854	2.80727	1.48917	0.989307	1
ATP4B	0.218963	0	0.437927	Inf	Inf	0.990559	1
ATP5A1	4638.82	5090.94	4186.7	0.822382	-0.28212	0.183399	0.62137
ATP5B	14471.2	14785.5	14156.9	0.957483	-0.0626817	0.799852	1
ATP5C1	1603.02	1733.68	1472.36	0.849265	-0.235713	0.371152	0.870356
ATP5D	391.364	380.029	402.698	1.05965	0.0835893	0.699945	1
ATP5E	2188.62	2501.83	1875.41	0.749618	-0.415773	0.0355135	0.231901
ATP5EP2	681.561	769.749	593.373	0.770865	-0.375449	0.0634963	0.338596
ATP5F1	1822.22	2182.79	1461.64	0.669619	-0.578587	0.0405661	0.253764
ATP5G1	896.385	958.095	834.674	0.87118	-0.198957	0.468902	0.949175
ATP5G2	1659.85	1943.77	1375.94	0.707872	-0.498441	0.105999	0.461
ATP5G3	0.374961	0.311994	0.437927	1.40364	0.489169	1	1
ATP5H	1254.43	1351.56	1157.31	0.856282	-0.223842	0.272999	0.760835
ATP5I	754.948	850.397	659.499	0.775519	-0.366767	0.0846613	0.404801
ATP5J	901.898	995.446	808.35	0.812047	-0.300364	0.150844	0.565759
ATP5J2	621.408	743.963	498.852	0.670533	-0.576619	0.0230765	0.171008
ATP5J2-PTCD1	804.118	789.072	819.163	1.03813	0.0539938	0.751127	1
ATP5L	1166.35	1360.95	971.748	0.714021	-0.485961	0.0485236	0.285041
ATP5L2	75.4457	91.6215	59.2699	0.6469	-0.628385	0.0564265	0.313507
ATP5O	1397.83	1531.65	1264.01	0.825258	-0.277082	0.159479	0.581085
ATP5S	69.7871	73.6294	65.9447	0.89563	-0.159026	0.664439	1
ATP5SL	431.136	436.013	426.258	0.977628	-0.0326428	0.872155	1
ATP6AP1	3403.96	3419.71	3388.2	0.990786	-0.0133551	0.89995	1
ATP6AP1L	15.4059	16.1952	14.6166	0.902527	-0.147959	0.864958	1
ATP6AP2	2049.06	2146.9	1951.23	0.908862	-0.137867	0.437759	0.924894
ATP6V0A1	941.353	1051.99	830.711	0.789654	-0.340707	0.106619	0.462679
ATP6V0A2	753.171	778.276	728.066	0.935485	-0.0962131	0.607885	1
ATP6V0A4	13.0528	13.9068	12.1989	0.877194	-0.189032	0.912608	1
ATP6V0B	2299.11	2010.44	2587.78	1.28717	0.364206	0.0694567	0.357886
ATP6V0C	1026.75	1010.99	1042.51	1.03117	0.0442862	0.866986	1
ATP6V0CP3	0.509544	0.29439	0.724697	2.46169	1.29965	0.98952	1
ATP6V0D1	1324.07	1196.49	1451.66	1.21327	0.2789	0.158059	0.577918
ATP6V0D2	37.0594	11.0057	63.1131	5.73458	2.51969	0.000492577	0.00937636
ATP6V0E1	2105.84	2161.45	2050.23	0.948543	-0.0762146	0.661879	1
ATP6V0E2	1030.29	1152	908.576	0.788697	-0.342457	0.130259	0.51919
ATP6V1A	2416.23	2293.05	2539.42	1.10744	0.147229	0.484335	0.960723
ATP6V1B1	15.9278	15.999	15.8565	0.991097	-0.0129014	0.950921	1
ATP6V1B2	3160.99	3315.68	3006.3	0.90669	-0.141318	0.509571	0.97847
ATP6V1C1	1436.79	1374.86	1498.73	1.09009	0.124452	0.52754	0.988347
ATP6V1C2	2166.28	1754.39	2578.17	1.46955	0.555377	0.0229766	0.170648
ATP6V1D	1139.17	1070.35	1207.99	1.1286	0.17453	0.381018	0.879729
ATP6V1E1	1250.96	1075.95	1425.97	1.32532	0.406341	0.0559786	0.311987
ATP6V1E2	22.5065	26.2306	18.7823	0.716043	-0.481882	0.654078	1
ATP6V1F	680.393	607.207	753.579	1.24106	0.311571	0.124124	0.504926
ATP6V1G1	1112.5	939.539	1285.46	1.36818	0.452262	0.0349249	0.229312
ATP6V1G2_loc3	31.4275	20.2789	42.5762	2.09953	1.07007	0.0642801	0.341496
ATP6V1G2-DDX39B_loc2	4177.45	4358.06	3996.83	0.917113	-0.124829	0.557663	1
ATP6V1G3	0.143385	0	0.28677	Inf	Inf	0.990559	1
ATP6V1H	992.823	975.589	1010.06	1.03533	0.0500903	0.843212	1
ATP7A	270.023	316.797	223.248	0.704703	-0.504912	0.0323265	0.216621
ATP7B	39.7933	45.4711	34.1156	0.75027	-0.414519	0.231381	0.702881
ATP8A1	129.703	152.247	107.159	0.70385	-0.50666	0.0560617	0.312221
ATP8A2	0.975369	0.757396	1.19334	1.57559	0.655889	0.815224	1
ATP8B1	251.691	238.155	265.228	1.11368	0.155334	0.483489	0.960071
ATP8B2	1046.88	644.429	1449.32	2.24901	1.16929	3.8e-08	3.16e-06
ATP8B3	80.3345	111.179	49.4904	0.445143	-1.16766	0.000163451	0.00385424
ATP8B4	19.7356	31.1639	8.30738	0.266571	-1.90741	0.117547	0.489884
ATP8B5P	125.371	122.546	128.196	1.0461	0.065026	0.834761	1
ATP9A	835.254	828.329	842.178	1.01672	0.0239205	0.956746	1
ATP9B	125.289	133.731	116.847	0.87375	-0.194707	0.546062	0.999954
ATPAF1	1076.63	1164.68	988.58	0.8488	-0.236503	0.251067	0.729787
ATPAF1-AS1	1.21718	0.985082	1.44927	1.47122	0.557012	0.837929	1
ATPAF2	120.302	108.732	131.872	1.21281	0.27835	0.290788	0.781612
ATPBD4	76.8639	75.2346	78.4933	1.04331	0.0611733	0.899419	1
ATPIF1	737.441	777.53	697.352	0.896881	-0.157011	0.429558	0.917821
ATR	957.543	1141.65	773.433	0.677468	-0.561775	0.00771886	0.0772234
ATRIP	385.274	416.918	353.631	0.848203	-0.237519	0.348186	0.849554
ATRN	1494.41	1581.56	1407.26	0.88979	-0.168463	0.376199	0.875807
ATRNL1	320.092	321.917	318.267	0.988664	-0.0164473	0.898805	1
ATRX	1614.57	1731.55	1497.58	0.86488	-0.209429	0.260008	0.741773
ATXN1	672.379	613.444	731.314	1.19214	0.253559	0.266461	0.751752
ATXN10	3899.34	4448.08	3350.6	0.75327	-0.408762	0.0377884	0.242314
ATXN1L	825.356	835.154	815.558	0.976535	-0.0342558	0.889594	1
ATXN2	1072.73	1103.06	1042.4	0.945014	-0.0815925	0.731524	1
ATXN2L	3470.31	2878.58	4062.04	1.41113	0.496847	0.0147325	0.122254
ATXN3	160.192	132.988	187.396	1.40912	0.494795	0.047725	0.282512
ATXN3L	0.815544	0.58878	1.04231	1.77028	0.823981	0.988258	1
ATXN7	866.314	748.62	984.007	1.31443	0.394435	0.0613839	0.331137
ATXN7L1_loc1	81.6703	76.1895	87.1511	1.14387	0.193925	0.47001	0.949375
ATXN7L1_loc2	65.8605	62.6928	69.0283	1.10106	0.138888	0.62767	1
ATXN7L2	169.546	158.073	181.018	1.14516	0.195547	0.384183	0.882551
ATXN7L3	1104.1	1092.88	1115.33	1.02054	0.0293343	0.851253	1
ATXN7L3B	853.933	927.953	779.913	0.840466	-0.250738	0.237886	0.712801
ATXN8OS	0	0	0	NA	NA	NA	NA
AUH	100.883	72.848	128.918	1.76969	0.823493	0.00526514	0.0591076
AUP1	1272.91	1254.97	1290.85	1.02859	0.0406692	0.82926	1
AURKA	2275.96	3473.57	1078.35	0.310443	-1.6876	0.000105735	0.00269345
AURKAIP1	951.562	908.336	994.788	1.09518	0.131163	0.646551	1
AURKAPS1	186.716	287.174	86.2582	0.300369	-1.73519	2.8e-05	0.000940025
AURKB	696.538	818.81	574.266	0.701343	-0.511808	0.0368132	0.238051
AURKC	6.28072	4.49762	8.06382	1.79291	0.842304	0.34914	0.8497
AUTS2	722.689	970.504	474.874	0.489307	-1.03119	8.9e-07	5.13e-05
AVEN	262.861	236.435	289.288	1.22354	0.291065	0.241253	0.717233
AVIL	15.9975	18.134	13.861	0.764365	-0.387666	0.587124	1
AVL9	1389.72	1118.36	1661.09	1.48529	0.570744	0.00701127	0.0724289
AVP	0	0	0	NA	NA	NA	NA
AVPI1	219.089	128.469	309.71	2.41078	1.2695	1.85e-07	1.3e-05
AVPR1A	2.28786	1.17756	3.39815	2.88576	1.52895	0.372526	0.87163
AVPR1B	0.143385	0	0.28677	Inf	Inf	0.990559	1
AVPR2	1.91616	3.53014	0.302191	0.0856031	-3.54619	0.109949	0.470713
AWAT1	0.218963	0	0.437927	Inf	Inf	0.990559	1
AWAT2	0	0	0	NA	NA	NA	NA
AXDND1	4.04563	4.15041	3.94085	0.949509	-0.074747	1	1
AXIN1	508.54	478.096	538.983	1.12735	0.17294	0.614143	1
AXIN2	248.569	349.138	148	0.423901	-1.2382	1.54e-06	8.22e-05
AXL	6510.21	7704.23	5316.18	0.690034	-0.535261	0.00846211	0.0824673
AZGP1	3.15783	3.92898	2.38669	0.607456	-0.719148	0.743367	1
AZGP1P1	0	0	0	NA	NA	NA	NA
AZI1	330.268	292.906	367.631	1.25512	0.32782	0.149857	0.563951
AZI2	978.043	912.831	1043.26	1.14288	0.192673	0.41155	0.903642
AZIN1	4200.97	2470.96	5930.99	2.40028	1.2632	8.56e-10	1.16e-07
AZU1	0	0	0	NA	NA	NA	NA
B2M	21801.6	22350.4	21252.8	0.950892	-0.0726459	0.780649	1
B3GALNT1	746.76	823.75	669.77	0.813074	-0.298542	0.123844	0.504198
B3GALNT2	757.218	781.981	732.456	0.936667	-0.094392	0.68154	1
B3GALT1	11.7304	11.9215	11.5392	0.96793	-0.0470256	0.931982	1
B3GALT2	7.8945	5.85376	9.93523	1.69724	0.76319	0.479035	0.9562
B3GALT4_loc1	7.31672	5.49659	9.13685	1.66228	0.733161	0.346096	0.84819
B3GALT5	0.345346	0.690692	0	0	#NAME?	0.747305	1
B3GALT6	264.959	309.451	220.467	0.712446	-0.489147	0.137245	0.535582
B3GALTL	337.556	380.353	294.76	0.774965	-0.367797	0.102636	0.453186
B3GAT1	1.68289	2.47464	0.891152	0.360114	-1.47347	0.516511	0.981229
B3GAT2	66.7726	58.8428	74.7024	1.26952	0.344288	0.280214	0.768278
B3GAT3	372.389	353.542	391.236	1.10662	0.146158	0.499996	0.97363
B3GNT1	222.187	297.54	146.835	0.493496	-1.01889	2.45e-05	0.000847311
B3GNT2	296.161	330.211	262.11	0.793766	-0.333215	0.2513	0.730145
B3GNT3	0.147195	0.29439	0	0	#NAME?	1	1
B3GNT4	5.42703	6.76217	4.09189	0.605114	-0.72472	0.594797	1
B3GNT5	571.542	575.038	568.045	0.987838	-0.0176537	0.905618	1
B3GNT6	0.155997	0.311994	0	0	#NAME?	1	1
B3GNT7	5.55721	7.26293	3.8515	0.530296	-0.915131	0.355926	0.856187
B3GNT8	1.28354	1.52476	1.04231	0.683587	-0.548803	0.861312	1
B3GNT9	333.011	269.85	396.172	1.46812	0.553968	0.0159129	0.129411
B3GNTL1	29.361	33.0627	25.6593	0.776082	-0.365719	0.500991	0.973818
B4GALNT1	723.837	886.237	561.436	0.633505	-0.658571	0.00207141	0.0285398
B4GALNT2	1.55879	1.23037	1.8872	1.53384	0.61715	0.849467	1
B4GALNT3	9.94805	11.7707	8.12538	0.690305	-0.534695	0.647453	1
B4GALNT4	23.0055	22.4517	23.5593	1.04933	0.0694721	0.920416	1
B4GALT1	2163.25	2025.43	2301.07	1.13609	0.184071	0.383243	0.881915
B4GALT2	575.193	575.521	574.864	0.998859	-0.00164728	1	1
B4GALT3	670.074	575.172	764.977	1.32999	0.411421	0.0572754	0.316331
B4GALT4	586.318	568.063	604.572	1.06427	0.0898631	0.685011	1
B4GALT5	1332.04	1278.12	1385.95	1.08437	0.116856	0.586077	1
B4GALT6	227.598	304.059	151.136	0.497062	-1.0085	2.54e-05	0.000870486
B4GALT7	295.923	274.73	317.116	1.15428	0.206994	0.361315	0.860781
B7H6	36.8409	45.623	28.0588	0.615013	-0.701311	0.0609357	0.329652
B9D1	123.334	103.588	143.081	1.38125	0.465973	0.0872817	0.411308
B9D2	45.9676	39.4624	52.4728	1.32969	0.411091	0.28501	0.775139
BAALC	7.27984	6.67786	7.88183	1.18029	0.239144	0.779938	1
BAAT	7.30726	9.51105	5.10348	0.536584	-0.898124	0.329119	0.830353
BABAM1	979.556	978.323	980.79	1.00252	0.0036326	0.994457	1
BACE1	1295.55	1446.02	1145.09	0.791891	-0.336626	0.104	0.456559
BACE1-AS	39.0346	43.5776	34.4916	0.791498	-0.337342	0.347975	0.849554
BACE2	603.797	577.573	630.022	1.09081	0.125399	0.570262	1
BACH1	401.458	381.373	421.544	1.10533	0.144481	0.654918	1
BACH2	58.0737	45.7375	70.41	1.53944	0.622403	0.172006	0.602626
BAD	467.284	441.374	493.194	1.11741	0.160154	0.63981	1
BAG1	921.367	760.7	1082.03	1.42242	0.508344	0.0159592	0.129682
BAG2	800.832	820.955	780.71	0.950978	-0.0725166	0.701544	1
BAG3	970.464	1058.12	882.812	0.834323	-0.261322	0.206086	0.663107
BAG4	444.477	387.742	501.212	1.29264	0.370323	0.0923143	0.425897
BAG5	892.444	804.099	980.788	1.21973	0.286567	0.175143	0.608805
BAG6_loc6	4701.76	4380.42	5023.1	1.14672	0.19751	0.337229	0.840187
BAGE	1.53694	1.60907	1.46481	0.910348	-0.13551	1	1
BAGE2	22.716	18.1593	27.2726	1.50186	0.586747	0.24548	0.72307
BAGE3	22.716	18.1593	27.2726	1.50186	0.586747	0.24548	0.72307
BAGE4	22.5649	18.1593	26.9704	1.48521	0.570672	0.262879	0.746077
BAGE5	22.5649	18.1593	26.9704	1.48521	0.570672	0.262879	0.746077
BAHCC1	187.693	231.666	143.72	0.620377	-0.688783	0.0335797	0.222774
BAHD1	852.549	667.525	1037.57	1.55436	0.636318	0.00350977	0.0434884
BAI1	0.29829	0.29439	0.302191	1.0265	0.0377308	1	1
BAI2	232.255	219.937	244.574	1.11202	0.153184	0.843468	1
BAI3	26.6506	23.9725	29.3287	1.22343	0.290931	0.592191	1
BAIAP2	735.767	682.799	788.734	1.15515	0.208079	0.30382	0.798155
BAIAP2L1	596.306	616.29	576.323	0.935149	-0.0967321	0.684683	1
BAIAP2L2	9.50524	9.34635	9.66413	1.034	0.0482366	0.855059	1
BAIAP3	116.513	105.698	127.329	1.20465	0.268611	0.28088	0.769153
BAK1	785.805	679.383	892.226	1.31329	0.393184	0.0702784	0.360222
BAMBI	351.726	262.872	440.581	1.67603	0.745048	0.000806311	0.0139506
BANF1	1294.93	1419.96	1169.91	0.823905	-0.27945	0.284681	0.775051
BANF2	0	0	0	NA	NA	NA	NA
BANK1	1.18944	0.29439	2.08449	7.08072	2.8239	0.307144	0.801994
BANP	159.422	153.961	164.882	1.07093	0.0988646	0.68044	1
BAP1	2187.7	1828.73	2546.67	1.39259	0.477775	0.0194039	0.150651
BARD1	352.777	389.041	316.513	0.813571	-0.29766	0.223269	0.691827
BARHL1	0	0	0	NA	NA	NA	NA
BARHL2	0.147195	0.29439	0	0	#NAME?	1	1
BARX1	0.853798	0.967478	0.740118	0.764997	-0.386474	1	1
BARX2	0.294481	0	0.588961	Inf	Inf	0.748514	1
BASP1	5.58093	5.93807	5.22379	0.879712	-0.184897	0.874891	1
BASP1P1	0	0	0	NA	NA	NA	NA
BATF	0.218963	0	0.437927	Inf	Inf	0.990559	1
BATF2	39.728	43.4023	36.0538	0.830688	-0.267621	0.810605	1
BATF3	24.2835	19.4788	29.0882	1.49332	0.578526	0.288303	0.779317
BAX	601.22	627.501	574.939	0.916236	-0.126209	0.612331	1
BAZ1A	1382.46	1496.8	1268.11	0.847219	-0.239194	0.226902	0.697669
BAZ1B	3308.59	3419.89	3197.29	0.934911	-0.0970991	0.62196	1
BAZ2A	4075.49	3555.21	4595.76	1.29268	0.370369	0.0732365	0.37006
BAZ2B	365.662	374.626	356.698	0.952143	-0.0707491	0.741595	1
BBC3	85.743	38.5299	132.956	3.45072	1.7869	4.85e-08	3.89e-06
BBIP1	229.206	219.916	238.497	1.08449	0.117022	0.619485	1
BBOX1	6.13471	7.60387	4.66555	0.613575	-0.704688	0.544644	0.99955
BBS1	182.608	166.981	198.235	1.18717	0.247525	0.305812	0.80061
BBS10	173.09	201.787	144.393	0.715572	-0.482831	0.0823803	0.398569
BBS12	107.167	104.958	109.376	1.04209	0.0594797	0.838868	1
BBS2	395.145	421.374	368.915	0.875506	-0.191812	0.393301	0.89122
BBS4	208.323	209.392	207.255	0.989795	-0.0147978	1	1
BBS5	71.0082	65.0567	76.9597	1.18296	0.242405	0.405189	0.898982
BBS7	670.396	606.985	733.808	1.20894	0.273741	0.215542	0.679387
BBS9	184.495	167.133	201.858	1.20777	0.272343	0.309226	0.80469
BBX	2642.11	2282.61	3001.61	1.31499	0.395053	0.0660562	0.347722
BCAM	329.766	394.494	265.039	0.671844	-0.573802	0.370982	0.870356
BCAN	13.5913	15.7361	11.4466	0.727408	-0.459163	0.507737	0.977265
BCAP29	771.34	866.532	676.147	0.780291	-0.357915	0.0912988	0.422448
BCAP31	3327.69	3675.73	2979.64	0.810625	-0.302894	0.116213	0.486431
BCAR1	1021.01	1062.19	979.827	0.922459	-0.116443	0.658626	1
BCAR3	1143.33	1163.27	1123.38	0.965702	-0.0503505	0.908123	1
BCAR4	0.299382	0.311994	0.28677	0.919152	-0.121625	1	1
BCAS1	8.15091	3.70501	12.5968	3.39994	1.76551	0.0430011	0.263739
BCAS2	1005.99	796.497	1215.48	1.52603	0.609785	0.00429066	0.0507677
BCAS3	171.643	165.954	177.331	1.06855	0.0956538	0.676875	1
BCAS4	135.271	65.4958	205.047	3.13069	1.64648	1.39e-06	7.58e-05
BCAT1	1466.4	1311.66	1621.15	1.23595	0.305622	0.328317	0.829167
BCAT2	362.606	412.893	312.319	0.756417	-0.402746	0.085324	0.405686
BCCIP	1012.3	1032.8	991.807	0.960311	-0.0584265	0.799452	1
BCDIN3D	83.9923	113.456	54.5282	0.48061	-1.05706	0.0017044	0.0244085
BCHE	556.616	819.205	294.027	0.358917	-1.47828	5.86e-11	1.09e-08
BCKDHA	277.008	231.912	322.104	1.3889	0.473946	0.0390677	0.247888
BCKDHB	396.555	428.662	364.448	0.8502	-0.234126	0.277064	0.765003
BCKDK	507.401	486.802	527.999	1.08463	0.117199	0.570377	1
BCL10	481.917	429.022	534.812	1.24658	0.317979	0.168637	0.596798
BCL11A	2.19634	2.47464	1.91804	0.775079	-0.367584	0.899541	1
BCL11B	0	0	0	NA	NA	NA	NA
BCL2	319.445	243.858	395.032	1.61993	0.695927	0.00269817	0.0351344
BCL2A1	7.29851	7.31946	7.27757	0.994277	-0.00828018	1	1
BCL2L1	3873.76	5244.26	2503.26	0.477333	-1.06693	2.01e-07	1.37e-05
BCL2L10	0.45538	0.623989	0.28677	0.459576	-1.12163	1	1
BCL2L11	458.014	307.181	608.847	1.98205	0.98699	0.000491195	0.00936766
BCL2L12	277.956	295.344	260.568	0.882252	-0.180738	0.444959	0.930546
BCL2L13	1495.73	1392.93	1598.53	1.1476	0.198615	0.37549	0.874848
BCL2L14	1.09951	0.900775	1.29824	1.44125	0.527316	0.987109	1
BCL2L15	5.02537	6.66789	3.38285	0.507335	-0.978989	0.35916	0.858995
BCL2L2	892.848	707.527	1078.17	1.52386	0.607726	0.00452494	0.0527575
BCL2L2-PABPN1	1710.55	1745.35	1675.75	0.960121	-0.0587114	0.78455	1
BCL3	227.394	189.706	265.083	1.39734	0.48268	0.169171	0.597839
BCL6	864.541	681.092	1047.99	1.53869	0.621704	0.00326461	0.0411667
BCL6B	17.9367	17.9326	17.9408	1.00046	0.000662239	1	1
BCL7A	164.068	145.173	182.963	1.26031	0.333782	0.344857	0.847412
BCL7B	852.21	789.342	915.077	1.15929	0.213242	0.297205	0.791157
BCL7C	270.822	295.211	246.433	0.834768	-0.260552	0.290661	0.781612
BCL9	427.585	474.338	380.832	0.802872	-0.316759	0.117704	0.49
BCL9L	934.585	1004.7	864.468	0.860422	-0.216884	0.353447	0.854194
BCLAF1	3174.79	2691.63	3657.94	1.35901	0.442553	0.0330139	0.219971
BCMO1	10.7432	10.4774	11.009	1.05074	0.0714081	1	1
BCO2	24.2164	18.9957	29.4372	1.54968	0.631966	0.277413	0.76565
BCOR	836.055	778.932	893.177	1.14667	0.197449	0.509292	0.978312
BCORL1	270.796	301.886	239.706	0.79403	-0.332734	0.349874	0.850346
BCORP1	0	0	0	NA	NA	NA	NA
BCR	524.43	512.199	536.661	1.04776	0.0673058	0.823843	1
BCRP2	11.431	14.1937	8.66821	0.610707	-0.711447	0.313568	0.810071
BCRP3	19.5472	18.4674	20.627	1.11694	0.159556	0.80364	1
BCS1L	281.588	281.812	281.364	0.99841	-0.00229566	0.969398	1
BCYRN1	0.189349	0.378698	0	0	#NAME?	1	1
BDAG1	70.2311	61.6774	78.7848	1.27737	0.353176	0.251907	0.730722
BDH1	759.505	775.658	743.351	0.95835	-0.061376	0.779535	1
BDH2	103.102	108.507	97.6973	0.900378	-0.151397	0.603409	1
BDKRB1	0.378698	0.757396	0	0	#NAME?	0.735912	1
BDKRB2	2.08484	1.54237	2.62732	1.70343	0.768443	0.742646	1
BDNF	251.834	180.867	322.802	1.78475	0.835722	0.00254503	0.0335564
BDNF-AS1	48.9781	42.3206	55.6355	1.31462	0.394647	0.24581	0.72336
BDP1	1533.69	1563.13	1504.25	0.962337	-0.0553866	0.716392	1
BEAN1	7.67208	8.02032	7.32383	0.913159	-0.131062	0.898619	1
BECN1	1081.89	1051.9	1111.87	1.05701	0.0799885	0.73037	1
BEGAIN	3.64126	4.29145	2.99107	0.696983	-0.520805	0.949646	1
BEND2	0	0	0	NA	NA	NA	NA
BEND3	86.3694	95.8245	76.9144	0.802659	-0.317141	0.247411	0.724646
BEND4	5.00761	7.50822	2.507	0.333901	-1.58251	0.132894	0.525597
BEND5	7.28259	4.08371	10.4815	2.56666	1.35989	0.115234	0.483654
BEND6	149.162	151.996	146.328	0.96271	-0.0548261	0.893767	1
BEND7	32.7174	34.5671	30.8677	0.89298	-0.1633	0.718619	1
BEST1	96.8867	103.066	90.7077	0.880096	-0.184267	0.902871	1
BEST2	2.56943	3.70501	1.43385	0.387003	-1.36958	0.429745	0.917845
BEST3	15.9182	21.8238	10.0127	0.458798	-1.12407	0.0563624	0.31337
BEST4	4.2456	3.47732	5.01388	1.44188	0.52795	0.583292	1
BET1	242.913	208.939	276.888	1.32521	0.406221	0.115491	0.484529
BET1L	1546.37	1081.11	2011.63	1.86071	0.895851	2.14e-05	0.000759328
BET3L	0	0	0	NA	NA	NA	NA
BEX1	159.99	130.795	189.185	1.44642	0.532488	0.0402316	0.252134
BEX2	241.734	110.32	373.148	3.38241	1.75805	2.68e-09	3.22e-07
BEX4	253.32	140.09	366.55	2.61653	1.38766	9.2e-09	9.18e-07
BEX5	33.281	23.2089	43.353	1.86795	0.901455	0.0684778	0.355376
BFAR	887.438	877.359	897.516	1.02298	0.0327715	0.910699	1
BFSP1	129.821	164.641	94.9999	0.577011	-0.79333	0.00935986	0.0889989
BFSP2	0	0	0	NA	NA	NA	NA
BGLAP	12.016	14.4881	9.54394	0.658743	-0.602212	0.398356	0.895487
BGN	13.7209	14.108	13.3338	0.945118	-0.0814337	0.918314	1
BHLHA15	3.90752	0.673088	7.14195	10.6107	3.40745	0.0132061	0.113332
BHLHA9	0	0	0	NA	NA	NA	NA
BHLHB9	150.201	152.564	147.838	0.969026	-0.0453922	0.916507	1
BHLHE22	0	0	0	NA	NA	NA	NA
BHLHE23	0	0	0	NA	NA	NA	NA
BHLHE40	5885.53	2000.95	9770.11	4.88274	2.28769	1.02e-26	2.27e-23
BHLHE41	641.253	440.672	841.834	1.91034	0.933831	0.129638	0.517749
BHMT	1.78422	1.80155	1.76688	0.980758	-0.0280315	1	1
BHMT2	1.18255	2.07834	0.28677	0.137981	-2.85746	0.380153	0.87947
BICC1	196.343	202.973	189.714	0.934674	-0.0974648	0.865854	1
BICD1	859.426	980.323	738.53	0.753353	-0.408602	0.0475141	0.281598
BICD2	989.422	1088.14	890.703	0.818554	-0.288851	0.181468	0.618461
BID	248.822	260.285	237.359	0.911917	-0.133025	0.658274	1
BIK	16.9776	12.4651	21.4901	1.72402	0.785775	0.141656	0.544908
BIN1	546.577	468.377	624.776	1.33392	0.415669	0.0719611	0.366068
BIN2	0.294481	0	0.588961	Inf	Inf	0.748514	1
BIN3	256.334	186.984	325.684	1.74177	0.800555	0.0008121	0.0140022
BIRC2	1410.54	1022.12	1798.96	1.76003	0.8156	0.00954884	0.0903652
BIRC3	917.745	512.57	1322.92	2.58095	1.3679	0.000143305	0.0034721
BIRC5	2542.69	3184.5	1900.88	0.596915	-0.744402	0.0679878	0.35366
BIRC6	1515.13	1653.63	1376.64	0.832491	-0.264493	0.204444	0.660691
BIRC7	0	0	0	NA	NA	NA	NA
BIRC8	0	0	0	NA	NA	NA	NA
BIVM	363.443	380.355	346.531	0.911074	-0.134361	0.533918	0.994147
BIVM-ERCC5	1155.32	939.137	1371.5	1.46039	0.54635	0.00977558	0.0918573
BK250D10.8	2.21775	2.80424	1.63127	0.581716	-0.781613	0.670747	1
BLCAP	761.705	619.462	903.947	1.45925	0.545223	0.011315	0.101525
BLID	0.652439	1.00269	0.302191	0.301381	-1.73034	0.80774	1
BLK	0.518346	0.311994	0.724697	2.32279	1.21586	0.989496	1
BLM	475.909	444.626	507.192	1.14072	0.18994	0.404125	0.898689
BLMH	1082.02	1204.17	959.881	0.797132	-0.327109	0.117511	0.489884
BLNK	0.302191	0	0.604382	Inf	Inf	0.745298	1
BLOC1S1	276.991	338.921	215.061	0.634547	-0.656201	0.00596755	0.0649498
BLOC1S1-RDH5	294.749	388.995	200.504	0.51544	-0.956123	3.8e-05	0.00121766
BLOC1S2	656.042	619.479	692.606	1.11805	0.16098	0.507981	0.977309
BLOC1S3	295.137	198.875	391.399	1.96806	0.976776	2.95e-05	0.000981114
BLVRA	821.154	839.588	802.719	0.956087	-0.0647855	0.71051	1
BLVRB	624.163	612.849	635.478	1.03692	0.0523098	0.809865	1
BLZF1	991.929	779.437	1204.42	1.54525	0.627838	0.00374764	0.0458661
BMF	48.8392	49.5735	48.1048	0.970373	-0.0433885	0.982329	1
BMI1	632.982	721.254	544.711	0.755228	-0.405016	0.0584495	0.320849
BMP1	1325.86	1418.41	1233.3	0.869492	-0.201755	0.511452	0.978504
BMP10	0	0	0	NA	NA	NA	NA
BMP15	0	0	0	NA	NA	NA	NA
BMP2	116.978	47.3692	186.586	3.93897	1.97782	2.18e-05	0.000773687
BMP2K	644.942	646.667	643.217	0.994664	-0.00771874	0.985763	1
BMP3	0	0	0	NA	NA	NA	NA
BMP4	185.79	213.581	158	0.739763	-0.434866	0.0953119	0.434203
BMP5	0.340444	0.378698	0.302191	0.797974	-0.325587	1	1
BMP6	284.685	297.158	272.213	0.916054	-0.126496	0.546906	0.999954
BMP7	3.08142	1.78394	4.3789	2.45462	1.2955	0.418839	0.908865
BMP8A	32.1656	38.9428	25.3884	0.651939	-0.617191	0.119405	0.494098
BMP8B	11.7686	15.0354	8.50175	0.565448	-0.822533	0.228307	0.699198
BMPER	1.60166	0.378698	2.82461	7.45875	2.89893	0.173755	0.606092
BMPR1A	409.922	442.609	377.236	0.8523	-0.230567	0.287602	0.77824
BMPR1B	101.044	122.661	79.4264	0.647529	-0.626984	0.15426	0.570925
BMPR2	733.687	881.239	586.135	0.665127	-0.588299	0.00404108	0.0485052
BMS1	1500.32	1417.26	1583.37	1.1172	0.159893	0.448255	0.932844
BMS1P1_loc1	93.7398	70.0989	117.381	1.6745	0.743732	0.0106462	0.0975833
BMS1P1_loc2	92.5118	63.1832	121.841	1.92837	0.947382	0.00163103	0.0235779
BMS1P4	94.7757	72.1119	117.44	1.62857	0.703609	0.0148723	0.123055
BMS1P5_loc1	93.7398	70.0989	117.381	1.6745	0.743732	0.0106462	0.0975833
BMS1P5_loc2	92.5118	63.1832	121.841	1.92837	0.947382	0.00163103	0.0235779
BMX	0.449386	0.29439	0.604382	2.053	1.03773	0.989685	1
BNC1	0	0	0	NA	NA	NA	NA
BNC2	397.18	582.925	211.434	0.362712	-1.4631	2.43e-10	3.85e-08
BNIP1	381.444	246.612	516.276	2.09348	1.0659	0.00109531	0.0174943
BNIP2	860.242	717.693	1002.79	1.39724	0.482581	0.02533	0.183149
BNIP3	609.357	575.225	643.489	1.11867	0.161787	0.564833	1
BNIP3L	1352.96	1030.83	1675.1	1.62501	0.700445	0.000859279	0.0146511
BNIPL	5.60211	9.61922	1.58501	0.164775	-2.60143	0.0135002	0.115186
BOC	321.353	385.286	257.419	0.668125	-0.58181	0.34906	0.8497
BOD1	1243.72	1097.2	1390.24	1.26708	0.341505	0.0982201	0.440932
BOD1L	1467.94	1246.56	1689.32	1.35519	0.438493	0.038607	0.245687
BOD1P	44.4308	35.6429	53.2187	1.49311	0.578318	0.10081	0.448098
BOK	39.8758	48.8993	30.8524	0.630938	-0.66443	0.0916485	0.423609
BOK-AS1	0	0	0	NA	NA	NA	NA
BOLA1	81.0722	82.1531	79.9913	0.973686	-0.0384719	0.944423	1
BOLA2_loc1	216.237	208.784	223.69	1.07139	0.0994857	0.670397	1
BOLA2_loc2	233.051	225.075	241.027	1.07088	0.0987915	0.766332	1
BOLA2B_loc1	217.315	209.324	225.306	1.07635	0.106145	0.651657	1
BOLA2B_loc2	232.146	224.156	240.136	1.07129	0.0993463	0.767647	1
BOLA3	235.883	263.748	208.018	0.7887	-0.342451	0.232284	0.704017
BOLA3-AS1	50.6031	46.1768	55.0293	1.19171	0.253032	0.589117	1
BOLL	0.189349	0.378698	0	0	#NAME?	1	1
BOP1	791.844	775.827	807.861	1.04129	0.058372	0.832263	1
BORA	278.35	312.049	244.651	0.784014	-0.351049	0.184496	0.623776
BPESC1	0.151095	0	0.302191	Inf	Inf	0.990559	1
BPGM	1447.23	1020.28	1874.18	1.83693	0.877298	4.21e-05	0.00131321
BPHL	129.916	122.228	137.605	1.12581	0.17096	0.589985	1
BPI	0	0	0	NA	NA	NA	NA
BPIFA1	0	0	0	NA	NA	NA	NA
BPIFA2	0	0	0	NA	NA	NA	NA
BPIFA3	0	0	0	NA	NA	NA	NA
BPIFA4P	0	0	0	NA	NA	NA	NA
BPIFB1	0	0	0	NA	NA	NA	NA
BPIFB2	0	0	0	NA	NA	NA	NA
BPIFB3	0	0	0	NA	NA	NA	NA
BPIFB4	0	0	0	NA	NA	NA	NA
BPIFB6	0	0	0	NA	NA	NA	NA
BPIFC	0.147195	0.29439	0	0	#NAME?	1	1
BPNT1	370.42	401.308	339.532	0.846062	-0.241164	0.247059	0.724592
BPTF	1464.13	1931.14	997.121	0.516338	-0.953611	9.04e-06	0.000365145
BPY2_loc1	0	0	0	NA	NA	NA	NA
BPY2_loc2	0	0	0	NA	NA	NA	NA
BPY2_loc3	0	0	0	NA	NA	NA	NA
BPY2B_loc1	0	0	0	NA	NA	NA	NA
BPY2B_loc2	0	0	0	NA	NA	NA	NA
BPY2B_loc3	0	0	0	NA	NA	NA	NA
BPY2C_loc1	0	0	0	NA	NA	NA	NA
BPY2C_loc2	0	0	0	NA	NA	NA	NA
BPY2C_loc3	0	0	0	NA	NA	NA	NA
BRAF	166.844	115.427	218.261	1.89091	0.91908	0.000308751	0.00646607
BRAP	754.223	656.363	852.083	1.29819	0.376499	0.0811624	0.39558
BRAT1	478.418	529.117	427.719	0.808363	-0.306926	0.203772	0.659589
BRCA1	1358.25	1223.97	1492.53	1.21942	0.286198	0.195757	0.646014
BRCA2	434.347	431.981	436.713	1.01096	0.0157189	0.892846	1
BRCC3	576.66	697.9	455.42	0.652558	-0.615823	0.00375128	0.0458825
BRD1	492.876	451.353	534.399	1.184	0.243664	0.254882	0.735766
BRD2_loc2	9562.25	7110.14	12014.4	1.68975	0.75681	0.000160072	0.003788
BRD3	534.353	555.677	513.029	0.92325	-0.115206	0.65317	1
BRD4	1953.39	1575.26	2331.52	1.48009	0.565681	0.00542451	0.0603197
BRD7	673.049	652.623	693.474	1.0626	0.0875923	0.802195	1
BRD7P3	6.35125	8.74623	3.95627	0.452341	-1.14452	0.258235	0.740296
BRD8	1156.96	1389.69	924.226	0.665058	-0.588449	0.00748381	0.0754013
BRD9	335.858	320.727	350.989	1.09435	0.13008	0.589274	1
BRDT	0	0	0	NA	NA	NA	NA
BRE	368.754	356.636	380.872	1.06796	0.0948561	0.642497	1
BREA2	2.89294	2.16264	3.62324	1.67538	0.744485	0.59617	1
BRF1	312.659	331.711	293.607	0.885127	-0.176044	0.435051	0.922691
BRF2	553.734	525.316	582.152	1.10819	0.14821	0.438717	0.925565
BRI3	430.818	378.185	483.45	1.27834	0.354275	0.105696	0.460297
BRI3BP	196.001	254.807	137.196	0.538429	-0.893171	0.000535244	0.0100259
BRIP1	944.84	1056.74	832.936	0.78821	-0.343349	0.131654	0.522276
BRIX1	655.02	668.317	641.724	0.960209	-0.058579	0.803619	1
BRK1	1500.16	1642.76	1357.55	0.826382	-0.27512	0.16545	0.591407
BRMS1	603.828	566.554	641.102	1.13158	0.178341	0.411993	0.903642
BRMS1L	261.528	265.5	257.557	0.970082	-0.0438217	0.898247	1
BROX	266.659	277.907	255.411	0.91905	-0.121785	0.621674	1
BRP44	993.013	1012.64	973.386	0.961237	-0.0570366	0.771998	1
BRP44L	475.87	366.595	585.145	1.59616	0.674605	0.00259901	0.0340655
BRPF1	792.027	640.434	943.62	1.47341	0.559157	0.00761511	0.0764154
BRPF3	2574.64	2058.47	3090.82	1.50151	0.586417	0.00450008	0.0526214
BRS3	0	0	0	NA	NA	NA	NA
BRSK1	77.4852	43.1848	111.786	2.58854	1.37214	0.00510304	0.0578084
BRSK2	571.817	508.868	634.766	1.24741	0.318931	0.139213	0.53857
BRWD1	721.022	721.389	720.654	0.998982	-0.00146939	0.991543	1
BRWD1-IT2	3.49748	4.03461	2.96035	0.733738	-0.446662	0.739847	1
BRWD3	369.42	430.353	308.488	0.716826	-0.480306	0.0302635	0.206466
BSCL2	558.57	625.558	491.583	0.785831	-0.347709	0.0834467	0.401127
BSDC1	1596.67	1311.11	1882.24	1.43561	0.521661	0.0113573	0.101691
BSG	12619.2	13169	12069.3	0.916498	-0.125797	0.497683	0.971329
BSN	34.4357	31.3587	37.5127	1.19625	0.258515	0.556645	1
BSN-AS2	1.83142	1.60907	2.05378	1.27637	0.35205	0.984608	1
BSND	0	0	0	NA	NA	NA	NA
BSPH1	0	0	0	NA	NA	NA	NA
BSPRY	1.48873	1.19516	1.7823	1.49126	0.576534	0.851981	1
BST1	90.8042	101.263	80.3453	0.793431	-0.333824	0.429172	0.91771
BST2	1754.24	1855.77	1652.71	0.890577	-0.167188	0.848673	1
BSX	0	0	0	NA	NA	NA	NA
BTAF1	1472.72	1292.63	1652.82	1.27865	0.354621	0.103007	0.454265
BTBD1	1334.86	1374.98	1294.74	0.941642	-0.0867495	0.641358	1
BTBD10	865.491	965.238	765.745	0.793322	-0.334021	0.113574	0.480856
BTBD11	0.151095	0	0.302191	Inf	Inf	0.990559	1
BTBD16	1.09841	0.88317	1.31366	1.48743	0.572826	0.987112	1
BTBD17	0	0	0	NA	NA	NA	NA
BTBD18	0.794732	0.985082	0.604382	0.613534	-0.704785	1	1
BTBD19	38.6939	46.3077	31.0802	0.671167	-0.575257	0.181372	0.618387
BTBD2	471.602	517.478	425.725	0.822693	-0.281574	0.213138	0.675332
BTBD3	631.857	698.34	565.374	0.809597	-0.304725	0.148283	0.560565
BTBD6	787.266	839.83	734.703	0.874823	-0.192937	0.356186	0.856506
BTBD7	514.346	554.632	474.059	0.854728	-0.226464	0.306597	0.801526
BTBD8	9.49332	11.2836	7.703	0.682669	-0.550741	0.456404	0.94051
BTBD9	932.921	963.269	902.573	0.93699	-0.0938941	0.640352	1
BTC	15.6469	19.3783	11.9156	0.614892	-0.701595	0.19191	0.638493
BTD	113.841	152.603	75.0792	0.49199	-1.0233	0.000180999	0.00415984
BTF3	4429.66	4771.71	4087.6	0.856634	-0.223249	0.463508	0.945782
BTF3L4	1137.46	1008.24	1266.68	1.25633	0.329215	0.13118	0.52161
BTF3P11	2.88872	4.59953	1.17792	0.256096	-1.96524	0.22347	0.692237
BTG1	1756.74	960.417	2553.07	2.65829	1.4105	5.86e-11	1.09e-08
BTG2	238.194	216.015	260.373	1.20535	0.269451	0.236202	0.710753
BTG3	1569.07	1459.5	1678.64	1.15015	0.201821	0.353743	0.854194
BTG4	14.4086	15.5019	13.3153	0.858943	-0.219365	0.888199	1
BTK	2.11435	1.90346	2.32525	1.22159	0.288759	1	1
BTLA	3.35341	3.61073	3.09608	0.857467	-0.221846	0.91871	1
BTN1A1	0.644729	1.00269	0.28677	0.286002	-1.8059	0.808741	1
BTN2A1	1255.73	1105.7	1405.77	1.27139	0.346404	0.103289	0.454918
BTN2A2	802.497	674.026	930.968	1.38121	0.465928	0.0539512	0.305153
BTN2A3P	94.5991	74.8359	114.362	1.52817	0.611808	0.0346616	0.228206
BTN3A1	455.569	436.876	474.261	1.08557	0.118458	0.724141	1
BTN3A2	446.375	515.173	377.577	0.732913	-0.448286	0.327963	0.828738
BTN3A3	305.276	319.387	291.164	0.911634	-0.133473	0.781118	1
BTNL2_loc3	0	0	0	NA	NA	NA	NA
BTNL3	0	0	0	NA	NA	NA	NA
BTNL8	0	0	0	NA	NA	NA	NA
BTNL9	0	0	0	NA	NA	NA	NA
BTRC	504.943	555.047	454.839	0.819461	-0.287253	0.221043	0.687924
BUB1	1677.64	2217.87	1137.4	0.512835	-0.963432	0.00312781	0.0396673
BUB1B	1554.98	2413.21	696.75	0.288724	-1.79224	1.07e-16	6.49e-14
BUB3	2128.46	2306.31	1950.6	0.845765	-0.241672	0.240157	0.716402
BUD13	336.172	368.192	304.152	0.826069	-0.275666	0.267626	0.75312
BUD31	983.874	808.213	1159.54	1.43469	0.520739	0.013868	0.117248
BVES	752.495	873.932	631.058	0.722091	-0.469747	0.0717762	0.365402
BYSL	712.937	719.919	705.955	0.980603	-0.028259	0.857396	1
BZRAP1	0.155997	0.311994	0	0	#NAME?	1	1
BZW1	3184.1	3670.42	2697.78	0.735007	-0.44417	0.0269856	0.190764
BZW2	1323.03	1246.18	1399.88	1.12334	0.167792	0.487144	0.962872
C10orf10	62.8003	61.7666	63.8341	1.03347	0.0475014	0.875956	1
C10orf103	7.8566	11.9078	3.80536	0.319568	-1.64581	0.0406026	0.253913
C10orf105	0.218963	0	0.437927	Inf	Inf	0.990559	1
C10orf107	3.35444	3.62834	3.08054	0.849023	-0.236124	1	1
C10orf108	0	0	0	NA	NA	NA	NA
C10orf11	45.932	55.0261	36.838	0.669463	-0.578923	0.106413	0.46214
C10orf111	3.91435	3.14773	4.68097	1.4871	0.572498	0.636984	1
C10orf113	0	0	0	NA	NA	NA	NA
C10orf114	271.35	400.371	142.329	0.355493	-1.49211	0.000776718	0.0135444
C10orf116	207.748	207.12	208.376	1.00607	0.0087244	0.979813	1
C10orf118	538.184	371.724	704.643	1.89561	0.922658	3.22e-05	0.00105695
C10orf12	176.712	182.398	171.027	0.937663	-0.0928589	0.686549	1
C10orf120	0	0	0	NA	NA	NA	NA
C10orf122	0.189349	0.378698	0	0	#NAME?	1	1
C10orf125	31.5202	29.8506	33.1899	1.11187	0.152986	0.692905	1
C10orf128	0	0	0	NA	NA	NA	NA
C10orf129	1.37217	0.690692	2.05365	2.97333	1.57208	0.44937	0.934579
C10orf131	2.81061	2.50985	3.11138	1.23967	0.309957	0.878228	1
C10orf136	0.189349	0.378698	0	0	#NAME?	1	1
C10orf137	611.956	555.644	668.268	1.20269	0.266266	0.217041	0.682067
C10orf140	168.04	185.31	150.771	0.813614	-0.297584	0.370279	0.870149
C10orf2	324.005	353.405	294.605	0.833619	-0.26254	0.28782	0.778434
C10orf25	13.1959	14.1898	12.202	0.859912	-0.21774	0.802996	1
C10orf26	431.566	522.131	341.001	0.653095	-0.614635	0.00739292	0.0746363
C10orf27	0	0	0	NA	NA	NA	NA
C10orf28	321.882	323.038	320.725	0.992841	-0.0103657	0.986343	1
C10orf32	205.804	198.991	212.616	1.06847	0.0955435	0.761194	1
C10orf32-AS3MT	278.563	297.634	259.492	0.87185	-0.197849	0.409676	0.90272
C10orf35	173.655	164.041	183.268	1.11721	0.159896	0.560921	1
C10orf40	0	0	0	NA	NA	NA	NA
C10orf46	1066.74	1017.9	1115.58	1.09596	0.132192	0.515341	0.980809
C10orf47	6.68922	7.03524	6.3432	0.901633	-0.149389	0.887485	1
C10orf53	0	0	0	NA	NA	NA	NA
C10orf54	227.595	285.807	169.384	0.59265	-0.754748	0.0645708	0.342226
C10orf55	230.211	219.965	240.457	1.09316	0.128505	0.578094	1
C10orf58	750.203	792.308	708.098	0.893715	-0.162113	0.376975	0.876374
C10orf62	0.29829	0.29439	0.302191	1.0265	0.0377308	1	1
C10orf67	0	0	0	NA	NA	NA	NA
C10orf68	11.598	14.1055	9.09059	0.644472	-0.633811	0.362648	0.861863
C10orf71	0	0	0	NA	NA	NA	NA
C10orf76	440.748	428.593	452.903	1.05672	0.079596	0.777281	1
C10orf81	248.117	379.216	117.018	0.308578	-1.6963	0.000799068	0.0138614
C10orf82	0.597582	1.19516	0	0	#NAME?	0.417982	0.908002
C10orf88	263.927	232.742	295.112	1.26798	0.342528	0.130134	0.518991
C10orf90	67.2306	59.9478	74.5134	1.24297	0.313793	0.705579	1
C10orf91	0.218963	0	0.437927	Inf	Inf	0.990559	1
C10orf95	4.68558	5.63997	3.73118	0.661561	-0.596053	0.631732	1
C10orf96	0.143385	0	0.28677	Inf	Inf	0.990559	1
C10orf99	0.518346	0.311994	0.724697	2.32279	1.21586	0.989496	1
C11orf1	97.9574	109.074	86.8403	0.796157	-0.328875	0.279149	0.766833
C11orf10	369.573	363.035	376.111	1.03602	0.0510492	0.819235	1
C11orf16	3.95993	5.15681	2.76305	0.535806	-0.900217	0.428394	0.91735
C11orf2	463.076	428.445	497.708	1.16166	0.21619	0.379482	0.878827
C11orf20	0.820446	0.900775	0.740118	0.821646	-0.283412	1	1
C11orf21	0	0	0	NA	NA	NA	NA
C11orf24	646.822	567.659	725.985	1.27891	0.354915	0.0938713	0.429863
C11orf30	525.657	455.933	595.382	1.30586	0.384995	0.077745	0.38399
C11orf31	575.254	534.392	616.115	1.15293	0.205302	0.346357	0.848409
C11orf34	0.366158	0.29439	0.437927	1.48757	0.572961	1	1
C11orf35	25.4045	28.4743	22.3347	0.784383	-0.350369	0.617318	1
C11orf36	0.332734	0.378698	0.28677	0.757253	-0.401152	1	1
C11orf40	0.155997	0.311994	0	0	#NAME?	1	1
C11orf41	12.7025	12.5983	12.8066	1.01653	0.0236549	1	1
C11orf42	3.69569	1.97016	5.42121	2.75165	1.4603	0.250858	0.729742
C11orf45	2.67312	3.57924	1.76701	0.493682	-1.01835	0.487042	0.962872
C11orf46	443.377	374.745	512.009	1.36629	0.450259	0.0373383	0.240383
C11orf48	459.687	482.285	437.089	0.906288	-0.141958	0.561346	1
C11orf49	500.596	484.305	516.888	1.06728	0.0939355	0.727373	1
C11orf51	320.55	327.514	313.587	0.957476	-0.0626913	0.817953	1
C11orf52	0.189349	0.378698	0	0	#NAME?	1	1
C11orf53	0	0	0	NA	NA	NA	NA
C11orf54	196.03	219.244	172.815	0.78823	-0.343311	0.156478	0.575193
C11orf57	625.447	588.461	662.432	1.1257	0.170826	0.422593	0.911878
C11orf58	2789.77	2792.8	2786.75	0.997833	-0.0031292	0.989204	1
C11orf61	96.3507	86.3813	106.32	1.23082	0.299623	0.29726	0.7912
C11orf63	2.93249	2.76903	3.09596	1.11807	0.161008	0.981268	1
C11orf65	1.89929	1.60907	2.18951	1.36073	0.444381	0.984444	1
C11orf67	102.648	119.603	85.6934	0.71648	-0.481002	0.0773244	0.382671
C11orf68	383.001	371.151	394.851	1.06386	0.0893016	0.708643	1
C11orf70	13.3859	14.7825	11.9893	0.811044	-0.302148	0.712106	1
C11orf71	16.9226	20.7673	13.0779	0.629737	-0.667179	0.258344	0.740296
C11orf73	307.443	322.87	292.015	0.904432	-0.144915	0.438602	0.92555
C11orf74	128.878	132.526	125.229	0.944936	-0.0817108	0.826119	1
C11orf75	90.7234	85.3587	96.0882	1.1257	0.170821	0.566171	1
C11orf80	134.337	130.888	137.786	1.0527	0.0740953	0.827664	1
C11orf82	410.354	425.243	395.464	0.929972	-0.104741	0.66386	1
C11orf83	108.437	109.576	107.298	0.979215	-0.0303018	0.989736	1
C11orf84	336.57	320.23	352.91	1.10205	0.140192	0.57914	1
C11orf85	0	0	0	NA	NA	NA	NA
C11orf86	0.366158	0.29439	0.437927	1.48757	0.572961	1	1
C11orf87	0.619087	0.935983	0.302191	0.322859	-1.63102	0.812162	1
C11orf88	24.3001	19.6197	28.9805	1.47711	0.562781	0.244112	0.721664
C11orf9	25.6421	24.9189	26.3653	1.05804	0.0814007	0.893846	1
C11orf91	10.1865	10.0922	10.2809	1.0187	0.0267238	0.977122	1
C11orf92	0.639827	0.690692	0.588961	0.852711	-0.229871	1	1
C11orf93	2.1005	2.16264	2.03836	0.94253	-0.0853899	1	1
C11orf94	1.95704	2.31365	1.60043	0.691732	-0.531715	0.888252	1
C11orf95	176.066	228.204	123.928	0.54306	-0.880818	0.000575299	0.0105873
C11orf96	64.7152	23.2478	106.183	4.56742	2.19138	0.00029746	0.00629271
C12orf10	740.86	585.765	895.955	1.52955	0.613105	0.0459165	0.275817
C12orf12	0	0	0	NA	NA	NA	NA
C12orf23	1552.06	1035.53	2068.6	1.99762	0.998279	2.22e-06	0.000111439
C12orf24	258.843	273.741	243.945	0.89115	-0.16626	0.579754	1
C12orf26	72.0135	82.7477	61.2794	0.740557	-0.433317	0.160802	0.583666
C12orf29	392.545	345.396	439.695	1.27302	0.348253	0.118303	0.49157
C12orf32	869.712	986.035	753.388	0.764058	-0.388246	0.072471	0.367438
C12orf33	0.143385	0	0.28677	Inf	Inf	0.990559	1
C12orf34	81.8134	84.0029	79.624	0.947872	-0.0772361	0.852271	1
C12orf35	640.292	757.131	523.453	0.691364	-0.532484	0.0134316	0.11487
C12orf36	0.366158	0.29439	0.437927	1.48757	0.572961	1	1
C12orf37	0.509544	0.29439	0.724697	2.46169	1.29965	0.98952	1
C12orf39	18.4734	17.033	19.9139	1.16914	0.225449	0.758492	1
C12orf4	837.919	746.518	929.321	1.24487	0.316	0.150257	0.564702
C12orf40	0.155997	0.311994	0	0	#NAME?	1	1
C12orf42	0.29829	0.29439	0.302191	1.0265	0.0377308	1	1
C12orf43	286.772	313.712	259.832	0.82825	-0.271861	0.296562	0.790184
C12orf44	1197.32	755.946	1638.7	2.16774	1.1162	2.49e-06	0.000122858
C12orf45	128.121	141.539	114.703	0.810394	-0.303304	0.376516	0.876018
C12orf47	154.481	123.457	185.504	1.50258	0.587437	0.0211285	0.160385
C12orf49	551.531	614.989	488.072	0.793627	-0.333467	0.125849	0.508524
C12orf5	334.411	317.518	351.305	1.10641	0.145886	0.593439	1
C12orf50	2.27304	1.90346	2.64261	1.38832	0.473341	0.761901	1
C12orf51	1503.93	1532.41	1475.45	0.962829	-0.0546479	0.76363	1
C12orf52	492.053	477.692	506.414	1.06013	0.084238	0.747122	1
C12orf53	28.415	29.2342	27.5958	0.943957	-0.0832069	0.928204	1
C12orf54	0	0	0	NA	NA	NA	NA
C12orf56	1.02665	1.17756	0.875731	0.743683	-0.427241	1	1
C12orf57	910.758	878.202	943.315	1.07414	0.103187	0.608741	1
C12orf59	0	0	0	NA	NA	NA	NA
C12orf60	30.3698	33.2575	27.4822	0.826345	-0.275183	0.510932	0.978504
C12orf61	6.16366	9.11103	3.21628	0.353009	-1.50222	0.116373	0.486798
C12orf62	236.423	225.858	246.987	1.09355	0.12902	0.595795	1
C12orf65	467.189	415.63	518.749	1.2481	0.319739	0.162446	0.586223
C12orf66	107.309	102.566	112.052	1.09249	0.127617	0.636141	1
C12orf68	12.0776	1.48955	22.6657	15.2164	3.92756	1.03e-05	0.000404544
C12orf69	0.517254	0.29439	0.740118	2.51407	1.33003	0.989499	1
C12orf70	10.7945	7.77112	13.8179	1.77812	0.830349	0.23767	0.712438
C12orf71	1.03935	0.900775	1.17792	1.30768	0.387006	0.98729	1
C12orf73	99.7117	106.283	93.1405	0.876345	-0.190429	0.515996	0.980911
C12orf74	0	0	0	NA	NA	NA	NA
C12orf75	589.065	647.216	530.914	0.820305	-0.285769	0.235807	0.710056
C12orf76	39.5105	26.2839	52.7372	2.00645	1.00464	0.0089445	0.0859094
C12orf77	0	0	0	NA	NA	NA	NA
C13orf15	47.7995	53.0597	42.5394	0.801727	-0.318818	0.429611	0.917821
C13orf16	1.2316	0.378698	2.08449	5.50437	2.46058	0.300924	0.794834
C13orf26	0.732165	1.17756	0.28677	0.243529	-2.03783	0.666662	1
C13orf27	331.395	309.268	353.523	1.1431	0.192946	0.433449	0.921842
C13orf30	0.155997	0.311994	0	0	#NAME?	1	1
C13orf33	0	0	0	NA	NA	NA	NA
C13orf35	0	0	0	NA	NA	NA	NA
C14orf1	665.797	644.167	687.427	1.06716	0.0937714	0.770218	1
C14orf101	107.308	111.851	102.764	0.918758	-0.122243	0.704335	1
C14orf102	188.946	208.819	169.073	0.809663	-0.304607	0.233121	0.704989
C14orf105	0	0	0	NA	NA	NA	NA
C14orf109	210.723	173.062	248.384	1.43523	0.521284	0.0247292	0.180176
C14orf118	232.985	259.83	206.141	0.793368	-0.333937	0.137598	0.535912
C14orf119	950.642	938.059	963.225	1.02683	0.0381943	0.834846	1
C14orf126	110.107	113.81	106.404	0.934928	-0.0970732	0.681007	1
C14orf129	412.923	383.254	442.593	1.15483	0.20768	0.383366	0.881925
C14orf132	1.45437	0.673088	2.23565	3.32148	1.73183	0.439617	0.926017
C14orf133	236.559	205.245	267.874	1.30514	0.384207	0.134409	0.529486
C14orf135	833.74	931.455	736.025	0.790189	-0.339731	0.103659	0.455682
C14orf142	97.7396	100.4	95.0793	0.947005	-0.0785556	0.819536	1
C14orf149	132.698	158.515	106.881	0.674265	-0.568613	0.0424725	0.261508
C14orf159	465.106	449.191	481.02	1.07086	0.0987678	0.72861	1
C14orf162	0	0	0	NA	NA	NA	NA
C14orf165	0	0	0	NA	NA	NA	NA
C14orf166	1366.59	1339.18	1394	1.04093	0.057879	0.829941	1
C14orf166B	0	0	0	NA	NA	NA	NA
C14orf167	156.901	170.625	143.176	0.839127	-0.253039	0.345024	0.847563
C14orf169	98.5114	124.596	72.427	0.581296	-0.782654	0.00701486	0.0724289
C14orf176	12.8616	12.1921	13.5312	1.10984	0.150346	0.820411	1
C14orf177	0	0	0	NA	NA	NA	NA
C14orf178	2.50222	1.97016	3.03428	1.54011	0.623038	0.661503	1
C14orf180	0	0	0	NA	NA	NA	NA
C14orf182	1.57023	1.67577	1.46469	0.874039	-0.194231	1	1
C14orf183	0.374961	0.311994	0.437927	1.40364	0.489169	1	1
C14orf2	546.761	618.827	474.696	0.76709	-0.382532	0.243516	0.72065
C14orf21	298.994	262.033	335.956	1.28211	0.358523	0.126518	0.510251
C14orf23	158.658	200.161	117.155	0.585302	-0.772748	0.00167801	0.0240998
C14orf28	27.3332	23.7803	30.8861	1.29881	0.377191	0.464752	0.946545
C14orf37	49.4912	65.6105	33.3719	0.508637	-0.975292	0.00671735	0.0705927
C14orf38	1.95705	2.16264	1.75146	0.809871	-0.304235	1	1
C14orf39	0.147195	0.29439	0	0	#NAME?	1	1
C14orf43	766.347	587.159	945.535	1.61036	0.68738	0.00107311	0.0172086
C14orf45	89.1148	78.1697	100.06	1.28004	0.356184	0.22994	0.701695
C14orf49	83.1702	72.7277	93.6126	1.28717	0.364199	0.230618	0.702281
C14orf55	1.89034	2.18025	1.60043	0.734058	-0.446034	0.889672	1
C14orf64	0	0	0	NA	NA	NA	NA
C14orf79	131.094	97.4019	164.786	1.69181	0.75857	0.00335326	0.0419926
C14orf80	147.925	120.244	175.606	1.46041	0.546376	0.036844	0.238095
C14orf93	55.6027	73.1034	38.1021	0.521208	-0.94007	0.00651903	0.069101
C15orf17	570.871	485.283	656.46	1.35274	0.435883	0.0512515	0.29524
C15orf2	0	0	0	NA	NA	NA	NA
C15orf23	959.588	1387.11	532.069	0.383581	-1.3824	0.000592146	0.0108773
C15orf24	1143.64	1075.84	1211.43	1.12603	0.171247	0.445452	0.930993
C15orf26	1.17078	1.31468	1.02689	0.781093	-0.356434	1	1
C15orf27	0.147195	0.29439	0	0	#NAME?	1	1
C15orf29	211.274	236.69	185.858	0.785238	-0.348798	0.162232	0.586062
C15orf32	1.37081	2.43943	0.302191	0.123878	-3.01301	0.344652	0.847412
C15orf33	13.5229	14.7234	12.3224	0.836926	-0.256829	0.753261	1
C15orf34	1.04697	1.48955	0.604382	0.405746	-1.30135	0.701157	1
C15orf37	29.0856	30.52	27.6513	0.906008	-0.142405	0.866449	1
C15orf38	161.616	167.8	155.432	0.926298	-0.110452	0.801226	1
C15orf38-AP3S2	1118.3	1043.18	1193.43	1.14403	0.19413	0.383441	0.881925
C15orf39	259.945	250.533	269.356	1.07513	0.104514	0.553487	1
C15orf40	221.092	205.138	237.045	1.15554	0.208567	0.416455	0.907001
C15orf41	186.213	192.516	179.909	0.934518	-0.0977058	0.691803	1
C15orf42	511.998	654.605	369.392	0.564297	-0.825475	0.000331984	0.00685585
C15orf43	0	0	0	NA	NA	NA	NA
C15orf44	701.011	777.235	624.787	0.803859	-0.314986	0.138933	0.538211
C15orf48	1.04424	1.36378	0.724697	0.531388	-0.912161	0.834951	1
C15orf5	0.492541	0.985082	0	0	#NAME?	0.55084	0.999972
C15orf50	0	0	0	NA	NA	NA	NA
C15orf52	1586.61	2314.39	858.838	0.371086	-1.43018	3.4e-11	6.78e-09
C15orf53	0	0	0	NA	NA	NA	NA
C15orf54	3.19115	5.50656	0.875731	0.159034	-2.65259	0.0694638	0.357886
C15orf55	0.605383	0.606385	0.604382	0.996697	-0.00477316	1	1
C15orf56	0.29829	0.29439	0.302191	1.0265	0.0377308	1	1
C15orf57	148.479	132.805	164.153	1.23605	0.305732	0.267467	0.753031
C15orf58	12.6171	14.9196	10.3147	0.691348	-0.532515	0.532647	0.992785
C15orf59	0.790832	1.27947	0.302191	0.236184	-2.08202	0.644939	1
C15orf60	0	0	0	NA	NA	NA	NA
C15orf61	72.6324	57.8292	87.4356	1.51196	0.596424	0.0532278	0.302921
C15orf62	178.443	293.762	63.123	0.214878	-2.21841	2.83e-14	1.11e-11
[truncated: 22,314 more rows]
